# Supplementary material for: Genome-wide gene expression tuning reveals diverse vulnerabilities of M. tuberculosis
Source: Cell. 2021 Aug 19;184(17):4579–4592.e24. doi: 10.1016/j.cell.2021.06.033 (PMC8382161; doi:10.1016/j.cell.2021.06.033)
Supplement: Table S1. Plasmids, sgRNA targeting sequences, deep sequencing primers, and qPCR primers used in this work, related to Figures 1, 2, 3, 4, 6, S1, S3, and S6 [file mmc1.xlsx]

## Sheet: Table S1 Legend
Table S1: Plasmids, sgRNA targeting sequences, deep sequencing primers and qPCR primers used in this work. Related to Figures 1-4,6; S1,3,6
Plasmids used in this work
Column name	Column description
Fig. used	Main text or Supplementary (S) figure in which the plasmid has been used
Plasmid name	Unique plasmid (pl) name
Plasmid genotype	Description of the genetic elements encoded on the plasmid
Plasmid map	Benchling link to the plasmid map and genbank file
Resistance marker	Selectable marker encoded by the antibiotic resistance gene on the plasmid
Description	Details on the usage of the plasmid
Addgene #	Addgene catalogue number
sgRNAs used in this work
Column name	Column description
Fig. used	Main text or Supplementary (S) figure in which the sgRNA has been used
sgRNA ID	sgRNA identifier (see also Data S1)
Gene targeted	Msmeg (ms) or Mtb (rv) gene number
Gene name	Msmeg (ms) or Mtb (rv) gene name
sgRNA targeting sequence (5'–3')	Targeting sequence encoded by the sgRNA
Predicted strength	sgRNA strength as predicted by the linear model (see also Data S1)
PAM (5'–3')	Targeted PAM sequence
Deep sequencing primers used in library amplification and sequencing
Column name	Column description
Name	Next-generation sequencing (NGS) primer name. Forward (Fwd) or reverse (Rev)
Sequence (5'–3')	Primer sequence
qPCR primers used in this study
Column name	Column description
Fig. used	Main text or Supplementary (S) figure in which the primer has been used
Target gene	Msmeg (ms) or Mtb (rv) gene number
Gene name	Msmeg (ms) or Mtb (rv) gene name
Forward primer (5'-3')	Sequence of the forward qPCR primer
Reverse primer (5'-3')	Sequence of the reverse qPCR primer

## Sheet: Plasmids used in this work
Fig. used	Plasmid name	Plasmid genotype	Plasmid map	Resistance marker	Description	Addgene #
1	plRL2	Ptet(gB73)-Sth1 dCas9 Ptet(gB52)-Sth1 sgRNA P(gB37)-TetRCO(tetON) L5::Kan	https://benchling.com/s/seq-97FWb2cLmJqLSiF6m19x	Kanamycin	Optimized Mtb CRISPRi plasmid; L5 integrating. plRL2 contains the Sth1 dcas9 allele and an Sth1 sgRNA under the control of an optimized, synthetic Tet repressor-regulated promoters, a mycobacterial codon optimized Tet repressor, a single-copy L5-integrating backbone, a pBR322-derived E. coli replication origin, and a kanamycin-selectable marker. plRL2 is identical to plasmid plJR965 (Addgene #115…	163631
2	plRL118	Pmop-SD-Renilla luciferase Giles::Nat	https://benchling.com/s/seq-iEbMwPIJ9X0mtanRfFGg	Nourseothricin (Nat)	Renilla luciferase reporter plasmid; Giles integrating. The Renilla luciferase gene was codon-optimized for use in mycobacteria and cloned downstream of a strong mycobacterial optimized promoter.	163632
4, S3	plRL61	Ptet(gB74)-Sth1 dCas9 Ptet(gB52)-Sth1 sgRNA P(gB37)-TetRCO(tetON) L5 attP only::Kan	https://benchling.com/s/seq-RnbqaRszDI1VLj1TMWz8	Kanamycin	Optimized Msmeg CRISPRi plasmid; L5 integrating (attP only). Contains an L5 attP region (no L5 Int) that allows integration when co-transformed with plasmid plRL19. Plasmid is identical to plRL117 (Addgene # 163635) with the exception that the L5 integrase was removed to increase plasmid stability in the absence of kanamycin selection.	163633
4, S3, S6	plRL19	Pmop-L5 Int AmpR (suicide plasmid)	https://benchling.com/s/seq-nGyP3kN9gPhsfH9F29a2	Ampicillin	L5 Int delivery plasmid to allow integration of L5 attP only plasmids (e.g. plRL61).	163634
6, S6	plRL58	Ptet(gB73)-Sth1 dCas9 Ptet(gB52)-Sth1 sgRNA P(gB37)-TetRCO(tetON) L5 attP only::Kan	https://benchling.com/s/seq-CyCb8dxOfC85HzGrLnEY	Kanamycin	Optimized Mtb CRISPRi plasmid; L5 integrating (attP only). Contains an L5 attP region (no L5 Int) that allows integration when co-transformed with plasmid plRL19. Plasmid is identical to plRL2 (Addgene # 163631) with the exception that the L5 integrase was removed to increase plasmid stability in the absence of kanamycin selection.	166886
S1	plRL1 (plJR962)	Ptet(gB69)-Sth1 dCas9 Ptet(gB52)-Sth1 sgRNA Puv15-TetR(tetON) L5::Kan	https://benchling.com/s/seq-GoZDMhQy3908gE7Ipxoz	Kanamycin	Msmeg CRISPRi plasmid; L5 integrating. Originally published in PMID: 28165460.	115162
S3	plRL117	Ptet(gB74)-Sth1 dCas9 Ptet(gB52)-Sth1 sgRNA P(gB37)-TetRCO(tetON) L5::Kan	https://benchling.com/s/seq-9IFpIuMEsJgvRTIMBfWv	Kanamycin	Optimized Msmeg CRISPRi plasmid; L5 integrating. Plasmid is identical to plasmid plJR965 (Addgene #115163) with the exception that the Sth1 dcas9 mRNA contains a modified Shine-Dalgarno motif (plRL117: AGGCGC; plJR965: AGGCGG) predicted to reduce Sth1 dCas9 translational efficiency.	163635

## Sheet: sgRNAs used in this work
Fig. used	sgRNA ID	Gene targeted	Gene name	sgRNA targeting sequence (5'–3')	Predicted strength	PAM (5'–3')
2	Non-Targeting control	NA	NA	GCATCCGGAGCCCGTCCGTTAA	NA	NA
2	Lux_Uncertain_GTTCGCACCCTCCACGATGGCGTT_24mer_v4PAMscore2	Renilla	Renilla	GTTCGCACCCTCCACGATGGCGTT	0.96	CGAGAAA
2	Lux_Uncertain_GTTCGATGGCAGCATGGTCTCCAC_24mer_v4PAMscore3	Renilla	Renilla	GTTCGATGGCAGCATGGTCTCCAC	0.95	GAAGAAG
2	Lux_Uncertain_GGTACGACGAGGCGGCATTGCCGTG_25mer_v4PAMscore5	Renilla	Renilla	GGTACGACGAGGCGGCATTGCCGTG	0.95	CAGGAAA
2	Lux_Uncertain_GTACGACGAGGCGGCATTGCCGTG_24mer_v4PAMscore5	Renilla	Renilla	GTACGACGAGGCGGCATTGCCGTG	0.94	CAGGAAA
2	Lux_Uncertain_ACGACGAGGCGGCATTGCCGTG_22mer_v4PAMscore5	Renilla	Renilla	ACGACGAGGCGGCATTGCCGTG	0.93	CAGGAAA
2	Lux_Uncertain_GCACCCTCCACGATGGCGTT_20mer_v4PAMscore2	Renilla	Renilla	GCACCCTCCACGATGGCGTT	0.87	CGAGAAA
2	Lux_Uncertain_GATGGCAGCATGGTCTCCAC_20mer_v4PAMscore3	Renilla	Renilla	GATGGCAGCATGGTCTCCAC	0.86	GAAGAAG
2	Lux_Uncertain_ATGGCAGCATGGTCTCCAC_19mer_v4PAMscore3	Renilla	Renilla	ATGGCAGCATGGTCTCCAC	0.78	GAAGAAG
2	Lux_Uncertain_GGCGGTCAAGTATTTATAGTGGT_23mer_v4PAMscore9	Renilla	Renilla	GGCGGTCAAGTATTTATAGTGGT	0.77	CCAGCAA
2	Lux_Uncertain_ACGAAAATGATCTTTTTCGGCAAGT_25mer_v4PAMscore9	Renilla	Renilla	ACGAAAATGATCTTTTTCGGCAAGT	0.75	TCAGCAA
2	Lux_Uncertain_GTTGACTTTGACGAACTCGGTGTT_24mer_v4PAMscore10	Renilla	Renilla	GTTGACTTTGACGAACTCGGTGTT	0.73	CGGGAAC
2	Lux_Uncertain_AGTTTGCGCATGATCTTCGATG_22mer_v4PAMscore11	Renilla	Renilla	AGTTTGCGCATGATCTTCGATG	0.69	GCAGCAT
2	Lux_Uncertain_AGGCGGCATTGCCGTG_16mer_v4PAMscore5	Renilla	Renilla	AGGCGGCATTGCCGTG	0.68	CAGGAAA
2	Lux_Uncertain_GGTCAAGTATTTATAGTGGT_20mer_v4PAMscore9	Renilla	Renilla	GGTCAAGTATTTATAGTGGT	0.64	CCAGCAA
2	Lux_Uncertain_GGTCTCCACGAAGAAGTTGTTCT_23mer_v4PAMscore14	Renilla	Renilla	GGTCTCCACGAAGAAGTTGTTCT	0.59	CCAGGAC
2	Lux_Uncertain_ACTTGCCCATGCCGATCAGGT_21mer_v4PAMscore16	Renilla	Renilla	ACTTGCCCATGCCGATCAGGT	0.55	CCGGGAT
2	Lux_Uncertain_GCTTGACTTTGACGAACTCGGTGT_24mer_v4PAMscore17	Renilla	Renilla	GCTTGACTTTGACGAACTCGGTGT	0.54	TCGGGAA
2	Lux_Uncertain_GATCTTTTTCGGCAAGT_17mer_v4PAMscore9	Renilla	Renilla	GATCTTTTTCGGCAAGT	0.49	TCAGCAA
2	Lux_Uncertain_GCGCATGATCTTCGATG_17mer_v4PAMscore11	Renilla	Renilla	GCGCATGATCTTCGATG	0.47	GCAGCAT
2	Lux_Uncertain_GTCTCGCCTTCTTCGCTTTTGATC_24mer_v4PAMscore22	Renilla	Renilla	GTCTCGCCTTCTTCGCTTTTGATC	0.39	AGGGCAA
2	Lux_Uncertain_GCTTGCCGCCCTTGACCA_18mer_v4PAMscore16	Renilla	Renilla	GCTTGCCGCCCTTGACCA	0.37	GCGGGAT
2	Lux_Uncertain_GGCCCACGAAAATGATCTTTT_21mer_v4PAMscore22	Renilla	Renilla	GGCCCACGAAAATGATCTTTT	0.35	TCGGCAA
2	Lux_Uncertain_GGTTCGAGTTTGCGCATGATCTTCG_25mer_v4PAMscore23	Renilla	Renilla	GGTTCGAGTTTGCGCATGATCTTCG	0.34	ATGGCAG
2	Lux_Uncertain_GCTCGTAGCTATAGTGAAAGGC_22mer_v4PAMscore23	Renilla	Renilla	GCTCGTAGCTATAGTGAAAGGC	0.32	CAGGCAG
2	Lux_Uncertain_GCGTAGCTATAGTGAAAGGCCAGG_24mer_v4PAMscore24	Renilla	Renilla	GCGTAGCTATAGTGAAAGGCCAGG	0.28	CAGGCAC
2	Lux_Uncertain_AGTAATTGATGAACGAGT_18mer_v4PAMscore18	Renilla	Renilla	AGTAATTGATGAACGAGT	0.24	CCAGCAC
2	Lux_Uncertain_ATCGCTTTCAATGAACATCT_20mer_v4PAMscore23	Renilla	Renilla	ATCGCTTTCAATGAACATCT	0.2	TGGGCAG
2	Lux_Uncertain_GCCAGAGGTACGACGAG_17mer_v4PAMscore20	Renilla	Renilla	GCCAGAGGTACGACGAG	0.18	GCGGCAT
2	Lux_Uncertain_ACGAAAATGATCTTTT_16mer_v4PAMscore22	Renilla	Renilla	ACGAAAATGATCTTTT	0.11	TCGGCAA
2	Lux_Uncertain_AGTTTGCGCATGATCTTCG_19mer_v4PAMscore23	Renilla	Renilla	AGTTTGCGCATGATCTTCG	0.12	ATGGCAG
2	Lux_Uncertain_GCTATAGTGAAAGGCCAGG_19mer_v4PAMscore24	Renilla	Renilla	GCTATAGTGAAAGGCCAGG	0.1	CAGGCAC
2	Lux_Uncertain_GTAGCTATAGTGAAAGGC_18mer_v4PAMscore23	Renilla	Renilla	GTAGCTATAGTGAAAGGC	0.1	CAGGCAG
2	Lux_Uncertain_GCTTTCAATGAACATCT_17mer_v4PAMscore23	Renilla	Renilla	GCTTTCAATGAACATCT	0.04	TGGGCAG
2	Lux_Uncertain_GGCCACGGGCTCGATGT_17mer_v4PAMscore24	Renilla	Renilla	GGCCACGGGCTCGATGT	0.02	GGGGCAC
4, S3	MSMEG0317:MSMEG0317_Essential_GCGCAGCGCGAACGAAC_17mer_v4PAMscore14	ms0317	ms0317	GCGCAGCGCGAACGAAC	0.33	CGAGGAC
4, S3	MSMEG0250:MSMEG0250_Essential_GAGCGGTTCGGTACGGAAAC_20mer_v4PAMscore17	ms0250	mmpL3	GAGCGGTTCGGTACGGAAAC	0.43	CGGGGAA
4, S3	MSMEG4485:glyS_Essential_AGGTCGGCGTGGCGCGACAGCG_22mer_v4PAMscore18	ms4485	glyS	AGGTCGGCGTGGCGCGACAGCG	0.46	GCAGCAC
4, S3	MSMEG2367:gatB_Essential_GCTTGCGCGCGAGCCACGGCAGCT_24mer_v4PAMscore16	ms2367	gatB	GCTTGCGCGCGAGCCACGGCAGCT	0.56	CCGGGAT
4, S3	MSMEG2782:MSMEG2782_Essential_GTGCAGTTCGGGCGCCTCGAACG_23mer_v4PAMscore8	ms2782	ms2782	GTGCAGTTCGGGCGCCTCGAACG	0.81	CCAGGAT
4, S3	MSMEG4700:MSMEG4700_Essential_GCACCGAAGTTGCCCTCGAA_20mer_v4PAMscore7	ms4700	ms4700	GCACCGAAGTTGCCCTCGAA	0.81	CCAGAAC
4	MSMEG0317:MSMEG0317_Essential_ATCAGCAGGGCAGCACCGAGCC_22mer_v4PAMscore3	ms0317	ms0317	ATCAGCAGGGCAGCACCGAGCC	0.97	CCAGAAG
4	MSMEG0250:MSMEG0250_Essential_GCGACAGACTGGCTGCCCTCGTC_23mer_v4PAMscore2	ms0250	mmpL3	GCGACAGACTGGCTGCCCTCGTC	1	GTAGAAA
4	MSMEG4485:glyS_Essential_GTCGTAGAACGACAGATCGACG_22mer_v4PAMscore4	ms4485	glyS	GTCGTAGAACGACAGATCGACG	0.94	CCGGAAT
4	MSMEG2367:gatB_Essential_GGTAGTTCTTCGGCTGGTCCGG_22mer_v4PAMscore3	ms2367	gatB	GGTAGTTCTTCGGCTGGTCCGG	0.97	GTAGAAG
4	MSMEG2782:MSMEG2782_Essential_ATCCGGCCCAGCGCGGTGGTGCG_23mer_v4PAMscore6	ms2782	ms2782	ATCCGGCCCAGCGCGGTGGTGCG	0.94	GCGGAAG
4	MSMEG4700:MSMEG4700_Essential_ACGACACCGATCTTCGCGCCAGG_23mer_v4PAMscore6	ms4700	ms4700	ACGACACCGATCTTCGCGCCAGG	0.95	GAGGAAG
6, S6	RVBD2017:RVBD2017_Essential_GGCCGAATCTCGCTCTCGGGCA_22mer_v4PAMscore2	rv2017	rv2017	GGCCGAATCTCGCTCTCGGGCA	0.97	TGAGAAA
6, S6	RVBD2228c:RVBD2228c_Essential_GCACCGACGATGCCCCATCGGC_22mer_v4PAMscore7	rv2228c	rv2228c	GCACCGACGATGCCCCATCGGC	0.9	GTAGAAC
6	RVBD2247:accD6_Essential_GCCCATCACGGTGCCGTCGGT_21mer_v4PAMscore7	rv2247	accD6	GCCCATCACGGTGCCGTCGGT	0.88	GCAGAAC
6	RVBD2247:accD6_Essential_GGTGCACTCGCCGAACGCGT_20mer_v4PAMscore9	rv2247	accD6	GGTGCACTCGCCGAACGCGT	0.67	GCAGCAA
6	RVBD2247:accD6_Essential_AAACCGACGACCACCGAGATCT_22mer_v4PAMscore16	rv2247	accD6	AAACCGACGACCACCGAGATCT	0.57	GCGGGAT
S1	MSMEG0005:gyrB_Essential_GCTTCCAAACCCTCGAGAATGGTG_24mer_v4PAMscore4	ms0005	gyrB	GCTTCCAAACCCTCGAGAATGGTG	0.95	ATGGAAT
S1	MSMEG3178:dnaE_Essential_ATCTCCAACCGCTGCGCCTCGG_22mer_v4PAMscore11	ms3178	dnaE	ATCTCCAACCGCTGCGCCTCGG	0.73	CCAGCAT
S1	MSMEG0250:mmpL3_Essential_GACAGACTGGCTGCCCTCGTC_21mer_v4PAMscore1	ms0250	mmpL3	GACAGACTGGCTGCCCTCGTC	0.95	GTAGAAA
S1	MSMEG2648:pptT_Essential_ACGGCTCGCCCTTGTCGCCCT_21mer_v4PAMscore13	ms2648	pptT	ACGGCTCGCCCTTGTCGCCCT	0.67	TGAGGAT

## Sheet: Deep sequencing primers 
Name	Sequence (5'–3')
Sth1F-NGS-Fwd-v1-1	AATGATACGGCGACCACCGAGATCTACACTCTTTCCCTACACGACGCTCTTCCGATCTTGTAGCTTCTTTCGAGTACAAAAAC
Sth1F-NGS-Fwd-v1-2	AATGATACGGCGACCACCGAGATCTACACTCTTTCCCTACACGACGCTCTTCCGATCTACTGTAGCTTCTTTCGAGTACAAAAAC
Sth1F-NGS-Fwd-v1-3	AATGATACGGCGACCACCGAGATCTACACTCTTTCCCTACACGACGCTCTTCCGATCTGTACTGTAGCTTCTTTCGAGTACAAAAAC
Sth1F-NGS-Fwd-v1-4	AATGATACGGCGACCACCGAGATCTACACTCTTTCCCTACACGACGCTCTTCCGATCTCAGTAGTGTAGCTTCTTTCGAGTACAAAAAC
Sth1F-NGS-Fwd-v1-5	AATGATACGGCGACCACCGAGATCTACACTCTTTCCCTACACGACGCTCTTCCGATCTTGCAGCATTGTAGCTTCTTTCGAGTACAAAAAC
Sth1F-NGS-Fwd-v1-6	AATGATACGGCGACCACCGAGATCTACACTCTTTCCCTACACGACGCTCTTCCGATCTACTGCTCACATGTAGCTTCTTTCGAGTACAAAAAC
Sth1F-NGS-Fwd-v1-7	AATGATACGGCGACCACCGAGATCTACACTCTTTCCCTACACGACGCTCTTCCGATCTGTACTACGCAGCTGTAGCTTCTTTCGAGTACAAAAAC
Sth1F-NGS-Fwd-v1-8	AATGATACGGCGACCACCGAGATCTACACTCTTTCCCTACACGACGCTCTTCCGATCTCAGTACCTAGACACTGTAGCTTCTTTCGAGTACAAAAAC
Sth1F-NGS-Fwd-v1-9	AATGATACGGCGACCACCGAGATCTACACTCTTTCCCTACACGACGCTCTTCCGATCTTGCACTGCACAGACGATGTAGCTTCTTTCGAGTACAAAAAC
Sth1F-NGS-Fwd-v1-10	AATGATACGGCGACCACCGAGATCTACACTCTTTCCCTACACGACGCTCTTCCGATCTACATCGACGTGAGAACGCTGTAGCTTCTTTCGAGTACAAAAAC
Sth1-NGS-Rev-TS12-v1-1	CAAGCAGAAGACGGCATACGAGATCTTGTAGTGACTGGAGTTCAGACGTGTGCTCTTCCGATCTTGACCTGGGGATTTGCGA
Sth1-NGS-Rev-TS6-v1-2	CAAGCAGAAGACGGCATACGAGATGCCAATGTGACTGGAGTTCAGACGTGTGCTCTTCCGATCTTGACCTGGGGATTTGCGA
Sth1-NGS-Rev-TS14-v1-3	CAAGCAGAAGACGGCATACGAGATAGTTCCGTGACTGGAGTTCAGACGTGTGCTCTTCCGATCTTGACCTGGGGATTTGCGA
Sth1-NGS-Rev-TS10-v1-4	CAAGCAGAAGACGGCATACGAGATTAGCTTGTGACTGGAGTTCAGACGTGTGCTCTTCCGATCTTGACCTGGGGATTTGCGA
Sth1-NGS-Rev-TS3-v1-5	CAAGCAGAAGACGGCATACGAGATTTAGGCGTGACTGGAGTTCAGACGTGTGCTCTTCCGATCTTGACCTGGGGATTTGCGA
Sth1-NGS-Rev-TS1-v1-6	CAAGCAGAAGACGGCATACGAGATATCACGGTGACTGGAGTTCAGACGTGTGCTCTTCCGATCTTGACCTGGGGATTTGCGA
Sth1-NGS-Rev-TS23-v1-7	CAAGCAGAAGACGGCATACGAGATGAGTGGGTGACTGGAGTTCAGACGTGTGCTCTTCCGATCTTGACCTGGGGATTTGCGA
Sth1-NGS-Rev-TS13-v1-8	CAAGCAGAAGACGGCATACGAGATAGTCAAGTGACTGGAGTTCAGACGTGTGCTCTTCCGATCTTGACCTGGGGATTTGCGA
Sth1-NGS-Rev-TS5-v1-9	CAAGCAGAAGACGGCATACGAGATACAGTGGTGACTGGAGTTCAGACGTGTGCTCTTCCGATCTTGACCTGGGGATTTGCGA
Sth1-NGS-Rev-TS4-v1-10	CAAGCAGAAGACGGCATACGAGATTGACCAGTGACTGGAGTTCAGACGTGTGCTCTTCCGATCTTGACCTGGGGATTTGCGA
Sth1-NGS-Rev-TS7-v1-11	CAAGCAGAAGACGGCATACGAGATCAGATCGTGACTGGAGTTCAGACGTGTGCTCTTCCGATCTTGACCTGGGGATTTGCGA
Sth1-NGS-Rev-TS11-v1-12	CAAGCAGAAGACGGCATACGAGATGGCTACGTGACTGGAGTTCAGACGTGTGCTCTTCCGATCTTGACCTGGGGATTTGCGA
Sth1-NGS-Rev-TS11-v1-13	CAAGCAGAAGACGGCATACGAGATGATCAGGTGACTGGAGTTCAGACGTGTGCTCTTCCGATCTTGACCTGGGGATTTGCGA
Sth1-NGS-Rev-TS11-v1-14	CAAGCAGAAGACGGCATACGAGATCGATGTGTGACTGGAGTTCAGACGTGTGCTCTTCCGATCTTGACCTGGGGATTTGCGA
Sth1-NGS-Rev-TS11-v1-15	CAAGCAGAAGACGGCATACGAGATCCGTCCGTGACTGGAGTTCAGACGTGTGCTCTTCCGATCTTGACCTGGGGATTTGCGA
Sth1-NGS-Rev-TS11-v1-16	CAAGCAGAAGACGGCATACGAGATGTCCGCGTGACTGGAGTTCAGACGTGTGCTCTTCCGATCTTGACCTGGGGATTTGCGA
Sth1-NGS-Rev-TS11-v1-17	CAAGCAGAAGACGGCATACGAGATACTTGAGTGACTGGAGTTCAGACGTGTGCTCTTCCGATCTTGACCTGGGGATTTGCGA
Sth1-NGS-Rev-TS11-v1-18	CAAGCAGAAGACGGCATACGAGATCGTACGGTGACTGGAGTTCAGACGTGTGCTCTTCCGATCTTGACCTGGGGATTTGCGA
Sth1-NGS-Rev-TS11-v1-19	CAAGCAGAAGACGGCATACGAGATATTCCTGTGACTGGAGTTCAGACGTGTGCTCTTCCGATCTTGACCTGGGGATTTGCGA
Sth1-NGS-Rev-TS11-v1-20	CAAGCAGAAGACGGCATACGAGATATGTCAGTGACTGGAGTTCAGACGTGTGCTCTTCCGATCTTGACCTGGGGATTTGCGA

## Sheet: qPCR primers 
Fig. used	Target gene	Gene name	Forward primer (5'-3')	Reverse primer (5'-3')
4	ms2758	sigA	GACTACACCAAGGGCTACAAG	TTGATCACCTCGACCATGTG
4	ms0317	ms0317	GTCCACGCTCATCGATCC	GGCAGCTTCTCGGTCTTG
4	ms0250	mmpL3	CTGGTCAACGTCGTGATGAA	GGCAGGTATTTCTCGCTGATAC
4	ms4485	glyS	TTCGACTCACTCGAGGACAA	TAGTCGGACACCTTGTCGAT
4	ms2367	gatB	GCAACTTCCTGGTGCAGAA	CGAGCTTGTTGGACAGCTT
4	ms2782	ms2782	CCGTGGCTACAAGGATGTG	GACGATGCGGTGCAGTT
4	ms4700	ms4700	CTACGAAGAGAACAAGATCCAG	TCAGTCTCGTGTGAGTCG
S6	rv1623c	cydA	CCCAGACAGATCCAAACTTCTC	CGAGGAACGGCAACACATA
S6	rv1622c	cydB	GTGGAGCCTAACGATCCATAAC	AACCCAATACGTCCATGTCTG
S6	rv1620c	cydC	GTGTTGCTGGACGGAACTAA	CGAACGGTGGTAGCAAAGATA
S6	rv1621c	cydD	CCCTACTTCACCGGCTATTT	AGCACCATGAAGATCGGTATC
S6	rv2194	qcrC	CCGCCAATGAACAGCAAATC	GACCTTCACGTAGGCAATGAT
S6	rv2195	qcrA	GGCGAAAGCGACTTCATCTA	CATCGTGACGTTCCTGGATT
S6	rv2196	qcrB	TTCCTGGAGAAGCGGTTTAC	CGAGAGTGAGCACCATATAGAAG
S6	rv2017	rv2017	CAAGCTCTACAAGGCGATGA	TTGCTGGTCGGTGAATCC
S6	rv2228c	rv2228c	CGTCCTATATCGGTTGCATCTT	GATAGCCTGTCTGATTCACCAA
