# Supplementary material for: Genome-wide gene expression tuning reveals diverse vulnerabilities of M. tuberculosis
Source: Cell. 2021 Aug 19;184(17):4579–4592.e24. doi: 10.1016/j.cell.2021.06.033 (PMC8382161; doi:10.1016/j.cell.2021.06.033)
Supplement: Data S1. sgRNA two-line parameter fits and linear model coefficients for Mtb H37Rv, HN878, and Msmeg, related to Figures 2, 4, S1, and S6 [file mmc2.xlsx]

## Sheet: Legend
Supplementary Data S1: sgRNA two-line parameter fits and linear model coefficients for M. tuberculosis H37Rv, HN878 and M. smegmatis, related to Figure 2; S2-4
Linear Model coefficients: coefficients estimated by predicting rate of depletion (beta_e) as a function of sgRNA features (PAM, length, and GC content) (Tabs 1-3)
Column name	Column description
Feature type	Type of sgRNA feature. "pam" for categorical values of the PAM sequence, "length" for the length of the sgRNA targeting sequence, and "gc" for the GC-content
Feature value	Value given as a factor for the linear model
Coefficient	Coefficient estimated by the linear model
Standard Error	Standard Error of the coefficients estimated by the linear model
Rock et al (PMID:28165460) scores	PAM sequence ranking in order of decreasing strength (i.e. 1 = strongest) according to luciferace assay by Rock et al. (PMID:28165460)
Latest scores (v4)	PAM sequence ranking in order of decreasing strength (i.e. 1 = strongest) according to the coefficients in the linear model
Two-line parameter fits (Tabs 4-6)
Column name	Column description
ID	Unique ID of the sgRNA
Gene	ORF ID of targeted by the sgRNA
Essentiality	Gene essentiality predicted by TnSeq (PMID:28096490)
PAM	PAM sequence ranking (linear model) in order of decreasing strength (1 = strongest)
Size	Number of nucleotides in the sgRNA targetting sequence
Strength	Predicted strength of the sgRNA according to the linear model (1=strongest)
Alpha_L	Intercept of the two-line model fit for a given sgRNA (i.e. predicted L2FC at 0 generations)
Beta_L	Slope of the lag phase for a given sgRNA in the two-line model
Gamma	The time-point (generations) at which a given sgRNA transitions from beta_L to beta_E
Beta_E	Slope of the depletion phase for a given sgRNA in the two-line model
Flat	Binary indicator, with TRUE indicating an sgRNA was classified as a "flatliner" according to our piecewise regression with three lines

## Sheet: (1) Mtb H37Rv coefficients
Feature type	Feature value	Coefficient	Standard Error	Rock et al (PMID:28165460) scores	Latest scores (v4)
pam	NNAGAAG	-0.475817	0.00873443	1	3
pam	NNAGAAT	-0.488881	0.00993913	2	1
pam	NNAGAAA	-0.483132	0.00981994	3	2
pam	NNGGAAG	-0.447069	0.00668409	4	6
pam	NNAGAAC	-0.435569	0.00696453	5	7
pam	NNGGAAA	-0.462226	0.00807068	6	5
pam	NNAGCAT	-0.311429	0.00704713	7	11
pam	NNAGGAG	-0.295407	0.0104541	8	13
pam	NNAGGAT	-0.349797	0.00660549	9	8
pam	NNAGCAA	-0.343255	0.00716511	10	9
pam	NNGGAAC	-0.339086	0.00617649	11	10
pam	NNGGAAT	-0.464826	0.00710841	12	4
pam	NNAGCAG	-0.205408	0.0050376	13	15
pam	NNAGGAA	-0.307675	0.00735275	14	12
pam	NNAGGAC	-0.221139	0.00740052	15	14
pam	NNGGGAG	-0.131024	0.00864811	16	19
pam	NNGGGAT	-0.20503	0.00604236	17	16
pam	NNGGGAA	-0.179136	0.00698634	18	17
pam	NNAGCAC	-0.133759	0.0048832	19	18
pam	NNGGGAC	-0.0865743	0.00683987	20	21
pam	NNGGCAT	-0.108215	0.00573705	21	20
pam	NNGGCAG	-0.0299805	0.00509836	22	23
pam	NNGGCAA	-0.0807862	0.00579652	23	22
pam	NNGGCAC	0	N/A	24	24
size	25	-0.191517	0.00976351	N/A	N/A
size	24	-0.177844	0.00696263	N/A	N/A
size	23	-0.197093	0.00555085	N/A	N/A
size	22	-0.17735	0.00459844	N/A	N/A
size	21	-0.165754	0.00473503	N/A	N/A
size	20	-0.109885	0.00465423	N/A	N/A
size	19	-0.0527271	0.00462101	N/A	N/A
size	18	-0.0386666	0.00475599	N/A	N/A
size	17	0.0143557	0.00464454	N/A	N/A
size	16	0.00395386	0.00459313	N/A	N/A
size	15	0	N/A	N/A	N/A
gc	10	0.0362014	0.0128054	N/A	N/A
gc	9	0.00464934	0.00615515	N/A	N/A
gc	8	-0.0126527	0.00542948	N/A	N/A
gc	7	-0.0187636	0.00529088	N/A	N/A
gc	6	-0.0201212	0.00538239	N/A	N/A
gc	5	0	N/A	N/A	N/A
gc	4	0.0492638	0.0145882	N/A	N/A
gc	3	0.18696	0.060511	N/A	N/A

## Sheet: (2) Mtb HN878  coefficients
Feature type	Feature value	Coefficient	Standard Error	Rock et al (PMID:28165460) scores	Latest scores (v4)
pam	NNAGAAG	-0.451009	0.00865827	1	3
pam	NNAGAAT	-0.482865	0.00993437	2	1
pam	NNAGAAA	-0.435443	0.00986341	3	2
pam	NNGGAAG	-0.398855	0.00658577	4	6
pam	NNAGAAC	-0.400515	0.00691754	5	7
pam	NNGGAAA	-0.427339	0.00801891	6	5
pam	NNAGCAT	-0.278257	0.00691509	7	11
pam	NNAGGAG	-0.261309	0.0101985	8	13
pam	NNAGGAT	-0.306582	0.00638739	9	8
pam	NNAGCAA	-0.316134	0.00706938	10	9
pam	NNGGAAC	-0.306842	0.0059857	11	10
pam	NNGGAAT	-0.412297	0.00700528	12	4
pam	NNAGCAG	-0.187467	0.004835	13	15
pam	NNAGGAA	-0.288343	0.00717129	14	12
pam	NNAGGAC	-0.194623	0.00715063	15	14
pam	NNGGGAG	-0.110356	0.00820723	16	19
pam	NNGGGAT	-0.171381	0.00582691	17	16
pam	NNGGGAA	-0.141943	0.0067314	18	17
pam	NNAGCAC	-0.115535	0.00464263	19	18
pam	NNGGGAC	-0.070948	0.00649983	20	21
pam	NNGGCAT	-0.0847353	0.0054633	21	20
pam	NNGGCAG	-0.0254455	0.00481987	22	23
pam	NNGGCAA	-0.0652264	0.0055069	23	22
pam	NNGGCAC	0	N/A	24	24
size	22	-0.15231	0.00445322	N/A	N/A
size	23	-0.150576	0.00536911	N/A	N/A
size	21	-0.133458	0.00459787	N/A	N/A
size	24	-0.131268	0.00677775	N/A	N/A
size	25	-0.120164	0.00953372	N/A	N/A
size	20	-0.0631318	0.00450191	N/A	N/A
gc	8	-0.0248351	0.0051606	N/A	N/A
gc	7	-0.0234979	0.005021	N/A	N/A
gc	6	-0.020878	0.00510664	N/A	N/A
gc	9	-0.0189746	0.00586898	N/A	N/A
size	19	-0.0174561	0.00444949	N/A	N/A
size	18	-0.00533122	0.00458545	N/A	N/A
gc	10	-0.00246934	0.0122307	N/A	N/A
size	15	0	N/A	N/A	N/A
gc	5	0	N/A	N/A	N/A
size	16	0.00876484	0.0044233	N/A	N/A
size	17	0.0162392	0.00447435	N/A	N/A
gc	4	0.0298812	0.013564	N/A	N/A
gc	3	0.142624	0.0540854	N/A	N/A

## Sheet: (3) Msmeg  coefficients
Feature type	Feature value	Coefficient	Standard Error	Rock et al (PMID:28165460) scores	Latest scores (v4)
pam	NNAGAAG	-0.655673	0.0262458	1	3
pam	NNAGAAT	-0.631965	0.0139282	2	1
pam	NNAGAAA	-0.71925	0.0337372	3	2
pam	NNGGAAG	-0.611761	0.0191308	4	6
pam	NNAGAAC	-0.413701	0.0127341	5	7
pam	NNGGAAA	-0.641514	0.0111413	6	5
pam	NNAGCAT	-0.427402	0.00928842	7	11
pam	NNAGGAG	-0.266791	0.00826115	8	13
pam	NNAGGAT	-0.3371	0.0183052	9	8
pam	NNAGCAA	-0.456549	0.0103085	10	9
pam	NNGGAAC	-0.434318	0.0187133	11	10
pam	NNGGAAT	-0.542926	0.0106096	12	4
pam	NNAGCAG	-0.273737	0.0122593	13	15
pam	NNAGGAA	-0.585425	0.0170238	14	12
pam	NNAGGAC	-0.406622	0.0110839	15	14
pam	NNGGGAG	-0.153554	0.00823677	16	19
pam	NNGGGAT	-0.121465	0.0154423	17	16
pam	NNGGGAA	-0.203374	0.00982579	18	17
pam	NNAGCAC	-0.176929	0.0122506	19	18
pam	NNGGGAC	-0.0897291	0.0125087	20	21
pam	NNGGCAT	-0.0565248	0.0120931	21	20
pam	NNGGCAG	-0.0625961	0.0152738	22	23
pam	NNGGCAA	-0.00522334	0.00882085	23	22
pam	NNGGCAC	0	N/A	24	24
size	24	-0.109403	0.00902527	N/A	N/A
size	23	-0.156905	0.00752858	N/A	N/A
size	22	-0.147246	0.00630669	N/A	N/A
size	21	-0.17851	0.0151596	N/A	N/A
size	20	-0.084944	0.00648409	N/A	N/A
size	19	-0.0134288	0.00643348	N/A	N/A
size	18	0.00811695	0.00666162	N/A	N/A
size	17	0	N/A	N/A	N/A
gc	10	0.0532974	0.0248555	N/A	N/A
gc	9	-0.0261162	0.0153596	N/A	N/A
gc	8	-0.0395579	0.0144298	N/A	N/A
gc	7	-0.0448903	0.014383	N/A	N/A
gc	6	-0.0363042	0.0146538	N/A	N/A
gc	5	0	N/A	N/A	N/A
gc	4	-0.0140321	0.0613633	N/A	N/A

## Sheet: (4) Mtb H37Rv two-line fits
ID	Gene	Essentiality	PAM	Size	Strength	Alpha_L	Beta_L	Gamma	Beta_E	Flat
16S:16S_Essential_AAAACCCAAACACTCCCT_18mer_v4PAMscore5	16S:16S	Essential	5	18	0.712818	-0.0262166	0.162799	0.542255	-0.697195	FALSE
16S:16S_Essential_AAACAAAACCCAAACACTCCCT_22mer_v4PAMscore5	16S:16S	Essential	5	22	0.909341	0.160166	-0.623381	5.22524	-0.193473	TRUE
16S:16S_Essential_AAACCCAAACACTCCCT_17mer_v4PAMscore5	16S:16S	Essential	5	17	0.658691	0.093193	0.211753	0.739003	-0.794483	FALSE
16S:16S_Essential_AACAAAACCCAAACACTCCCT_21mer_v4PAMscore5	16S:16S	Essential	5	21	0.893001	0.0562095	0.195918	0.607467	-0.770165	FALSE
16S:16S_Essential_AACCCAAACACTCCCTTTGGAA_22mer_v4PAMscore19	16S:16S	Essential	19	22	0.437574	0.58404	-0.575298	13.5743	-0.0739419	FALSE
16S:16S_Essential_AACCCAAACACTCCCT_16mer_v4PAMscore5	16S:16S	Essential	5	16	0.685611	-0.181542	-0.320883	7.70228	-0.24052	FALSE
16S:16S_Essential_AACTGAGACCGGCTTT_16mer_v4PAMscore8	16S:16S	Essential	8	16	0.523292	-0.0428152	-0.199984	2.48073	-0.405697	FALSE
16S:16S_Essential_AAGCCCTGGACATAA_15mer_v4PAMscore20	16S:16S	Essential	20	15	0.152608	-0.154481	-0.0553601	24.4498	-0.479364	FALSE
16S:16S_Essential_AAGGATTCGCTTAACCTC_18mer_v4PAMscore20	16S:16S	Essential	20	18	0.206735	-0.0222018	-0.0193604	11.284	0.0048906	FALSE
16S:16S_Essential_AAGGGTTGCGCTCGTT_16mer_v4PAMscore21	16S:16S	Essential	21	16	0.151169	-0.049474	0.000382261	19.6	0.0303094	FALSE
16S:16S_Essential_ACAAAACCCAAACACTCCCT_20mer_v4PAMscore5	16S:16S	Essential	5	20	0.813962	0.228934	-0.818322	3.17608	-0.537824	FALSE
16S:16S_Essential_ACAAGGGTTGCGCTCGTT_18mer_v4PAMscore21	16S:16S	Essential	21	18	0.205297	-0.0653542	0.00540696	16.2415	-0.0148294	FALSE
16S:16S_Essential_ACCACCTGCACACAGGCCACA_21mer_v4PAMscore10	16S:16S	Essential	10	21	0.741186	0.0384553	-0.670818	7.90759	-1.22811	FALSE
16S:16S_Essential_ACCACCTGCACACAGGCCAC_20mer_v4PAMscore17	16S:16S	Essential	17	20	0.438488	-0.0973088	-0.169371	2.3267	-0.616479	FALSE
16S:16S_Essential_ACCCAAACACTCCCTTTGGAA_21mer_v4PAMscore19	16S:16S	Essential	19	21	0.421233	0.208664	-0.536047	7.75566	-0.927319	FALSE
16S:16S_Essential_ACCCAAACACTCCCT_15mer_v4PAMscore5	16S:16S	Essential	5	15	0.685611	-0.391296	0.380155	1.08605	-0.719945	FALSE
16S:16S_Essential_ACCCTACGTATTACCGCGGCTG_22mer_v4PAMscore24	16S:16S	Essential	24	22	0.27757	-0.151454	-0.29347	2.49401	-0.812204	FALSE
16S:16S_Essential_ACCTACCGTCAATCCG_16mer_v4PAMscore7	16S:16S	Essential	7	16	0.646984	0.223524	-0.692158	7.36764	-1.11962	FALSE
16S:16S_Essential_ACCTGCACACAGGCCACA_18mer_v4PAMscore10	16S:16S	Essential	10	18	0.561003	0.136825	-0.688085	10.3256	-0.108336	FALSE
16S:16S_Essential_ACCTGCACACAGGCCAC_17mer_v4PAMscore17	16S:16S	Essential	17	17	0.283217	0.0295175	-0.110054	10.4	-0.0878407	FALSE
16S:16S_Essential_ACCTTCCTCCGAGTTGACC_19mer_v4PAMscore23	16S:16S	Essential	23	19	0.14371	-0.0589175	-0.0114152	8.96775	-0.0337625	FALSE
16S:16S_Essential_ACCTTTCCGTTCGACTTGCATGTGT_25mer_v4PAMscore18	16S:16S	Essential	18	25	0.458425	0.141388	0.200141	0.527168	-0.563639	TRUE
16S:16S_Essential_ACGAGTCCCCACCATTACGTG_21mer_v4PAMscore22	16S:16S	Essential	22	21	0.375045	0.0930861	-0.214484	24.3089	-0.307274	FALSE
16S:16S_Essential_ACGCCGCCAGCGTTCGTCCTGAG_23mer_v4PAMscore8	16S:16S	Essential	8	23	0.801481	0.0671379	-0.621362	6.88453	-1.17005	FALSE
16S:16S_Essential_ACGGCACGGATCCCAAGG_18mer_v4PAMscore5	16S:16S	Essential	5	18	0.738095	-0.082762	0.131224	0.454209	-0.719397	FALSE
16S:16S_Essential_ACGGCACGGATCCCAAG_17mer_v4PAMscore12	16S:16S	Essential	12	17	0.460431	0.252443	-0.319792	12.134	-0.127881	FALSE
16S:16S_Essential_ACGGGCGGTGTGTACAAGGCC_21mer_v4PAMscore10	16S:16S	Essential	10	21	0.741186	0.0469458	-0.610856	8.77751	-0.0598962	FALSE
16S:16S_Essential_ACGGGCGGTGTGTACAAGGC_20mer_v4PAMscore17	16S:16S	Essential	17	20	0.438488	0.084583	-0.243692	3.03678	-0.571588	TRUE
16S:16S_Essential_ACGTATTACCGCGGCTG_17mer_v4PAMscore24	16S:16S	Essential	24	17	0.0269197	-0.0576911	-0.000368706	24.619	-0.052379	FALSE
16S:16S_Essential_ACTGAGACCGGCTTT_15mer_v4PAMscore8	16S:16S	Essential	8	15	0.523292	0.0585511	-0.216082	24.969	-0.370572	FALSE
16S:16S_Essential_ACTTAATGCGTTAGCT_16mer_v4PAMscore24	16S:16S	Essential	24	16	0	0.133038	-0.0176663	23.003	-0.112141	FALSE
16S:16S_Essential_AGACAAGGGTTGCGCTCGTT_20mer_v4PAMscore21	16S:16S	Essential	21	20	0.30644	-0.097212	-0.0353742	24.3627	-0.0176117	FALSE
16S:16S_Essential_AGCCCTTTGTACCGGCCATT_20mer_v4PAMscore11	16S:16S	Essential	11	20	0.623229	0.31979	-0.612347	13.8824	-0.263854	FALSE
16S:16S_Essential_AGCGTTCGTCCTGAG_15mer_v4PAMscore8	16S:16S	Essential	8	15	0.523292	-0.0034203	-0.162519	2.81789	-0.509901	TRUE
16S:16S_Essential_AGCTACGGCACGGATCCCAAGG_22mer_v4PAMscore5	16S:16S	Essential	5	22	0.934618	0.156885	-0.723354	10.4101	-0.425929	FALSE
16S:16S_Essential_AGCTACGGCACGGATCCCAAG_21mer_v4PAMscore12	16S:16S	Essential	12	21	0.694741	0.181113	-0.536224	5.2	-0.492766	TRUE
16S:16S_Essential_AGCTACGGCACGGATCCC_18mer_v4PAMscore6	16S:16S	Essential	6	18	0.711997	0.135699	-0.239912	10.4	-0.184199	FALSE
16S:16S_Essential_AGCTACGGCACGGATCC_17mer_v4PAMscore12	16S:16S	Essential	12	17	0.460431	-0.0522002	-0.0761616	24.3187	-0.15174	FALSE
16S:16S_Essential_AGGATTCGCTTAACCTC_17mer_v4PAMscore20	16S:16S	Essential	20	17	0.152608	-0.0208932	0.00289701	19.62	-0.00820731	FALSE
16S:16S_Essential_AGGCTTATCCCGAAGTGC_18mer_v4PAMscore23	16S:16S	Essential	23	18	0.123955	-0.174292	0.559393	0.44981	-0.00372003	FALSE
16S:16S_Essential_AGGGTTGCGCTCGTT_15mer_v4PAMscore21	16S:16S	Essential	21	15	0.151169	-0.204257	0.0847412	3.33876	-0.00140088	FALSE
16S:16S_Essential_AGTCCCCACCATTACGTG_18mer_v4PAMscore22	16S:16S	Essential	22	18	0.194863	-0.0806344	-0.0655347	2.49953	-0.131886	FALSE
16S:16S_Essential_ATATTCCCCACTGCTGCCTCCC_22mer_v4PAMscore13	16S:16S	Essential	13	22	0.698124	0.281346	-0.661849	7.71845	-0.946762	FALSE
16S:16S_Essential_ATCCCCACCTTCCTCCGAGTTGACC_25mer_v4PAMscore23	16S:16S	Essential	23	25	0.33882	0.0794242	-0.0547241	19.6	-0.0856286	FALSE
16S:16S_Essential_ATCCGAACTGAGACCGGCTTT_21mer_v4PAMscore8	16S:16S	Essential	8	21	0.757602	0.187517	-0.751177	10.0165	-0.319538	FALSE
16S:16S_Essential_ATCTGCGCATTCCACCGCTACAC_23mer_v4PAMscore4	16S:16S	Essential	4	23	0.96782	0.265681	-0.709163	10.4304	-0.414775	FALSE
16S:16S_Essential_ATCTGCGCATTCCACCGCTACA_22mer_v4PAMscore12	16S:16S	Essential	12	22	0.712724	0.0634664	-0.331972	2.31315	-0.651639	TRUE
16S:16S_Essential_ATGAGACAAGGGTTGCGCTCGTT_23mer_v4PAMscore21	16S:16S	Essential	21	23	0.431001	0.124683	-3.81854	0.104096	-0.377625	FALSE
16S:16S_Essential_ATGTGTGAAGCCCTGGACATAA_22mer_v4PAMscore20	16S:16S	Essential	20	22	0.403259	0.182846	-0.15432	15.8087	-0.0894735	FALSE
16S:16S_Essential_ATTCCACCGCTACAC_15mer_v4PAMscore4	16S:16S	Essential	4	15	0.687988	0.0892876	-0.258878	5.33211	-0.0168353	FALSE
16S:16S_Essential_ATTCCCCACTGCTGCCTCCC_20mer_v4PAMscore13	16S:16S	Essential	13	20	0.601101	-0.0248827	0.215905	0.699167	-0.6898	FALSE
16S:16S_Essential_GAACTGAGACCGGCTTT_17mer_v4PAMscore8	16S:16S	Essential	8	17	0.523292	0.131093	-0.32894	13.8305	-0.24782	FALSE
16S:16S_Essential_GAAGCCCTGGACATAA_16mer_v4PAMscore20	16S:16S	Essential	20	16	0.179528	0.0813364	-0.0904798	11.3823	-0.063646	FALSE
16S:16S_Essential_GACAAGGGTTGCGCTCGTT_19mer_v4PAMscore21	16S:16S	Essential	21	19	0.225051	-0.169815	0.42999	0.386539	-0.0127744	FALSE
16S:16S_Essential_GACGGGCGGTGTGTACAAGGCC_22mer_v4PAMscore10	16S:16S	Essential	10	22	0.757526	0.512942	-0.813201	5.25562	-0.381798	FALSE
16S:16S_Essential_GACGGGCGGTGTGTACAAGGC_21mer_v4PAMscore17	16S:16S	Essential	17	21	0.517527	-0.387039	-4.98674	0.197918	-0.222649	FALSE
16S:16S_Essential_GAGACAAGGGTTGCGCTCGTT_21mer_v4PAMscore21	16S:16S	Essential	21	21	0.385479	0.424196	-0.480285	11.2403	-0.345245	FALSE
16S:16S_Essential_GAGTCCCCACCATTACGTG_19mer_v4PAMscore22	16S:16S	Essential	22	19	0.214617	0.161335	-0.196582	13.9073	-0.116307	FALSE
16S:16S_Essential_GATCCGAACTGAGACCGGCTTT_22mer_v4PAMscore8	16S:16S	Essential	8	22	0.773942	0.323575	-0.807775	10.4265	-0.443564	FALSE
16S:16S_Essential_GATTCGCTTAACCTC_15mer_v4PAMscore20	16S:16S	Essential	20	15	0.152608	-0.255885	0.0550383	14.5091	-0.0384469	FALSE
16S:16S_Essential_GCACCACCTGCACACAGGCCACA_23mer_v4PAMscore10	16S:16S	Essential	10	23	0.786708	0.0884322	-0.659656	7.71801	-1.06313	FALSE
16S:16S_Essential_GCACCACCTGCACACAGGCCAC_22mer_v4PAMscore17	16S:16S	Essential	17	22	0.533867	0.122856	-0.656374	9.55761	-0.152442	TRUE
16S:16S_Essential_GCACGGATCCCAAGG_15mer_v4PAMscore5	16S:16S	Essential	5	15	0.683967	-0.365977	0.225326	0.747013	-0.738452	FALSE
16S:16S_Essential_GCAGCCCTTTGTACCGGCCATT_22mer_v4PAMscore11	16S:16S	Essential	11	22	0.718608	-0.15273	-0.447177	2.30297	-0.721625	FALSE
16S:16S_Essential_GCATTCCACCGCTACAC_17mer_v4PAMscore4	16S:16S	Essential	4	17	0.687988	0.00702395	-0.483647	7.73041	-0.815859	TRUE
16S:16S_Essential_GCATTCCACCGCTACA_16mer_v4PAMscore12	16S:16S	Essential	12	16	0.462074	-0.0315638	-0.171347	3.46929	-0.379657	TRUE
16S:16S_Essential_GCCAGCGTTCGTCCTGAG_18mer_v4PAMscore8	16S:16S	Essential	8	18	0.575776	0.0973597	-0.586006	7.21576	-0.955041	FALSE
16S:16S_Essential_GCCCTTTGTACCGGCCATT_19mer_v4PAMscore11	16S:16S	Essential	11	19	0.54184	-0.139755	-0.15949	3.57582	-0.418324	TRUE
16S:16S_Essential_GCCGCCAGCGTTCGTCCTGAG_21mer_v4PAMscore8	16S:16S	Essential	8	21	0.74736	0.042174	-0.561165	2.30357	-0.702455	FALSE
16S:16S_Essential_GCGCATTCCACCGCTACAC_19mer_v4PAMscore4	16S:16S	Essential	4	19	0.760227	0.0118402	-0.442203	2.30806	-0.737392	FALSE
16S:16S_Essential_GCGCATTCCACCGCTACA_18mer_v4PAMscore12	16S:16S	Essential	12	18	0.514558	0.0545157	-0.293451	22.1014	-0.0852279	FALSE
16S:16S_Essential_GCGGGGTACTTAATGCGTTAGCT_23mer_v4PAMscore24	16S:16S	Essential	24	23	0.306752	0.323193	-0.249839	18.5524	-0.577881	FALSE
16S:16S_Essential_GCGGTGTGTACAAGGCC_17mer_v4PAMscore10	16S:16S	Essential	10	17	0.506876	0.182862	-0.519632	10.4015	-0.254159	FALSE
16S:16S_Essential_GCGGTGTGTACAAGGC_16mer_v4PAMscore17	16S:16S	Essential	17	16	0.283217	0.236897	-0.196828	10.4	-0.133762	FALSE
16S:16S_Essential_GCGTTAGCTACGGCACGGATCCC_23mer_v4PAMscore6	16S:16S	Essential	6	23	0.937702	-0.0073563	-0.277592	2.46169	-0.69501	FALSE
16S:16S_Essential_GCGTTAGCTACGGCACGGATCC_22mer_v4PAMscore12	16S:16S	Essential	12	22	0.711081	0.156002	-0.244656	10.4304	-0.19542	FALSE
16S:16S_Essential_GCGTTTTCGTGGTGCTCCTTAG_22mer_v4PAMscore13	16S:16S	Essential	13	22	0.698124	0.0893224	-0.459009	3.40924	-0.609381	TRUE
16S:16S_Essential_GCTACGGCACGGATCCCAAGG_21mer_v4PAMscore5	16S:16S	Essential	5	21	0.918278	0.161654	-0.543124	2.26428	-0.762217	FALSE
16S:16S_Essential_GCTACGGCACGGATCCCAAG_20mer_v4PAMscore12	16S:16S	Essential	12	20	0.615701	0.225747	-0.360735	12.7764	-0.069068	FALSE
16S:16S_Essential_GCTACGGCACGGATCCC_17mer_v4PAMscore6	16S:16S	Essential	6	17	0.649272	-0.0824549	0.33806	0.428956	-0.0681359	FALSE
16S:16S_Essential_GCTACGGCACGGATCC_16mer_v4PAMscore12	16S:16S	Essential	12	16	0.460431	0.0347365	-0.109971	10.4	-0.0831073	FALSE
16S:16S_Essential_GCTTATCCCGAAGTGC_16mer_v4PAMscore23	16S:16S	Essential	23	16	0.069828	0.0275458	-0.0114821	14.84	0.00490833	FALSE
16S:16S_Essential_GCTTTTAAGGATTCGCTTAACCTC_24mer_v4PAMscore20	16S:16S	Essential	20	24	0.404977	0.162749	-0.0954753	6.50243	-0.0684734	FALSE
16S:16S_Essential_GGATTCGCTTAACCTC_16mer_v4PAMscore20	16S:16S	Essential	20	16	0.179528	-0.0598784	0.00711077	24.0415	-0.0557154	FALSE
16S:16S_Essential_GGCACGGATCCCAAGG_16mer_v4PAMscore5	16S:16S	Essential	5	16	0.683967	-0.051677	0.161808	0.584658	-0.752176	FALSE
16S:16S_Essential_GGCACGGATCCCAAG_15mer_v4PAMscore12	16S:16S	Essential	12	15	0.460431	0.13687	-0.340173	12.7563	-0.225186	FALSE
16S:16S_Essential_GGCGGTGTGTACAAGGCC_18mer_v4PAMscore10	16S:16S	Essential	10	18	0.561003	-0.0136067	-0.393926	2.40128	-0.671795	TRUE
16S:16S_Essential_GGCGGTGTGTACAAGGC_17mer_v4PAMscore17	16S:16S	Essential	17	17	0.283217	0.0597693	-0.134854	24.344	-0.242586	FALSE
16S:16S_Essential_GGCTTATCCCGAAGTGC_17mer_v4PAMscore23	16S:16S	Essential	23	17	0.069828	-0.100522	0.0123731	19.6	-0.0318892	FALSE
16S:16S_Essential_GGGCGGTGTGTACAAGGCC_19mer_v4PAMscore10	16S:16S	Essential	10	19	0.580757	0.168783	-0.725136	8.09978	-0.472262	FALSE
16S:16S_Essential_GGGCGGTGTGTACAAGGC_18mer_v4PAMscore17	16S:16S	Essential	17	18	0.337344	-0.698328	0.648773	1.52133	-0.825194	FALSE
16S:16S_Essential_GGGGTACTTAATGCGTTAGCT_21mer_v4PAMscore24	16S:16S	Essential	24	21	0.23431	0.215676	-0.194545	17.8423	-0.163134	FALSE
16S:16S_Essential_GGGTACTTAATGCGTTAGCT_20mer_v4PAMscore24	16S:16S	Essential	24	20	0.155271	-0.071024	0.347728	0.427876	-0.0538176	FALSE
16S:16S_Essential_GGTACTTAATGCGTTAGCT_19mer_v4PAMscore24	16S:16S	Essential	24	19	0.0738818	0.066037	-0.00882183	15.7921	-0.0343783	FALSE
16S:16S_Essential_GGTGTGTACAAGGCC_15mer_v4PAMscore10	16S:16S	Essential	10	15	0.508519	-0.0263333	-0.317786	2.49605	-0.658999	FALSE
16S:16S_Essential_GTACTTAATGCGTTAGCT_18mer_v4PAMscore24	16S:16S	Essential	24	18	0.0541272	0.12478	-0.00538414	14.8376	-0.027792	FALSE
16S:16S_Essential_GTATTACCGCGGCTG_15mer_v4PAMscore24	16S:16S	Essential	24	15	0.0269197	-0.0923042	-0.000975324	14.8354	-0.0150277	FALSE
16S:16S_Essential_GTCCCCACCATTACGTG_17mer_v4PAMscore22	16S:16S	Essential	22	17	0.140735	-0.0211077	-0.058054	24.3224	-0.106554	FALSE
16S:16S_Essential_GTGAAGCCCTGGACATAA_18mer_v4PAMscore20	16S:16S	Essential	20	18	0.233655	0.0535063	-0.102529	11.5764	-0.0816791	FALSE
16S:16S_Essential_GTGACGGGCGGTGTGTACAAGGC_23mer_v4PAMscore17	16S:16S	Essential	17	23	0.563049	0.26332	-0.539619	6.74832	-0.97284	FALSE
16S:16S_Essential_GTGTGAAGCCCTGGACATAA_20mer_v4PAMscore20	16S:16S	Essential	20	20	0.334799	0.0798091	-0.131016	24.3087	-0.199507	FALSE
16S:16S_Essential_GTTAGCTACGGCACGGATCCCAAG_24mer_v4PAMscore12	16S:16S	Essential	12	24	0.714443	-0.124674	0.167041	0.842913	-0.699944	FALSE
16S:16S_Essential_GTTAGCTACGGCACGGATCCC_21mer_v4PAMscore6	16S:16S	Essential	6	21	0.89218	0.333054	-0.529583	11.8491	-0.226929	FALSE
16S:16S_Essential_GTTAGCTACGGCACGGATCC_20mer_v4PAMscore12	16S:16S	Essential	12	20	0.617344	0.219529	-0.228782	10.4	-0.158565	FALSE
16S:16S_Essential_GTTCGACTTGCATGTGT_17mer_v4PAMscore18	16S:16S	Essential	18	17	0.189432	-0.0689661	-0.0255942	24.3492	-0.103602	FALSE
16S:16S_Essential_GTTTCCCAGGCTTATCCCGAAGTGC_25mer_v4PAMscore23	16S:16S	Essential	23	25	0.33882	0.154411	-0.0391496	5.63512	0.00712995	FALSE
16S:16S_Essential_GTTTTCGTGGTGCTCCTTAG_20mer_v4PAMscore13	16S:16S	Essential	13	20	0.602744	0.336202	-0.521937	13.1313	-0.220792	FALSE
23S:23S_Essential_AAAAGGAGGCTCTGACGGATTG_22mer_v4PAMscore24	23S:23S	Essential	24	22	0.27757	-0.0640633	-0.00531165	14.8347	-0.0092424	FALSE
23S:23S_Essential_AAAGGAGGCTCTGACGGATTG_21mer_v4PAMscore24	23S:23S	Essential	24	21	0.26123	-0.10807	0.414021	0.417007	-0.00917196	FALSE
23S:23S_Essential_AACCCTTGGTCTTTCGG_17mer_v4PAMscore22	23S:23S	Essential	22	17	0.140735	-0.059624	0.0144405	7.41162	-0.00359733	FALSE
23S:23S_Essential_AACCGGCTATGCGTCACCTC_20mer_v4PAMscore8	23S:23S	Essential	8	20	0.678562	0.20422	-0.547185	6.87047	-1.20656	FALSE
23S:23S_Essential_AACGCTGCACCTAAATGCATTT_22mer_v4PAMscore19	23S:23S	Essential	19	22	0.437574	0.706391	-0.371283	19.6	-0.0672262	FALSE
23S:23S_Essential_AACGGGTCCTCTTAACCTT_19mer_v4PAMscore18	23S:23S	Essential	18	19	0.263314	0.0430322	-0.0485728	4.7287	-0.18252	FALSE
23S:23S_Essential_AACTCCACACCCCCGA_16mer_v4PAMscore19	23S:23S	Essential	19	16	0.2122	-0.0292925	0.504891	0.843688	-0.32288	FALSE
23S:23S_Essential_AAGGAGGCTCTGACGGATTG_20mer_v4PAMscore24	23S:23S	Essential	24	20	0.18219	-0.0826966	0.0284731	5.51501	-0.00789685	FALSE
23S:23S_Essential_AAGTTCCCACGCAGCC_16mer_v4PAMscore7	23S:23S	Essential	7	16	0.645341	-0.128592	-0.265425	2.4525	-0.80757	FALSE
23S:23S_Essential_AATCCGCTATCGGTCAT_17mer_v4PAMscore13	23S:23S	Essential	13	17	0.420554	-0.0380251	-0.0393205	3.47913	-0.201861	FALSE
23S:23S_Essential_AATGGGCGAACAGCCCAACCC_21mer_v4PAMscore21	23S:23S	Essential	21	21	0.383836	0.0344975	-0.225926	2.96873	-0.789116	FALSE
23S:23S_Essential_ACAAACACAACAAAAACC_18mer_v4PAMscore1	23S:23S	Essential	1	18	0.747375	-0.11667	-0.246808	2.81454	-0.746529	FALSE
23S:23S_Essential_ACAAGGAATTTCGCTACC_18mer_v4PAMscore8	23S:23S	Essential	8	18	0.550499	0.404822	-0.392331	13.5836	-0.76255	FALSE
23S:23S_Essential_ACCACCCTCCTCCGGAGAGGA_21mer_v4PAMscore13	23S:23S	Essential	13	21	0.680141	-0.0211364	-0.128534	2.4754	-0.621922	FALSE
23S:23S_Essential_ACCACCCTCCTCCGGA_16mer_v4PAMscore5	23S:23S	Essential	5	16	0.683967	-0.341751	-0.125553	2.64425	-0.583868	FALSE
23S:23S_Essential_ACCACCCTCCTCCGG_15mer_v4PAMscore12	23S:23S	Essential	12	15	0.451832	-0.177045	-0.0730994	2.75634	-0.717066	FALSE
23S:23S_Essential_ACCAGCGAAGTTCCCACGCAGCC_23mer_v4PAMscore7	23S:23S	Essential	7	23	0.925173	0.060456	-0.624111	7.7044	-0.748068	FALSE
23S:23S_Essential_ACCATCCCGTCGATATGGACTCTT_24mer_v4PAMscore6	23S:23S	Essential	6	24	0.911882	0.0751664	0.207249	0.727994	-0.793621	FALSE
23S:23S_Essential_ACCATCCCGTCGATATGGACTCT_23mer_v4PAMscore17	23S:23S	Essential	17	23	0.564692	0.474477	-0.683048	10.4141	-0.477131	FALSE
23S:23S_Essential_ACCCGGTGGCTTCGCTGAAT_20mer_v4PAMscore21	23S:23S	Essential	21	20	0.30644	0.354555	-0.219972	22.7506	-0.0772475	FALSE
23S:23S_Essential_ACCCTATATATTCAGATGCGG_21mer_v4PAMscore18	23S:23S	Essential	18	21	0.423742	0.251808	-0.675298	9.16708	-0.369341	FALSE
23S:23S_Essential_ACCCTCCTCCGGAGAGGA_18mer_v4PAMscore13	23S:23S	Essential	13	18	0.499958	-0.222395	0.651409	1.0849	-0.625007	FALSE
23S:23S_Essential_ACCCTGGGCGGACTGGCCTGGCC_23mer_v4PAMscore10	23S:23S	Essential	10	23	0.778109	0.357368	-0.614891	7.68731	-1.09733	FALSE
23S:23S_Essential_ACCCTGGGCGGACTGGCCTGGC_22mer_v4PAMscore12	23S:23S	Essential	12	22	0.702483	0.495868	-0.696162	11.2977	-0.325596	FALSE
23S:23S_Essential_ACCCTTGGGACCTGCTCCAGCC_22mer_v4PAMscore8	23S:23S	Essential	8	22	0.772299	0.0552704	-0.622516	7.70082	-0.948241	FALSE
23S:23S_Essential_ACCCTTGGTCTTTCGG_16mer_v4PAMscore22	23S:23S	Essential	22	16	0.140735	-0.0275778	0.00182401	24.4143	0.0380162	FALSE
23S:23S_Essential_ACCGCCCCAGTTAAACTACCCGC_23mer_v4PAMscore24	23S:23S	Essential	24	23	0.305109	0.0166272	-0.14974	4.83587	-0.393475	FALSE
23S:23S_Essential_ACCGGCTATGCGTCACCTC_19mer_v4PAMscore8	23S:23S	Essential	8	19	0.59553	0.32028	-0.497156	12.2381	-0.168318	FALSE
23S:23S_Essential_ACCGGGCTCTCACCGTCT_18mer_v4PAMscore23	23S:23S	Essential	23	18	0.122312	-0.093541	0.00217227	3.35967	-0.0958022	FALSE
23S:23S_Essential_ACCTAAATGCATTTCGG_17mer_v4PAMscore7	23S:23S	Essential	7	17	0.620065	0.277846	-0.461682	7.2003	-1.40714	FALSE
23S:23S_Essential_ACCTGATTGCCGTCCAGGTTG_21mer_v4PAMscore10	23S:23S	Essential	10	21	0.742829	0.134695	-0.582814	7.7	-0.500576	FALSE
23S:23S_Essential_ACCTGATTGCCGTCCAGGTT_20mer_v4PAMscore17	23S:23S	Essential	17	20	0.440131	0.0331417	-0.158715	2.47679	-0.718868	FALSE
23S:23S_Essential_ACCTTTGGGCGCCTCCGTTACATT_24mer_v4PAMscore13	23S:23S	Essential	13	24	0.699843	0.0132703	0.195516	0.657847	-0.773669	FALSE
23S:23S_Essential_ACGCCATCACCACCCTCCTCCGG_23mer_v4PAMscore12	23S:23S	Essential	12	23	0.740263	0.183823	-0.671319	10.4686	-0.201276	FALSE
23S:23S_Essential_ACGCCATTCGTGCAGG_16mer_v4PAMscore10	23S:23S	Essential	10	16	0.506876	0.0582605	-0.0537667	14.8	-0.0397751	FALSE
23S:23S_Essential_ACGCTCGGTTGACAGCTCCCC_21mer_v4PAMscore20	23S:23S	Essential	20	21	0.412195	0.357937	-0.204437	24.4393	0.0845652	FALSE
23S:23S_Essential_ACGCTGCACCTAAATGCATTT_21mer_v4PAMscore19	23S:23S	Essential	19	21	0.421233	-0.0177905	-0.0781652	2.486	-0.336774	FALSE
23S:23S_Essential_ACGGGCCCGCTGCTACT_17mer_v4PAMscore4	23S:23S	Essential	4	17	0.677747	0.348446	-0.710167	10.4085	-0.527599	FALSE
23S:23S_Essential_ACGGGCCCGCTGCTAC_16mer_v4PAMscore17	23S:23S	Essential	17	16	0.274618	-0.104746	0.42873	1.17471	-0.678422	FALSE
23S:23S_Essential_ACGGGCGCCCACACACGGGTA_21mer_v4PAMscore4	23S:23S	Essential	4	21	0.912057	-0.00131494	-0.313788	2.41609	-1.08188	FALSE
23S:23S_Essential_ACGGGCGCCCACACACGGGT_20mer_v4PAMscore17	23S:23S	Essential	17	20	0.429889	-0.0763224	-0.305193	2.48883	-0.668668	FALSE
23S:23S_Essential_ACGGGTCCTCTTAACCTT_18mer_v4PAMscore18	23S:23S	Essential	18	18	0.270479	-0.0662204	-0.000494606	3.06342	-0.173441	FALSE
23S:23S_Essential_ACTAATCCGCTATCGGTCAT_20mer_v4PAMscore13	23S:23S	Essential	13	20	0.575825	0.034465	-0.0598011	2.75799	-0.363485	FALSE
23S:23S_Essential_ACTCCACACCCCCGA_15mer_v4PAMscore19	23S:23S	Essential	19	15	0.2122	-0.133599	0.00767267	3.06527	-0.260961	FALSE
23S:23S_Essential_ACTCGCAGGCTCATTCTTCAA_21mer_v4PAMscore24	23S:23S	Essential	24	21	0.23431	0.0135109	-0.0336621	10.4496	-0.0443372	FALSE
23S:23S_Essential_ACTCGGGAATTGATAC_16mer_v4PAMscore23	23S:23S	Essential	23	16	0.0429083	0.0393544	0.0351002	7.7	-0.0288828	FALSE
23S:23S_Essential_ACTCGTGCTGGGTTTCCCCAT_21mer_v4PAMscore5	23S:23S	Essential	5	21	0.919921	0.0306242	-0.551242	3.5649	-0.936527	FALSE
23S:23S_Essential_ACTGCACATCCTTTCCCAC_19mer_v4PAMscore18	23S:23S	Essential	18	19	0.290234	-0.167334	-0.0561387	3.17265	-0.703301	FALSE
23S:23S_Essential_ACTGCCACGCTTTACACC_18mer_v4PAMscore20	23S:23S	Essential	20	18	0.233655	0.452131	-0.390558	19.47	-0.118894	FALSE
23S:23S_Essential_ACTTACAAACACAACAAAAACC_22mer_v4PAMscore1	23S:23S	Essential	1	22	0.943899	0.107623	-0.418269	2.32765	-0.748814	FALSE
23S:23S_Essential_AGAACTCCACACCCCCGA_18mer_v4PAMscore19	23S:23S	Essential	19	18	0.266327	-0.145058	-0.156666	6.33788	-0.312789	FALSE
23S:23S_Essential_AGAGGCTTTTCTTGGCAGC_19mer_v4PAMscore8	23S:23S	Essential	8	19	0.597173	-0.0132072	0.00562868	2.85903	-0.0463114	FALSE
23S:23S_Essential_AGATCACTCCGCTTCGGGT_19mer_v4PAMscore7	23S:23S	Essential	7	19	0.720866	-0.0367951	0.147836	0.516223	-0.664111	TRUE
23S:23S_Essential_AGCGAAGTTCCCACGCAGCC_20mer_v4PAMscore7	23S:23S	Essential	7	20	0.800612	0.218048	-0.645701	9.03811	-0.124813	TRUE
23S:23S_Essential_AGGAACCCTTGGTCTTTCGG_20mer_v4PAMscore22	23S:23S	Essential	22	20	0.296006	-0.0630844	0.0296291	5.2	-0.0209444	FALSE
23S:23S_Essential_AGGAGGCTCTGACGGATTG_19mer_v4PAMscore24	23S:23S	Essential	24	19	0.100801	0.0746164	-0.0098799	7.7	0.00728034	FALSE
23S:23S_Essential_AGGCTCATTCTTCAA_15mer_v4PAMscore24	23S:23S	Essential	24	15	0	-0.321514	0.0678347	6.80927	-0.016995	FALSE
23S:23S_Essential_AGGCTCTGACGGATTG_16mer_v4PAMscore24	23S:23S	Essential	24	16	0.0269197	-0.16773	0.0141283	13.9186	-0.0221514	FALSE
23S:23S_Essential_AGGCTTTTCTTGGCAGC_17mer_v4PAMscore8	23S:23S	Essential	8	17	0.523292	0.00455128	-0.000810142	23.1649	-0.0451485	FALSE
23S:23S_Essential_AGGTCGGAACTTACCCGAC_19mer_v4PAMscore4	23S:23S	Essential	4	19	0.76187	-0.0309971	-0.433734	3.13118	-0.957418	FALSE
23S:23S_Essential_AGGTCGGAACTTACCCGA_18mer_v4PAMscore12	23S:23S	Essential	12	18	0.516201	-0.043528	-0.282692	2.95752	-0.822316	TRUE
23S:23S_Essential_AGTCTATGGTTGAGACAGT_19mer_v4PAMscore3	23S:23S	Essential	3	19	0.748189	0.247831	-0.660562	9.98006	-0.49882	FALSE
23S:23S_Essential_AGTGGGTGAGAAACCTGATCTT_22mer_v4PAMscore3	23S:23S	Essential	3	22	0.924957	0.184613	-0.74518	10.294	-0.0952589	TRUE
23S:23S_Essential_AGTTCCCACGCAGCC_15mer_v4PAMscore7	23S:23S	Essential	7	15	0.645341	-0.154103	-0.384971	2.91016	-0.864699	FALSE
23S:23S_Essential_ATATATTCAGATGCGG_16mer_v4PAMscore18	23S:23S	Essential	18	16	0.189432	-0.0190471	0.0127294	2.49776	-0.195445	FALSE
23S:23S_Essential_ATCACCACCCTCCTCCGGAGAGGA_24mer_v4PAMscore13	23S:23S	Essential	13	24	0.698199	0.11656	-0.240083	2.64473	-0.832387	FALSE
23S:23S_Essential_ATCACCACCCTCCTCCGGA_19mer_v4PAMscore5	23S:23S	Essential	5	19	0.757849	0.00851904	-0.330447	2.75465	-0.785625	FALSE
23S:23S_Essential_ATCACCACCCTCCTCCGG_18mer_v4PAMscore12	23S:23S	Essential	12	18	0.514558	0.474488	-0.62759	9.95923	-0.274213	FALSE
23S:23S_Essential_ATCACTCCGCTTCGGGT_17mer_v4PAMscore7	23S:23S	Essential	7	17	0.646984	-0.0600257	-0.327108	3.0173	-0.870077	FALSE
23S:23S_Essential_ATCACTCGTGCTGGGTTTCCCCAT_24mer_v4PAMscore5	23S:23S	Essential	5	24	0.937979	0.0745651	-0.56985	2.48503	-0.816575	FALSE
23S:23S_Essential_ATCCACGCTCGGTTGACAGCTCCCC_25mer_v4PAMscore20	23S:23S	Essential	20	25	0.446877	0.0570645	-0.073842	3.29758	-0.221605	FALSE
23S:23S_Essential_ATCCAGCGGTGCCCCTG_17mer_v4PAMscore21	23S:23S	Essential	21	17	0.140928	-0.132294	0.0292954	3.4389	-0.0830532	FALSE
23S:23S_Essential_ATCCCACCAAGTGGG_15mer_v4PAMscore2	23S:23S	Essential	2	15	0.711447	0.0304154	0.416815	1.13108	-0.874272	FALSE
23S:23S_Essential_ATCCCGTCGATATGGACTCTT_21mer_v4PAMscore6	23S:23S	Essential	6	21	0.866904	0.292479	-0.715846	10.4576	-0.264602	FALSE
23S:23S_Essential_ATCCCGTCGATATGGACTCT_20mer_v4PAMscore17	23S:23S	Essential	17	20	0.440131	0.0514923	-0.150523	2.95191	-0.638893	FALSE
23S:23S_Essential_ATCCGCTATCGGTCAT_16mer_v4PAMscore13	23S:23S	Essential	13	16	0.447474	-0.0801158	-0.0635293	2.69013	-0.2407	FALSE
23S:23S_Essential_ATCGGCTCTCGATGCC_16mer_v4PAMscore20	23S:23S	Essential	20	16	0.177885	-0.101984	0.0023375	24.3963	-0.0292429	FALSE
23S:23S_Essential_ATGGGCGAACAGCCCAACCC_20mer_v4PAMscore21	23S:23S	Essential	21	20	0.304797	0.0772598	-0.185178	2.82839	-0.675693	FALSE
23S:23S_Essential_ATTCCACGGGCCCGCTGCTACT_22mer_v4PAMscore4	23S:23S	Essential	4	22	0.936996	0.0967765	-0.48867	2.297	-0.777338	FALSE
23S:23S_Essential_ATTCCACGGGCCCGCTGCTAC_21mer_v4PAMscore17	23S:23S	Essential	17	21	0.517527	0.0369555	-0.370763	2.34777	-0.709235	FALSE
23S:23S_Essential_ATTGCCGTCCAGGTTG_16mer_v4PAMscore10	23S:23S	Essential	10	16	0.508519	-0.110679	0.369261	1.13125	-0.76152	FALSE
23S:23S_Essential_ATTGCCGTCCAGGTT_15mer_v4PAMscore17	23S:23S	Essential	17	15	0.28486	0.162875	-0.0889866	17.2501	-0.0470668	FALSE
23S:23S_Essential_GAACCCTTGGTCTTTCGG_18mer_v4PAMscore22	23S:23S	Essential	22	18	0.194863	-0.0763388	0.00947574	14.8	-0.00505252	FALSE
23S:23S_Essential_GAACTCCACACCCCCGA_17mer_v4PAMscore19	23S:23S	Essential	19	17	0.2122	0.30056	-0.245654	23.1303	-0.0824046	FALSE
23S:23S_Essential_GAAGTTCCCACGCAGCC_17mer_v4PAMscore7	23S:23S	Essential	7	17	0.645341	-0.0526052	0.258889	0.921691	-0.704946	FALSE
23S:23S_Essential_GACAAGGAATTTCGCTACC_19mer_v4PAMscore8	23S:23S	Essential	8	19	0.570254	0.589084	-0.402218	19.6281	-0.160925	FALSE
23S:23S_Essential_GACTCGCAGGCTCATTCTTCAA_22mer_v4PAMscore24	23S:23S	Essential	24	22	0.27757	0.0431176	0.286826	0.423661	-0.0682197	FALSE
23S:23S_Essential_GACTGCACATCCTTTCCCAC_20mer_v4PAMscore18	23S:23S	Essential	18	20	0.371623	0.451257	-0.614692	11.4552	-0.110389	FALSE
23S:23S_Essential_GAGGCTCTGACGGATTG_17mer_v4PAMscore24	23S:23S	Essential	24	17	0.0269197	-0.11416	0.00559198	19.6	0.028516	FALSE
23S:23S_Essential_GAGGCTTTTCTTGGCAGC_18mer_v4PAMscore8	23S:23S	Essential	8	18	0.577419	-0.0713798	0.0459223	3.02312	-0.0272142	FALSE
23S:23S_Essential_GAGTCTATGGTTGAGACAGT_20mer_v4PAMscore3	23S:23S	Essential	3	20	0.829578	0.369599	-0.766261	10.4216	-0.485704	FALSE
23S:23S_Essential_GATCACTCCGCTTCGGGT_18mer_v4PAMscore7	23S:23S	Essential	7	18	0.699468	-0.09485	-0.424606	2.8798	-0.805918	FALSE
23S:23S_Essential_GATTCCACGGGCCCGCTGCTAC_22mer_v4PAMscore17	23S:23S	Essential	17	22	0.533867	-0.237649	-0.303761	2.313	-0.661856	FALSE
23S:23S_Essential_GATTGCCGTCCAGGTTG_17mer_v4PAMscore10	23S:23S	Essential	10	17	0.508519	-0.030629	-0.116762	2.27738	-0.611646	TRUE
23S:23S_Essential_GATTGCCGTCCAGGTT_16mer_v4PAMscore17	23S:23S	Essential	17	16	0.28486	-0.207656	0.529302	0.834033	-0.219929	FALSE
23S:23S_Essential_GCACATCCTTTCCCAC_16mer_v4PAMscore18	23S:23S	Essential	18	16	0.216352	0.341782	-0.561409	10.4132	-0.348962	FALSE
23S:23S_Essential_GCACCCTATATATTCAGATGCGG_23mer_v4PAMscore18	23S:23S	Essential	18	23	0.469264	0.134074	-0.620816	9.14396	-0.11226	TRUE
23S:23S_Essential_GCACCTAAATGCATTTCGG_19mer_v4PAMscore7	23S:23S	Essential	7	19	0.693946	0.243236	-0.560326	7.70043	-0.314094	TRUE
23S:23S_Essential_GCACCTAAATGCATTT_16mer_v4PAMscore19	23S:23S	Essential	19	16	0.186923	-0.0301075	0.0938918	2.77448	-0.274061	FALSE
23S:23S_Essential_GCAGGCTCATTCTTCAA_17mer_v4PAMscore24	23S:23S	Essential	24	17	0	-0.097195	0.00463735	19.6208	-0.0119183	FALSE
23S:23S_Essential_GCAGGTCGGAACTTACCCGAC_21mer_v4PAMscore4	23S:23S	Essential	4	21	0.920655	0.164544	-0.67036	7.84735	-1.00552	FALSE
23S:23S_Essential_GCAGGTCGGAACTTACCCGA_20mer_v4PAMscore12	23S:23S	Essential	12	20	0.617344	0.0343698	-0.458627	2.49407	-0.74164	FALSE
23S:23S_Essential_GCCACCTGATTGCCGTCCAGGTTG_24mer_v4PAMscore10	23S:23S	Essential	10	24	0.759244	-0.184053	-0.315339	3.10613	-0.974076	FALSE
23S:23S_Essential_GCCACCTGATTGCCGTCCAGGTT_23mer_v4PAMscore17	23S:23S	Essential	17	23	0.563049	0.383344	-0.644515	10.4	-0.0688793	FALSE
23S:23S_Essential_GCCACGCTTTACACC_15mer_v4PAMscore20	23S:23S	Essential	20	15	0.179528	-0.120863	0.00195607	3.16873	-0.184849	FALSE
23S:23S_Essential_GCCATCACCACCCTCCTCCGGA_22mer_v4PAMscore5	23S:23S	Essential	5	22	0.934618	0.391719	-0.743566	10.4118	-0.474854	FALSE
23S:23S_Essential_GCCATCACCACCCTCCTCCGG_21mer_v4PAMscore12	23S:23S	Essential	12	21	0.686142	-0.201964	-0.3032	2.38365	-0.659083	TRUE
23S:23S_Essential_GCCCACACACGGGTA_15mer_v4PAMscore4	23S:23S	Essential	4	15	0.686345	-0.143896	-0.234314	2.48042	-0.808407	FALSE
23S:23S_Essential_GCCCAGGAACCCTTGGTCTTTCGG_24mer_v4PAMscore22	23S:23S	Essential	22	24	0.391461	0.100788	-0.124943	14.0525	-0.0409412	FALSE
23S:23S_Essential_GCCCCAGAACTCCACACCCCCGA_23mer_v4PAMscore19	23S:23S	Essential	19	23	0.492032	0.0618122	-0.252219	2.39736	-0.655612	FALSE
23S:23S_Essential_GCCCCAGTTAAACTACCCGC_20mer_v4PAMscore24	23S:23S	Essential	24	20	0.18219	-0.0435493	-0.0472561	4.54829	-0.212328	FALSE
23S:23S_Essential_GCCGAGTCTATGGTTGAGACAGT_23mer_v4PAMscore3	23S:23S	Essential	3	23	0.981059	0.30428	-0.62626	6.61864	-0.234229	FALSE
23S:23S_Essential_GCCTCAACCGGCTATGCGTCACCTC_25mer_v4PAMscore8	23S:23S	Essential	8	25	0.790641	0.373612	-0.590435	9.66754	-0.207978	FALSE
23S:23S_Essential_GCCTCCGTTACATTTTAG_18mer_v4PAMscore22	23S:23S	Essential	22	18	0.167943	-0.114966	0.0678128	3.28521	-0.0283314	FALSE
23S:23S_Essential_GCCTTATCCCACCAAGTGGG_20mer_v4PAMscore2	23S:23S	Essential	2	20	0.866718	-0.102385	-0.347784	2.49591	-0.679075	FALSE
23S:23S_Essential_GCGAACAGCCCAACCC_16mer_v4PAMscore21	23S:23S	Essential	21	16	0.149526	-0.363818	0.107871	3.15437	-0.19775	FALSE
23S:23S_Essential_GCGAAGTTCCCACGCAGCC_19mer_v4PAMscore7	23S:23S	Essential	7	19	0.719223	-0.0670501	0.220049	0.713992	-0.777209	FALSE
23S:23S_Essential_GCGACTGCACATCCTTTCCCAC_22mer_v4PAMscore18	23S:23S	Essential	18	22	0.467003	0.238903	-0.697063	10.4	-0.0147777	TRUE
23S:23S_Essential_GCGCCCACACACGGGTA_17mer_v4PAMscore4	23S:23S	Essential	4	17	0.677747	-0.053852	-0.337959	3.12065	-0.740173	FALSE
23S:23S_Essential_GCGCCCACACACGGGT_16mer_v4PAMscore17	23S:23S	Essential	17	16	0.274618	-0.123993	0.424964	0.930627	-0.577256	FALSE
23S:23S_Essential_GCGCCTCCGTTACATTTTAG_20mer_v4PAMscore22	23S:23S	Essential	22	20	0.296006	0.0222548	-0.00556109	2.4887	-0.0805989	FALSE
23S:23S_Essential_GCGCCTCCGTTACATT_16mer_v4PAMscore13	23S:23S	Essential	13	16	0.447474	0.0147924	-0.0421526	2.53878	-0.193704	FALSE
23S:23S_Essential_GCGGACTGGCCTGGCC_16mer_v4PAMscore10	23S:23S	Essential	10	16	0.481599	0.11275	-0.178699	2.44615	-0.602559	FALSE
23S:23S_Essential_GCGGACTGGCCTGGC_15mer_v4PAMscore12	23S:23S	Essential	12	15	0.435154	0.401223	-0.31466	23.2809	0.0799985	FALSE
23S:23S_Essential_GCGTACCGGGCTCTCACCGTCT_22mer_v4PAMscore23	23S:23S	Essential	23	22	0.318835	-0.186545	0.0222866	3.04497	-0.425173	FALSE
23S:23S_Essential_GCGTTCGCTCGCCACTACTT_20mer_v4PAMscore4	23S:23S	Essential	4	20	0.843259	-0.0248522	-0.370202	2.88289	-0.785939	FALSE
23S:23S_Essential_GCTACTCGGGAATTGATAC_19mer_v4PAMscore23	23S:23S	Essential	23	19	0.11679	-0.00435778	-0.00299301	24.3753	-0.0823284	FALSE
23S:23S_Essential_GCTAGAGGCTTTTCTTGGCAGC_22mer_v4PAMscore8	23S:23S	Essential	8	22	0.773942	0.011669	-0.0441064	3.44921	-0.25327	FALSE
23S:23S_Essential_GCTAGAGGCTTTTCTTG_17mer_v4PAMscore15	23S:23S	Essential	15	17	0.290525	-0.0899377	0.0222999	4.656	-0.0464276	FALSE
23S:23S_Essential_GCTATCCAGCGGTGCCCCTG_20mer_v4PAMscore21	23S:23S	Essential	21	20	0.304797	-0.0217157	-0.239648	2.44979	-0.39362	FALSE
23S:23S_Essential_GCTATGCGTCACCTC_15mer_v4PAMscore8	23S:23S	Essential	8	15	0.523292	-0.140482	-0.166311	2.56585	-0.675563	FALSE
23S:23S_Essential_GCTCGCTAGAGGCTTTTCTTG_21mer_v4PAMscore15	23S:23S	Essential	15	21	0.551755	0.525806	-0.277888	23.5602	-0.108635	FALSE
23S:23S_Essential_GCTCGCTAGAGGCTTTTC_18mer_v4PAMscore23	23S:23S	Essential	23	18	0.123955	-0.00666896	0.000701374	19.6195	-0.00626094	FALSE
23S:23S_Essential_GCTCGGTTGACAGCTCCCC_19mer_v4PAMscore20	23S:23S	Essential	20	19	0.251767	-0.105107	-0.0486633	15.3633	-0.0713417	FALSE
23S:23S_Essential_GCTGCACCTAAATGCATTTCGG_22mer_v4PAMscore7	23S:23S	Essential	7	22	0.897635	-0.0401859	0.449087	0.917493	-0.631757	TRUE
23S:23S_Essential_GCTGCACCTAAATGCATTT_19mer_v4PAMscore19	23S:23S	Essential	19	19	0.260805	0.157129	-0.111359	22.3724	-0.216493	FALSE
23S:23S_Essential_GCTGCTACTCGGGAATTGATAC_22mer_v4PAMscore23	23S:23S	Essential	23	22	0.320478	0.114731	-0.0330905	25.1071	-0.129575	FALSE
23S:23S_Essential_GCTGGGTTTCCCCAT_15mer_v4PAMscore5	23S:23S	Essential	5	15	0.685611	0.0721828	-0.314636	2.63592	-0.88584	FALSE
23S:23S_Essential_GCTTTTCTTGGCAGC_15mer_v4PAMscore8	23S:23S	Essential	8	15	0.523292	0.0485844	-0.047039	6.35828	0.00976328	FALSE
23S:23S_Essential_GGAACCCTTGGTCTTTCGG_19mer_v4PAMscore22	23S:23S	Essential	22	19	0.214617	0.105263	-0.0876074	2.48985	-0.00378741	FALSE
23S:23S_Essential_GGACCTGCTCCAGCC_15mer_v4PAMscore8	23S:23S	Essential	8	15	0.51305	-0.361017	0.0505029	3.05601	-0.784353	FALSE
23S:23S_Essential_GGAGGCTCTGACGGATTG_18mer_v4PAMscore24	23S:23S	Essential	24	18	0.0794038	-0.119925	0.0668309	2.93129	-0.00525543	FALSE
23S:23S_Essential_GGCCTTATCCCACCAAGTGGG_21mer_v4PAMscore2	23S:23S	Essential	2	21	0.944114	0.319756	-0.647858	7.70332	-0.154915	FALSE
23S:23S_Essential_GGCGAACAGCCCAACCC_17mer_v4PAMscore21	23S:23S	Essential	21	17	0.140928	-0.123805	-0.0158707	5.2	-0.140262	FALSE
23S:23S_Essential_GGCGCCCACACACGGGTA_18mer_v4PAMscore4	23S:23S	Essential	4	18	0.731874	0.142441	-0.548382	10.4	-0.104987	FALSE
23S:23S_Essential_GGCGCCCACACACGGGT_17mer_v4PAMscore17	23S:23S	Essential	17	17	0.274618	0.151377	-0.3807	7.10628	-1.09046	FALSE
23S:23S_Essential_GGCGCCTCCGTTACATTTTAG_21mer_v4PAMscore22	23S:23S	Essential	22	21	0.375045	-0.0900929	-0.0367352	2.51122	-0.278315	FALSE
23S:23S_Essential_GGCGCCTCCGTTACATT_17mer_v4PAMscore13	23S:23S	Essential	13	17	0.447474	-0.113335	-0.0312194	3.90812	-0.162157	FALSE
23S:23S_Essential_GGCGGACTGGCCTGGCC_17mer_v4PAMscore10	23S:23S	Essential	10	17	0.481599	-0.167797	-0.106746	2.49388	-0.515372	FALSE
23S:23S_Essential_GGCGGACTGGCCTGGC_16mer_v4PAMscore12	23S:23S	Essential	12	16	0.435154	-0.100974	-0.189612	2.96494	-0.647464	FALSE
23S:23S_Essential_GGCTATCCAGCGGTGCCCCTG_21mer_v4PAMscore21	23S:23S	Essential	21	21	0.375238	-0.0341725	-0.334328	2.47768	-0.725224	FALSE
23S:23S_Essential_GGCTATGCGTCACCTC_16mer_v4PAMscore8	23S:23S	Essential	8	16	0.521649	-0.0347864	-0.346424	2.35632	-0.67064	FALSE
23S:23S_Essential_GGCTCTGACGGATTG_15mer_v4PAMscore24	23S:23S	Essential	24	15	0.0269197	-0.130018	0.0352501	8.5261	-0.0189534	FALSE
23S:23S_Essential_GGCTTTTCTTGGCAGC_16mer_v4PAMscore8	23S:23S	Essential	8	16	0.523292	-0.168453	0.0352475	6.31977	-0.0167276	FALSE
23S:23S_Essential_GGGACCTGCTCCAGCC_16mer_v4PAMscore8	23S:23S	Essential	8	16	0.51305	0.389621	-0.163964	2.45452	-0.933283	FALSE
23S:23S_Essential_GGGCCCGCTGCTACT_15mer_v4PAMscore4	23S:23S	Essential	4	15	0.677747	-0.0775888	-0.424817	3.00079	-0.884374	FALSE
23S:23S_Essential_GGGCCTTATCCCACCAAGTGGG_22mer_v4PAMscore2	23S:23S	Essential	2	22	0.960455	-0.024991	0.230884	0.980364	-0.801529	FALSE
23S:23S_Essential_GGGCGAACAGCCCAACCC_18mer_v4PAMscore21	23S:23S	Essential	21	18	0.195055	-0.160248	-0.0172013	3.24664	-0.395736	FALSE
23S:23S_Essential_GGGCGCCCACACACGGGTA_19mer_v4PAMscore4	23S:23S	Essential	4	19	0.751628	-0.100164	-0.369274	3.20242	-0.780736	FALSE
23S:23S_Essential_GGGCGCCCACACACGGGT_18mer_v4PAMscore17	23S:23S	Essential	17	18	0.328746	-0.142324	-0.198168	2.66472	-0.622569	TRUE
23S:23S_Essential_GGGCGCCTCCGTTACATTTTAG_22mer_v4PAMscore22	23S:23S	Essential	22	22	0.391386	-0.176196	-0.0387849	4.87483	-0.255647	FALSE
23S:23S_Essential_GGGCGCCTCCGTTACATT_18mer_v4PAMscore13	23S:23S	Essential	13	18	0.499958	0.332728	-0.359059	15.7752	-0.0465112	FALSE
23S:23S_Essential_GGGCGGACTGGCCTGGCC_18mer_v4PAMscore10	23S:23S	Essential	10	18	0.535726	-0.146597	0.413095	0.957296	-0.566467	FALSE
23S:23S_Essential_GGGCGGACTGGCCTGGC_17mer_v4PAMscore12	23S:23S	Essential	12	17	0.435154	0.365958	-0.427358	12.5964	-0.0828011	FALSE
23S:23S_Essential_GGGCTCTCACCGTCT_15mer_v4PAMscore23	23S:23S	Essential	23	15	0.0681849	-0.120652	0.00504568	22.4136	-0.0645051	FALSE
23S:23S_Essential_GGGTCCTCTTAACCTT_16mer_v4PAMscore18	23S:23S	Essential	18	16	0.216352	-0.323752	0.116871	2.45526	-0.143715	FALSE
23S:23S_Essential_GGGTGAGAAACCTGATCTT_19mer_v4PAMscore3	23S:23S	Essential	3	19	0.748189	0.259817	-0.646118	10.4085	-0.387033	FALSE
23S:23S_Essential_GGTAGATCACTCCGCTTCGGGT_22mer_v4PAMscore7	23S:23S	Essential	7	22	0.897635	0.0501816	0.198063	0.702879	-0.786459	FALSE
23S:23S_Essential_GGTCCTCTTAACCTTCCAGCAC_22mer_v4PAMscore23	23S:23S	Essential	23	22	0.320478	0.0364928	-0.118697	3.45949	-0.716926	FALSE
23S:23S_Essential_GGTCCTCTTAACCTT_15mer_v4PAMscore18	23S:23S	Essential	18	15	0.189432	-0.391757	-0.0274291	4.66162	-0.910798	FALSE
23S:23S_Essential_GGTCGGAACTTACCCGAC_18mer_v4PAMscore4	23S:23S	Essential	4	18	0.740472	-0.0563645	-0.203817	2.46512	-0.790777	FALSE
23S:23S_Essential_GGTCGGAACTTACCCGA_17mer_v4PAMscore12	23S:23S	Essential	12	17	0.462074	-0.218915	-0.237555	2.4682	-0.743362	FALSE
23S:23S_Essential_GGTGAGAAACCTGATCTT_18mer_v4PAMscore3	23S:23S	Essential	3	18	0.728434	0.0448637	0.441123	0.939957	-0.694091	FALSE
23S:23S_Essential_GGTGGCTTCGCTGAAT_16mer_v4PAMscore21	23S:23S	Essential	21	16	0.151169	-0.137384	0.292675	0.328237	0.000749469	FALSE
23S:23S_Essential_GGTGTTGTAAGTTTTCGGCCGG_22mer_v4PAMscore18	23S:23S	Essential	18	22	0.467003	-0.0243744	0.013321	5.2	-0.0363328	FALSE
23S:23S_Essential_GGTTGACAGCTCCCC_15mer_v4PAMscore20	23S:23S	Essential	20	15	0.177885	-0.130609	0.0337949	5.48229	-0.011861	FALSE
23S:23S_Essential_GTAAGTTTTCGGCCGG_16mer_v4PAMscore18	23S:23S	Essential	18	16	0.216352	-0.122051	0.00843137	10.4599	-0.00184366	FALSE
23S:23S_Essential_GTACCGGGCTCTCACCGTCT_20mer_v4PAMscore23	23S:23S	Essential	23	20	0.223456	0.00767593	-0.0460689	4.22522	-0.199823	FALSE
23S:23S_Essential_GTACTAATCCGCTATCGGTCAT_22mer_v4PAMscore13	23S:23S	Essential	13	22	0.671204	0.585805	-0.563749	10.6222	-0.344223	FALSE
23S:23S_Essential_GTAGATCACTCCGCTTCGGGT_21mer_v4PAMscore7	23S:23S	Essential	7	21	0.881294	0.172125	-0.561735	7.70457	-0.429852	TRUE
23S:23S_Essential_GTCACCCGGTGGCTTCGCTGAAT_23mer_v4PAMscore21	23S:23S	Essential	21	23	0.429358	-0.0396428	-0.189842	3.28532	-0.811168	FALSE
23S:23S_Essential_GTCACGGGCGCCCACACACGGGTA_24mer_v4PAMscore4	23S:23S	Essential	4	24	0.930115	0.0887502	-0.718622	7.4101	-1.2749	FALSE
23S:23S_Essential_GTCACGGGCGCCCACACACGGGT_23mer_v4PAMscore17	23S:23S	Essential	17	23	0.554451	0.0157361	-0.533296	6.78659	-1.18152	FALSE
23S:23S_Essential_GTCCCCCTTCTCCCGAAGTTACG_23mer_v4PAMscore20	23S:23S	Essential	20	23	0.457717	0.383129	-0.165573	14.8	-0.143167	FALSE
23S:23S_Essential_GTCCCGGTCCTCTCGTAC_18mer_v4PAMscore21	23S:23S	Essential	21	18	0.203653	-0.125505	0.0271032	3.48055	-0.0685889	FALSE
23S:23S_Essential_GTCCGTCCCGGTCCTCTCGTAC_22mer_v4PAMscore21	23S:23S	Essential	21	22	0.400177	-0.0426337	-0.0601891	3.00533	-0.363763	FALSE
23S:23S_Essential_GTCCTCTTAACCTTCCAGCAC_21mer_v4PAMscore23	23S:23S	Essential	23	21	0.304138	0.0450323	-0.117343	2.49548	-0.387526	TRUE
23S:23S_Essential_GTCCTGCCGCGCGTAA_16mer_v4PAMscore11	23S:23S	Essential	11	16	0.466315	-0.13161	-0.332423	2.47485	-0.657908	TRUE
23S:23S_Essential_GTCCTTCATCGGCTCTCGATGCC_23mer_v4PAMscore20	23S:23S	Essential	20	23	0.457717	-0.0207153	-0.0070792	5.45381	-0.0463093	FALSE
23S:23S_Essential_GTCGATATGGACTCTT_16mer_v4PAMscore6	23S:23S	Essential	6	16	0.632594	0.354674	-0.321842	2.43351	-0.742184	FALSE
23S:23S_Essential_GTCGGAACTTACCCGAC_17mer_v4PAMscore4	23S:23S	Essential	4	17	0.687988	-0.00760977	-0.14763	2.97956	-0.723824	FALSE
23S:23S_Essential_GTCGGAACTTACCCGA_16mer_v4PAMscore12	23S:23S	Essential	12	16	0.462074	-0.0238225	-0.35301	2.48302	-0.759321	TRUE
23S:23S_Essential_GTCGTTACGCCATTCGTGCAGG_22mer_v4PAMscore10	23S:23S	Essential	10	22	0.759169	0.3227	-0.612524	10.4	-0.17384	FALSE
23S:23S_Essential_GTCTATGGTTGAGACAGT_18mer_v4PAMscore3	23S:23S	Essential	3	18	0.728434	-0.0687568	0.201862	0.773987	-0.688681	FALSE
23S:23S_Essential_GTCTCACTGCCACGCTTTACACC_23mer_v4PAMscore20	23S:23S	Essential	20	23	0.45936	-0.0114974	0.161929	0.517953	-0.700286	FALSE
23S:23S_Essential_GTCTTTTCGTCCTGCCGCGCGTAA_24mer_v4PAMscore11	23S:23S	Essential	11	24	0.720327	0.194442	-0.47833	5.22698	-0.282711	TRUE
23S:23S_Essential_GTGAGAAACCTGATCTT_17mer_v4PAMscore3	23S:23S	Essential	3	17	0.674307	0.0371888	-0.225089	2.65293	-0.855066	FALSE
23S:23S_Essential_GTGCAGGTCGGAACTTACCCGAC_23mer_v4PAMscore4	23S:23S	Essential	4	23	0.966177	0.0136368	-0.486494	2.4978	-0.841658	FALSE
23S:23S_Essential_GTGCAGGTCGGAACTTACCCGA_22mer_v4PAMscore12	23S:23S	Essential	12	22	0.712724	0.00700708	0.232585	0.856631	-0.781343	FALSE
23S:23S_Essential_GTGCTCGCTAGAGGCTTTTCTTG_23mer_v4PAMscore15	23S:23S	Essential	15	23	0.597277	0.379149	-0.253486	24.3102	-0.0236493	FALSE
23S:23S_Essential_GTGCTCGCTAGAGGCTTTTC_20mer_v4PAMscore23	23S:23S	Essential	23	20	0.225099	0.0326235	-0.0113279	14.8391	-0.000546025	FALSE
23S:23S_Essential_GTGCTGGGTTTCCCCAT_17mer_v4PAMscore5	23S:23S	Essential	5	17	0.685611	0.0915473	-0.582947	7.28903	-1.25681	FALSE
23S:23S_Essential_GTGGCTATCCAGCGGTGCCCCTG_23mer_v4PAMscore21	23S:23S	Essential	21	23	0.429358	-0.171909	-0.350738	3.48211	-0.913794	FALSE
23S:23S_Essential_GTGGCTTCGCTGAAT_15mer_v4PAMscore21	23S:23S	Essential	21	15	0.151169	0.0691737	-0.0228099	11.228	0.0165824	FALSE
23S:23S_Essential_GTGGGTGAGAAACCTGATCTT_21mer_v4PAMscore3	23S:23S	Essential	3	21	0.908617	-0.0263363	0.16107	0.626131	-0.705647	FALSE
23S:23S_Essential_GTGTGCTCGCTAGAGGCTTTTC_22mer_v4PAMscore23	23S:23S	Essential	23	22	0.320478	0.0244652	-0.0191195	5.28783	-0.0279177	FALSE
23S:23S_Essential_GTGTTGTAAGTTTTCGGCCGG_21mer_v4PAMscore18	23S:23S	Essential	18	21	0.450662	0.0103931	-0.00923936	10.4	-0.0208908	FALSE
23S:23S_Essential_GTTAACGGGTCCTCTTAACCTT_22mer_v4PAMscore18	23S:23S	Essential	18	22	0.440083	0.0761381	-0.170995	3.40156	-0.80016	FALSE
23S:23S_Essential_GTTCCGCGTTCGCTCGCCACTACTT_25mer_v4PAMscore4	23S:23S	Essential	4	25	0.95698	0.363253	-0.62777	10.4118	-0.456542	FALSE
23S:23S_Essential_GTTCGCTCGCCACTACTT_18mer_v4PAMscore4	23S:23S	Essential	4	18	0.742115	-0.0753742	-0.0563196	2.81435	-0.436443	FALSE
23S:23S_Essential_GTTGTAAGTTTTCGGCCGG_19mer_v4PAMscore18	23S:23S	Essential	18	19	0.290234	-0.118956	0.0152862	7.22576	-0.0186544	FALSE
4.5S:4.5S_Essential_ACCCTTGCTGCCTTCCAGCCCT_22mer_v4PAMscore19	4.5S:4.5S	Essential	19	22	0.46285	-0.0449006	0.307727	0.791662	-0.588898	TRUE
4.5S:4.5S_Essential_AGCCCTGGGGGAGTTC_16mer_v4PAMscore8	4.5S:4.5S	Essential	8	16	0.521649	-0.0666432	-0.271773	2.48941	-0.69288	FALSE
4.5S:4.5S_Essential_AGTCAGTGCCCCGGCTGA_18mer_v4PAMscore21	4.5S:4.5S	Essential	21	18	0.203653	-0.150041	-0.0297128	2.72422	-0.360649	FALSE
4.5S:4.5S_Essential_GCCCTGGGGGAGTTC_15mer_v4PAMscore8	4.5S:4.5S	Essential	8	15	0.51305	-0.0628316	0.547736	1.1262	-0.732594	FALSE
4.5S:4.5S_Essential_GCCTTCCAGCCCTGGGGGAGTTC_23mer_v4PAMscore8	4.5S:4.5S	Essential	8	23	0.801481	0.254862	-0.647672	5.2	-0.417684	FALSE
4.5S:4.5S_Essential_GCTGCCTTCCAGCCCT_16mer_v4PAMscore19	4.5S:4.5S	Essential	19	16	0.2122	-0.129187	-0.200831	2.49054	-0.739098	FALSE
4.5S:4.5S_Essential_GTCAGTGCCCCGGCTGA_17mer_v4PAMscore21	4.5S:4.5S	Essential	21	17	0.140928	-0.133683	0.0174802	2.75362	-0.406285	FALSE
4.5S:4.5S_Essential_GTCCACCGTGAGTCTAATACCTGGG_25mer_v4PAMscore10	4.5S:4.5S	Essential	10	25	0.777511	-0.109295	-0.221911	2.49398	-0.745234	FALSE
4.5S:4.5S_Essential_GTCCAGTCAGTGCCCCGGCTGA_22mer_v4PAMscore21	4.5S:4.5S	Essential	21	22	0.400177	0.457063	-0.495959	14.5295	-0.274371	FALSE
5S:5S_Essential_ACCCGGAGGGGCAGTATCATCGGCG_25mer_v4PAMscore23	5S:5S	Essential	23	25	0.337177	0.0664199	-0.075052	3.10899	-0.391167	FALSE
5S:5S_Essential_AGCTTCCGGGTTCGGA_16mer_v4PAMscore21	5S:5S	Essential	21	16	0.149526	-0.101924	6.34929e-05	24.3967	-0.0285735	FALSE
5S:5S_Essential_AGGCTTAGCTTCCGGGTTCGGA_22mer_v4PAMscore21	5S:5S	Essential	21	22	0.40182	-0.0274746	-0.000809982	3.19867	-0.245295	FALSE
5S:5S_Essential_AGGCTTAGCTTCCGGGT_17mer_v4PAMscore4	5S:5S	Essential	4	17	0.687988	0.490306	-0.499134	10.4	-0.279674	FALSE
5S:5S_Essential_AGGGGCAGTATCATCGGCG_19mer_v4PAMscore23	5S:5S	Essential	23	19	0.142067	0.0297685	-0.014233	3.06018	-0.211314	FALSE
5S:5S_Essential_GAGGGGCAGTATCATCGGCG_20mer_v4PAMscore23	5S:5S	Essential	23	20	0.223456	-0.0466355	-0.0557531	4.2716	-0.592152	FALSE
5S:5S_Essential_GCAGGCTTAGCTTCCGGGT_19mer_v4PAMscore4	5S:5S	Essential	4	19	0.760227	0.121129	-0.154345	2.31061	-0.756522	FALSE
5S:5S_Essential_GCAGTATCATCGGCG_15mer_v4PAMscore23	5S:5S	Essential	23	15	0.069828	-0.191506	-0.00864551	5.7962	-0.167793	FALSE
5S:5S_Essential_GCTGGCAGGCTTAGCTTCCGGGT_23mer_v4PAMscore4	5S:5S	Essential	4	23	0.966177	-0.0289174	0.318695	0.88368	-0.715057	FALSE
5S:5S_Essential_GCTTAGCTTCCGGGTTCGGA_20mer_v4PAMscore21	5S:5S	Essential	21	20	0.30644	-0.00112706	-0.0104409	4.16043	-0.148329	FALSE
5S:5S_Essential_GCTTCCGGGTTCGGA_15mer_v4PAMscore21	5S:5S	Essential	21	15	0.149526	-0.0956207	0.00774069	24.4083	0.0313489	FALSE
5S:5S_Essential_GGAGGGGCAGTATCATCGGCG_21mer_v4PAMscore23	5S:5S	Essential	23	21	0.302495	0.0315165	-0.129337	3.86628	-0.57187	FALSE
5S:5S_Essential_GGCAGGCTTAGCTTCCGGGT_20mer_v4PAMscore4	5S:5S	Essential	4	20	0.841616	0.45493	-0.630089	11.5804	-0.130821	FALSE
5S:5S_Essential_GGCAGTATCATCGGCG_16mer_v4PAMscore23	5S:5S	Essential	23	16	0.0681849	-0.11958	-0.0630139	5.2	-0.181707	FALSE
5S:5S_Essential_GGCTTAGCTTCCGGGTTCGGA_21mer_v4PAMscore21	5S:5S	Essential	21	21	0.383836	0.567223	-0.428081	13.569	-0.172201	FALSE
5S:5S_Essential_GGCTTAGCTTCCGGGT_16mer_v4PAMscore4	5S:5S	Essential	4	16	0.686345	-0.0769519	0.284261	0.881583	-0.644844	FALSE
5S:5S_Essential_GGGCAGTATCATCGGCG_17mer_v4PAMscore23	5S:5S	Essential	23	17	0.0681849	-0.011479	-0.0281455	4.67496	-0.109773	TRUE
5S:5S_Essential_GGGGCAGTATCATCGGCG_18mer_v4PAMscore23	5S:5S	Essential	23	18	0.122312	-0.285156	-0.0155096	5.2	-0.150883	FALSE
5S:5S_Essential_GTCCTACTTTTCCACCCGGA_20mer_v4PAMscore23	5S:5S	Essential	23	20	0.225099	-0.0386568	-0.0974132	3.53444	-0.754212	FALSE
5S:5S_Essential_GTGTCCTACTTTTCCACCCGGA_22mer_v4PAMscore23	5S:5S	Essential	23	22	0.320478	-0.0865431	0.30959	0.836998	-0.626956	FALSE
Empty_NA_GGAGACGATTAATGCGTCTCG_21mer_v4PAMscoreNA	Empty	NonEssential	NA	21	0.26123	-0.0166252	0.00277101	10.4711	-0.00135403	FALSE
Negative_NA_AAAGAGCGTACTTTCC_16mer_v4PAMscoreNA	Negative		NA	16	0	-0.0534742	0.0252171	10.4	-0.0121778	FALSE
Negative_NA_AAAGCCCAGCTGAAGGCTCTAA_22mer_v4PAMscoreNA	Negative		NA	22	0.27757	-0.025039	0.0023143	24.4069	-0.00912736	FALSE
Negative_NA_AAAGCCTTCACTTGGTA_17mer_v4PAMscoreNA	Negative		NA	17	0	0.137424	-0.0130004	24.3644	-0.0672223	FALSE
Negative_NA_AAAGCGGGCCTAACAAGCTA_20mer_v4PAMscoreNA	Negative		NA	20	0.18219	-0.0100916	0.000568738	14.8392	-0.00428965	FALSE
Negative_NA_AAATGCTCAGGGACTTATCACA_22mer_v4PAMscoreNA	Negative		NA	22	0.25065	0.0591604	-0.00882725	17.917	0.0331507	FALSE
Negative_NA_AACACCCGAGAGGATGCTCC_20mer_v4PAMscoreNA	Negative		NA	20	0.18219	0.0210379	-0.00650591	24.4198	0.0290206	FALSE
Negative_NA_AACACCGGAGCTTGTAATCTA_21mer_v4PAMscoreNA	Negative		NA	21	0.23431	-0.000804911	-0.00336984	19.6196	0.00488888	FALSE
Negative_NA_AACACTGACAGAGAGAGATG_20mer_v4PAMscoreNA	Negative		NA	20	0.155271	-0.0153358	0.00344503	19.6203	-0.00724663	FALSE
Negative_NA_AACAGCAGTGTAAAGTCTGA_20mer_v4PAMscoreNA	Negative		NA	20	0.155271	-0.132249	0.00994063	19.6	0.0409789	FALSE
Negative_NA_AACAGGCCTCATTTA_15mer_v4PAMscoreNA	Negative		NA	15	0	0.0212695	-0.0471009	24.4866	-0.134824	FALSE
Negative_NA_AACCGAACGCAGGCACATTTCA_22mer_v4PAMscoreNA	Negative		NA	22	0.27757	-0.0198824	0.00420009	24.4113	-0.00764333	FALSE
Negative_NA_AACCGACGAGAGGACTGTACT_21mer_v4PAMscoreNA	Negative		NA	21	0.26123	0.0695904	-0.00347021	12.0624	0.0140959	FALSE
Negative_NA_AACCGAGCTTTGTGGAACTA_20mer_v4PAMscoreNA	Negative		NA	20	0.155271	-3.79046e-05	-0.00381539	24.3338	-0.0556796	FALSE
Negative_NA_AACCGCATTACGTATCCCAT_20mer_v4PAMscoreNA	Negative		NA	20	0.155271	-0.12947	0.0329195	2.55666	-0.00432517	FALSE
Negative_NA_AACCGCGCGGATTCTATTACA_21mer_v4PAMscoreNA	Negative		NA	21	0.23431	0.0471034	-0.0083534	10.4679	0.000850047	FALSE
Negative_NA_AACCGCTAGCTGCTACAATCAG_22mer_v4PAMscoreNA	Negative		NA	22	0.27757	0.0300899	0.000301129	5.2	-0.0121986	FALSE
Negative_NA_AACCGGTATGATCGTATGGAAG_22mer_v4PAMscoreNA	Negative		NA	22	0.25065	-0.00606765	0.000893424	24.4062	-0.00673628	FALSE
Negative_NA_AACCTGGGCGAAGGATGTAAAT_22mer_v4PAMscoreNA	Negative		NA	22	0.25065	0.134657	-0.0303575	2.81403	-0.00468807	FALSE
Negative_NA_AACGAATATGAGAGAGG_17mer_v4PAMscoreNA	Negative		NA	17	0	-0.197463	0.0328488	23.3932	-0.0644036	FALSE
Negative_NA_AACGATCCGGAGTATCAAACTT_22mer_v4PAMscoreNA	Negative		NA	22	0.25065	0.047527	-0.00677265	19.6202	0.0148177	FALSE
Negative_NA_AACGCGAGAGCATGGTAGAA_20mer_v4PAMscoreNA	Negative		NA	20	0.18219	-0.0803231	0.00688342	19.6226	-0.00216282	FALSE
Negative_NA_AACGCGGCTTTATCTCATTC_20mer_v4PAMscoreNA	Negative		NA	20	0.155271	0.0281803	0.00591947	14.8416	-0.00646391	FALSE
Negative_NA_AACGGCCCGTAAATCAGCCTA_21mer_v4PAMscoreNA	Negative		NA	21	0.26123	0.0367463	0.0123208	21.5654	-0.0193836	FALSE
Negative_NA_AACGGCTGTAGGTAGAGTCT_20mer_v4PAMscoreNA	Negative		NA	20	0.18219	-0.0493775	0.00449808	24.4047	-0.00939038	FALSE
Negative_NA_AACGGTGCTCTAATGTAGCAGA_22mer_v4PAMscoreNA	Negative		NA	22	0.25065	0.0295571	-0.00651456	24.4002	-0.0259874	FALSE
Negative_NA_AACGGTTGGATGAGGCTTCTC_21mer_v4PAMscoreNA	Negative		NA	21	0.26123	0.0531087	-0.0249193	3.7068	0.00661508	FALSE
Negative_NA_AACTCGACTCTATAGG_16mer_v4PAMscoreNA	Negative		NA	16	0	-0.380016	0.277971	2.49647	0.00481033	FALSE
Negative_NA_AACTCGCTATAGTCAGGTC_19mer_v4PAMscoreNA	Negative		NA	19	0.0738818	-0.0718936	0.00962856	14.8	-0.0107635	FALSE
Negative_NA_AACTCGGCCATTAGTGCCTACA_22mer_v4PAMscoreNA	Negative		NA	22	0.27757	0.0343838	-0.35695	0.202546	-0.000413452	FALSE
Negative_NA_AAGAAGGTAGTCTGTC_16mer_v4PAMscoreNA	Negative		NA	16	0	-0.631184	0.380751	2.3939	0.0150303	FALSE
Negative_NA_AAGACGGCGTGTCTATAAACG_21mer_v4PAMscoreNA	Negative		NA	21	0.23431	-0.0395182	0.0182119	16.4578	-0.0386913	FALSE
Negative_NA_AAGAGGGCTCTCACATCTA_19mer_v4PAMscoreNA	Negative		NA	19	0.0738818	-0.0136232	0.00114814	10.4732	0.00973685	FALSE
Negative_NA_AAGCAGCACCTAGGTCATAC_20mer_v4PAMscoreNA	Negative		NA	20	0.18219	-0.0168497	0.192761	0.360489	0.000504961	FALSE
Negative_NA_AAGCCAATGTGTCTCT_16mer_v4PAMscoreNA	Negative		NA	16	0	-0.521497	0.108878	5.91366	0.0232627	FALSE
Negative_NA_AAGCCCAGCTGAAGGCTCTAA_21mer_v4PAMscoreNA	Negative		NA	21	0.26123	-0.015909	-0.000832693	7.77214	0.00357812	FALSE
Negative_NA_AAGCCCATCTCTCTGTCTGAA_21mer_v4PAMscoreNA	Negative		NA	21	0.23431	-0.0162045	0.00126547	14.8381	-0.0079323	FALSE
Negative_NA_AAGCCGAGTCCTATGCGACT_20mer_v4PAMscoreNA	Negative		NA	20	0.18219	-0.064326	0.000510073	18.192	0.0283234	FALSE
Negative_NA_AAGCCTTCACTTGGTA_16mer_v4PAMscoreNA	Negative		NA	16	0	-0.330351	0.179545	2.49637	-0.0224393	FALSE
Negative_NA_AAGCGGAGATAGACGAGGGAC_21mer_v4PAMscoreNA	Negative		NA	21	0.26123	-0.148408	0.0148228	22.0729	-0.0904551	FALSE
Negative_NA_AAGCGGGATTTCTGTAAGTATC_22mer_v4PAMscoreNA	Negative		NA	22	0.25065	0.158638	-0.0177274	10.4	0.00965206	FALSE
Negative_NA_AAGGCCCAGCTTAGTATGGGC_21mer_v4PAMscoreNA	Negative		NA	21	0.26123	0.0459621	-0.00725716	24.4342	0.0443331	FALSE
Negative_NA_AAGGCTCAAACTGTAGAGG_19mer_v4PAMscoreNA	Negative		NA	19	0.0738818	-0.0642204	0.00636012	24.4059	-0.0232238	FALSE
Negative_NA_AAGGGCCGATCCTTTACATATG_22mer_v4PAMscoreNA	Negative		NA	22	0.25065	0.0623522	-0.0248179	2.49114	0.000984792	FALSE
Negative_NA_AAGGGTGTCTGAATCCTA_18mer_v4PAMscoreNA	Negative		NA	18	0.0541272	-0.118318	0.0229711	23.9839	-0.104291	FALSE
Negative_NA_AAGGTGGCGTATTAT_15mer_v4PAMscoreNA	Negative		NA	15	0	0.0227358	-0.00320614	19.6	0.168408	FALSE
Negative_NA_AAGTCCTTGGTGATTGCTAGAA_22mer_v4PAMscoreNA	Negative		NA	22	0.25065	-0.111792	0.0643753	2.49986	-0.00233968	FALSE
Negative_NA_AAGTCGCGGACTGTACAGTC_20mer_v4PAMscoreNA	Negative		NA	20	0.18219	-0.0145085	0.00549712	14.8	-0.0157701	FALSE
Negative_NA_AAGTCGCTGTCCTTACTCCGTA_22mer_v4PAMscoreNA	Negative		NA	22	0.27757	0.0956473	-0.854323	0.180992	0.0107938	FALSE
Negative_NA_AAGTGAGAAGGTGCCAACTATA_22mer_v4PAMscoreNA	Negative		NA	22	0.25065	-0.0179724	0.0222768	14.8	0.00379253	FALSE
Negative_NA_AATACAACCTTAAGAGTGTGGG_22mer_v4PAMscoreNA	Negative		NA	22	0.25065	-0.047717	0.00186444	6.65872	-0.00691127	FALSE
Negative_NA_AATCTCTCCGGGACTATATGT_21mer_v4PAMscoreNA	Negative		NA	21	0.23431	0.0426991	-0.0104479	14.8366	-0.0169919	FALSE
Negative_NA_AATGAGAGCACTATAGATAGGG_22mer_v4PAMscoreNA	Negative		NA	22	0.25065	-0.102361	0.0157948	15.6844	-0.0157155	FALSE
Negative_NA_AATGCTCAGGGACTTATCACA_21mer_v4PAMscoreNA	Negative		NA	21	0.23431	0.0194827	0.000859331	19.5999	-0.0209469	FALSE
Negative_NA_AATGGACCTGTAACCATCAG_20mer_v4PAMscoreNA	Negative		NA	20	0.155271	-0.157549	0.023439	5.11071	-0.00386182	FALSE
Negative_NA_ACAACGTGAGTAGGAGACTT_20mer_v4PAMscoreNA	Negative		NA	20	0.155271	-0.0446697	0.261554	0.376784	0.000741576	FALSE
Negative_NA_ACACATTCCGTCTAACACTCCC_22mer_v4PAMscoreNA	Negative		NA	22	0.27757	0.0364746	0.00573833	10.47	0.000222748	FALSE
Negative_NA_ACACCCGAGAGGATGCTCC_19mer_v4PAMscoreNA	Negative		NA	19	0.0991583	0.0468657	0.00730856	14.8	-0.0229683	FALSE
Negative_NA_ACACCCGCAGAACTAACACAGG_22mer_v4PAMscoreNA	Negative		NA	22	0.27757	0.0954796	-0.0102603	19.6	0.0331938	FALSE
Negative_NA_ACACCGGAGCTTGTAATCTA_20mer_v4PAMscoreNA	Negative		NA	20	0.155271	0.0821064	-0.976157	0.112228	-0.00204045	FALSE
Negative_NA_ACACGACAATATGGTAGGAT_20mer_v4PAMscoreNA	Negative		NA	20	0.155271	0.00768841	-0.000493946	14.8379	-0.0216917	FALSE
Negative_NA_ACACGCCAGTGACCCTTTATAC_22mer_v4PAMscoreNA	Negative		NA	22	0.27757	0.0582517	-0.0433153	2.45974	0.00339202	FALSE
Negative_NA_ACACGCGACTGGTAGGAGTGTA_22mer_v4PAMscoreNA	Negative		NA	22	0.27757	-0.0396393	0.00227265	19.891	-0.0243449	FALSE
Negative_NA_ACACGGCCCTACATAAGGTT_20mer_v4PAMscoreNA	Negative		NA	20	0.18219	-0.00677599	-0.0176666	7.7	0.00873333	FALSE
Negative_NA_ACACTAGGGCGAGGCCTTAAGAG_23mer_v4PAMscoreNA	Negative		NA	23	0.306752	0.104404	-0.0409441	2.75138	0.00145747	FALSE
Negative_NA_ACACTAGGGCGAGGCCTTAAGA_22mer_v4PAMscoreNA	Negative		NA	22	0.27757	0.017478	-0.750655	0.205759	0.00712417	FALSE
Negative_NA_ACACTGGCCTATAGCTATAT_20mer_v4PAMscoreNA	Negative		NA	20	0.155271	-0.0757102	-0.000687836	24.3932	-0.0283441	FALSE
Negative_NA_ACAGAGCGTACTATTAAGCGT_21mer_v4PAMscoreNA	Negative		NA	21	0.23431	0.0628264	-0.0342658	5.25855	0.0120715	FALSE
Negative_NA_ACAGATGCCGACTTATACGAGA_22mer_v4PAMscoreNA	Negative		NA	22	0.25065	0.17295	-0.0271218	24.4094	0.0192241	FALSE
Negative_NA_ACAGCAATGGTAATCTCAAG_20mer_v4PAMscoreNA	Negative		NA	20	0.155271	-0.489063	0.15007	3.63289	0.00650893	FALSE
Negative_NA_ACAGCATGAGCTCTAATGGTACA_23mer_v4PAMscoreNA	Negative		NA	23	0.279832	-0.057444	0.00569805	24.4232	0.0426818	FALSE
Negative_NA_ACAGCCCACGTATAAATCATACC_23mer_v4PAMscoreNA	Negative		NA	23	0.279832	0.17548	-0.440407	0.414571	0.000354263	FALSE
Negative_NA_ACAGGGTACGCTAGAATTATG_21mer_v4PAMscoreNA	Negative		NA	21	0.23431	0.104746	-0.0279688	5.19975	0.00168214	FALSE
Negative_NA_ACAGGGTCCAAGAATATTACGG_22mer_v4PAMscoreNA	Negative		NA	22	0.25065	0.0177669	-0.00210756	24.4256	0.0280378	FALSE
Negative_NA_ACAGGTGGGATGCATTCTAAA_21mer_v4PAMscoreNA	Negative		NA	21	0.23431	-0.0309502	0.00162903	14.8382	-0.00316516	FALSE
Negative_NA_ACAGTAGTTGTGTGTTAGAGTG_22mer_v4PAMscoreNA	Negative		NA	22	0.25065	-0.00811084	0.0132887	5.27713	-0.0042267	FALSE
Negative_NA_ACATAGGGTACTATGGGTCT_20mer_v4PAMscoreNA	Negative		NA	20	0.155271	0.0192948	-0.0344667	2.49815	-0.00376031	FALSE
Negative_NA_ACATCCTCAGAGAACATAAGGC_22mer_v4PAMscoreNA	Negative		NA	22	0.25065	-0.059384	0.0137955	19.6	0.00148013	FALSE
Negative_NA_ACATGGCGACTCAAGTAAG_19mer_v4PAMscoreNA	Negative		NA	19	0.0738818	-0.104529	0.16864	0.303499	-0.00169902	FALSE
Negative_NA_ACATTCCGTCTAACACTCCC_20mer_v4PAMscoreNA	Negative		NA	20	0.18219	0.0847632	-0.0038219	19.621	0.00616184	FALSE
Negative_NA_ACCAACGCTTGCTAAATATTCAGC_24mer_v4PAMscoreNA	Negative		NA	24	0.252369	0.2124	-0.087636	2.85447	0.00874846	FALSE
Negative_NA_ACCACAAGATAGCTCTGA_18mer_v4PAMscoreNA	Negative		NA	18	0.0541272	-0.0785384	0.0257453	5.20001	0.00180172	FALSE
Negative_NA_ACCACCGGCACTACAAGAGGGCT_23mer_v4PAMscoreNA	Negative		NA	23	0.305109	0.0689978	0.000362326	24.4292	0.0157924	FALSE
Negative_NA_ACCACGGGCGACCTAACTTGAGAG_24mer_v4PAMscoreNA	Negative		NA	24	0.279289	0.0897078	-0.0632255	2.47736	0.00541992	FALSE
Negative_NA_ACCACGTACCTTCCGATTTATA_22mer_v4PAMscoreNA	Negative		NA	22	0.25065	0.071732	-0.414232	0.198944	0.00379936	FALSE
Negative_NA_ACCACTCACGTATAG_15mer_v4PAMscoreNA	Negative		NA	15	0	-0.418819	0.0430887	24.3378	-0.216696	FALSE
Negative_NA_ACCAGCGCCTTCAGAGGCCTGTAA_24mer_v4PAMscoreNA	Negative		NA	24	0.279289	0.0802966	-0.00956811	16.7024	0.0129539	FALSE
Negative_NA_ACCAGTACTAGGTAAGACCCTTTA_24mer_v4PAMscoreNA	Negative		NA	24	0.252369	0.0621542	-0.0412181	2.48556	0.0042817	FALSE
Negative_NA_ACCAGTGTAGAGTCAACCG_19mer_v4PAMscoreNA	Negative		NA	19	0.100801	0.0223943	-0.0251243	2.49823	0.0135426	FALSE
Negative_NA_ACCCAAAGCGGGCCTAACAAGCTA_24mer_v4PAMscoreNA	Negative		NA	24	0.279289	0.0955808	-0.0315532	2.3595	-0.000909111	FALSE
Negative_NA_ACCCATGCTTAGTACCCTTTA_21mer_v4PAMscoreNA	Negative		NA	21	0.23431	0.0726263	-0.00181296	19.6	-0.0229591	FALSE
Negative_NA_ACCCATTCTTGCTCTTAAGTG_21mer_v4PAMscoreNA	Negative		NA	21	0.23431	0.197395	-1.2923	0.182535	-0.000492054	FALSE
Negative_NA_ACCCGAACTGGCATATCTTAC_21mer_v4PAMscoreNA	Negative		NA	21	0.23431	0.0377253	0.00346263	12.634	0.0354873	FALSE
Negative_NA_ACCCGACCAGAAGGGAAGGAGT_22mer_v4PAMscoreNA	Negative		NA	22	0.27757	-0.241039	0.037196	5.2	-0.0103328	FALSE
Negative_NA_ACCCGAGAGGATGCTCC_17mer_v4PAMscoreNA	Negative		NA	17	0.0252766	0.0226035	-0.720977	0.223669	0.00977622	FALSE
Negative_NA_ACCCGAGTGGTCCTATTGAA_20mer_v4PAMscoreNA	Negative		NA	20	0.18219	-0.0509182	-0.00487368	24.4762	-0.0853651	FALSE
Negative_NA_ACCCGCAGAACTAACACAGG_20mer_v4PAMscoreNA	Negative		NA	20	0.18219	-0.0831508	0.00955657	19.6	-0.00445288	FALSE
Negative_NA_ACCCGCCACGTATCCTTCA_19mer_v4PAMscoreNA	Negative		NA	19	0.100801	-0.114679	0.0842197	2.49267	-0.0031289	FALSE
Negative_NA_ACCCGCGCTCAGGTTATAAGA_21mer_v4PAMscoreNA	Negative		NA	21	0.26123	-0.107075	0.0139281	19.6392	0.0486769	FALSE
Negative_NA_ACCCGCTGGTTTAAGCTCTG_20mer_v4PAMscoreNA	Negative		NA	20	0.18219	0.06647	-0.00123727	19.6265	0.0220603	FALSE
Negative_NA_ACCCGGCGATTCTAACTCCCTAA_23mer_v4PAMscoreNA	Negative		NA	23	0.306752	-0.0149917	0.0111576	10.4727	0.00444779	FALSE
Negative_NA_ACCCGGCGATTCTAACTCCCTA_22mer_v4PAMscoreNA	Negative		NA	22	0.27757	0.0261087	-0.00265866	14.8	0.0264759	FALSE
Negative_NA_ACCCGTCGATCATGAGAGGAGGAG_24mer_v4PAMscoreNA	Negative		NA	24	0.279289	-0.110596	0.0189068	5.19855	-0.0173766	FALSE
Negative_NA_ACCCGTTACGCCTAAGT_17mer_v4PAMscoreNA	Negative		NA	17	0.0269197	0.0258894	-0.00748216	24.3082	0.0712225	FALSE
Negative_NA_ACCCGTTGGGCTAGGGTATTA_21mer_v4PAMscoreNA	Negative		NA	21	0.26123	-0.0802037	0.00508133	19.1824	0.0279863	FALSE
Negative_NA_ACCCTAGGATACACGC_16mer_v4PAMscoreNA	Negative		NA	16	0.0269197	0.0531321	0.253738	0.423976	0.011263	FALSE
Negative_NA_ACCCTCCACTTCCTAACATACTCC_24mer_v4PAMscoreNA	Negative		NA	24	0.279289	-0.0626125	0.0172735	7.76782	-0.00123112	FALSE
Negative_NA_ACCCTCCTGCGTTATGTACCTTG_23mer_v4PAMscoreNA	Negative		NA	23	0.306752	0.0453764	-0.00412745	14.8	0.0229841	FALSE
Negative_NA_ACCCTGCCATGCCTATCCTCCTAA_24mer_v4PAMscoreNA	Negative		NA	24	0.279289	0.0470221	-0.0106362	18.438	0.0292935	FALSE
Negative_NA_ACCCTGCGAACTAGAAGACT_20mer_v4PAMscoreNA	Negative		NA	20	0.18219	-0.0682426	0.0135602	24.3991	-0.0444335	FALSE
Negative_NA_ACCCTTTGTGAGCTAGA_17mer_v4PAMscoreNA	Negative		NA	17	0	-0.217319	0.11561	2.49988	-0.00748676	FALSE
Negative_NA_ACCGAACGCAGGCACATTTCA_21mer_v4PAMscoreNA	Negative		NA	21	0.26123	0.0942057	-0.00852728	19.6	0.0131332	FALSE
Negative_NA_ACCGACGAGAGGACTGTACT_20mer_v4PAMscoreNA	Negative		NA	20	0.18219	-0.0989463	0.0298588	5.20003	0.00097651	FALSE
Negative_NA_ACCGAGAGTCTGTAAC_16mer_v4PAMscoreNA	Negative		NA	16	0.0269197	-0.127348	0.0493845	5.2	-0.00458502	FALSE
Negative_NA_ACCGAGGCGTAGAAAGGAGTA_21mer_v4PAMscoreNA	Negative		NA	21	0.26123	0.0479726	0.0893186	0.327054	-0.00926042	FALSE
Negative_NA_ACCGAGTAGACTCTGT_16mer_v4PAMscoreNA	Negative		NA	16	0.0269197	0.0603705	-0.0160241	14.8	0.0184229	FALSE
Negative_NA_ACCGCACGGCGTATATGACATGAG_24mer_v4PAMscoreNA	Negative		NA	24	0.279289	-0.00861061	-0.0154499	14.8	-0.0354898	FALSE
Negative_NA_ACCGCCACACGCCCTAGAATACCC_24mer_v4PAMscoreNA	Negative		NA	24	0.277645	0.0510205	-0.00102541	24.425	0.0362814	FALSE
Negative_NA_ACCGCCCGACTTAATAACAG_20mer_v4PAMscoreNA	Negative		NA	20	0.18219	-0.154289	0.0646343	2.61211	-0.0100788	FALSE
Negative_NA_ACCGCCGCCCTCTCTACAGGG_21mer_v4PAMscoreNA	Negative		NA	21	0.250988	-0.0381907	0.00848521	10.4639	-0.00490027	FALSE
Negative_NA_ACCGCGCCCACTCAGAGCTT_20mer_v4PAMscoreNA	Negative		NA	20	0.180547	-0.176742	0.0185035	8.31334	-0.00901307	FALSE
Negative_NA_ACCGCGCGGATTCTATTACA_20mer_v4PAMscoreNA	Negative		NA	20	0.18219	0.0442123	0.00839253	24.3206	0.0460847	FALSE
Negative_NA_ACCGCGCTCACCACATTATTGGA_23mer_v4PAMscoreNA	Negative		NA	23	0.306752	-0.0257441	0.0028631	6.53145	-0.0120483	FALSE
Negative_NA_ACCGCGGCTCTACTTGCAATGT_22mer_v4PAMscoreNA	Negative		NA	22	0.27757	-0.00373746	-0.0168724	19.6	0.00107873	FALSE
Negative_NA_ACCGCGTGCAGGTATTATGC_20mer_v4PAMscoreNA	Negative		NA	20	0.18219	-0.000709703	-0.000797301	24.3193	0.0355647	FALSE
Negative_NA_ACCGCTAGCTGCTACAATCAG_21mer_v4PAMscoreNA	Negative		NA	21	0.26123	0.0344328	0.180209	0.364395	-0.0112542	FALSE
Negative_NA_ACCGCTCGCACTATTAAGCGT_21mer_v4PAMscoreNA	Negative		NA	21	0.26123	0.100451	-0.960909	0.115289	-0.00392724	FALSE
Negative_NA_ACCGCTTCACCAGGGTACGTCT_22mer_v4PAMscoreNA	Negative		NA	22	0.27757	0.0587952	-0.00212948	14.8	-0.0186129	FALSE
Negative_NA_ACCGGACCCGTAGTTAATTAC_21mer_v4PAMscoreNA	Negative		NA	21	0.23431	0.0401095	-0.0085713	8.38453	0.00534531	FALSE
Negative_NA_ACCGGACCCTTTGTGAGCTAGA_22mer_v4PAMscoreNA	Negative		NA	22	0.27757	0.00886815	-0.00409231	24.4162	0.00459524	FALSE
Negative_NA_ACCGGCACTACAAGAGGGCT_20mer_v4PAMscoreNA	Negative		NA	20	0.18219	0.107315	-0.0630922	2.49282	0.000442941	FALSE
Negative_NA_ACCGGCCTCCTAAGGGTACTT_21mer_v4PAMscoreNA	Negative		NA	21	0.26123	-0.0331788	0.000687137	19.6222	0.014412	FALSE
Negative_NA_ACCGGTATGATCGTATGGAAG_21mer_v4PAMscoreNA	Negative		NA	21	0.23431	-0.089294	0.00685924	7.7	-0.013929	FALSE
Negative_NA_ACCGTAGGCGACTCTAGATTC_21mer_v4PAMscoreNA	Negative		NA	21	0.26123	0.00102856	-0.00751671	10.4	0.00782607	FALSE
Negative_NA_ACCGTCCGACCTAAACCCTGTGT_23mer_v4PAMscoreNA	Negative		NA	23	0.306752	0.0884346	0.000550398	10.4744	-0.00860852	FALSE
Negative_NA_ACCGTCCTACCATAGTAAAGCCA_23mer_v4PAMscoreNA	Negative		NA	23	0.279832	0.0168912	-0.0165106	5.1945	0.00385488	FALSE
Negative_NA_ACCGTTCAAGGCCTCTTAGGTGTT_24mer_v4PAMscoreNA	Negative		NA	24	0.279289	-0.0639251	0.00385968	12.7415	-0.0112051	FALSE
Negative_NA_ACCTAGCCAGCTCAAATGGAGTTA_24mer_v4PAMscoreNA	Negative		NA	24	0.252369	0.0119655	-0.006544	19.6	0.0193208	FALSE
Negative_NA_ACCTCCTCCGTTAACTAGTTG_21mer_v4PAMscoreNA	Negative		NA	21	0.23431	-0.00723193	-0.00404898	19.6166	-0.0131596	FALSE
Negative_NA_ACCTGGGCGAAGGATGTAAAT_21mer_v4PAMscoreNA	Negative		NA	21	0.23431	-0.0510923	-0.00399909	19.6197	0.00916593	FALSE
Negative_NA_ACCTGTGCTCTTAGTCC_17mer_v4PAMscoreNA	Negative		NA	17	0.0269197	-0.00352952	0.00216228	24.402	-0.0408907	FALSE
Negative_NA_ACCTGTTCGGCTCTCTGTTCTA_22mer_v4PAMscoreNA	Negative		NA	22	0.27757	0.0488648	-0.0278896	3.50729	0.00498824	FALSE
Negative_NA_ACCTTCCCGTTGACTTCTAATA_22mer_v4PAMscoreNA	Negative		NA	22	0.25065	0.0368058	0.000141844	24.4248	0.0262486	FALSE
Negative_NA_ACGAAGGAGCTTTGTACCAAT_21mer_v4PAMscoreNA	Negative		NA	21	0.23431	0.0027597	-0.016693	5.2	0.00656148	FALSE
Negative_NA_ACGAATATGAGAGAGG_16mer_v4PAMscoreNA	Negative		NA	16	0	0.114471	-1.27297	0.115143	-0.0120571	FALSE
Negative_NA_ACGACAGGTATTACAAGTGGCG_22mer_v4PAMscoreNA	Negative		NA	22	0.27757	0.064994	-0.00932799	5.3071	0.0057047	FALSE
Negative_NA_ACGAGACCTTAGGTAATCAGA_21mer_v4PAMscoreNA	Negative		NA	21	0.23431	-0.0252896	-0.00496951	19.6185	0.0039881	FALSE
Negative_NA_ACGAGCGCTTTAGGACTCCA_20mer_v4PAMscoreNA	Negative		NA	20	0.18219	-0.0825854	0.00318147	14.9055	-0.0122029	FALSE
Negative_NA_ACGAGGCAGTCTATCATAG_19mer_v4PAMscoreNA	Negative		NA	19	0.0738818	0.0712945	-0.0104263	19.6171	-0.00101589	FALSE
Negative_NA_ACGAGTACGGCTTGTACAAT_20mer_v4PAMscoreNA	Negative		NA	20	0.155271	0.0421791	-0.00105621	19.6225	0.0157621	FALSE
Negative_NA_ACGATCCGGAGTATCAAACTT_21mer_v4PAMscoreNA	Negative		NA	21	0.23431	-0.0365919	0.0290483	2.49877	-0.00743448	FALSE
Negative_NA_ACGATGTAACACTCCT_16mer_v4PAMscoreNA	Negative		NA	16	0	-0.269044	0.12889	2.34249	-0.0152224	FALSE
Negative_NA_ACGCAACCCGGACTCAAGTATTA_23mer_v4PAMscoreNA	Negative		NA	23	0.279832	0.0926313	-0.0146795	7.7	0.0262728	FALSE
Negative_NA_ACGCAAGGGTCCTAGA_16mer_v4PAMscoreNA	Negative		NA	16	0.0269197	-0.110386	0.0141147	19.4274	-0.0345926	FALSE
Negative_NA_ACGCAGAGGACCGTATATAAGA_22mer_v4PAMscoreNA	Negative		NA	22	0.25065	-0.0241891	0.000642244	24.4026	-0.0388238	FALSE
Negative_NA_ACGCAGCCCTAAGTAATAT_19mer_v4PAMscoreNA	Negative		NA	19	0.0738818	-0.0803151	0.00265821	24.3892	-0.0288369	FALSE
Negative_NA_ACGCATCTCTTTATTACAGGAC_22mer_v4PAMscoreNA	Negative		NA	22	0.25065	0.232752	-0.0173575	19.6226	0.00398555	FALSE
Negative_NA_ACGCATGGACCTTAAACTACAT_22mer_v4PAMscoreNA	Negative		NA	22	0.25065	0.0619016	0.00684169	24.4203	-0.0141391	FALSE
Negative_NA_ACGCCAATGTTGCCTAAGTGCTA_23mer_v4PAMscoreNA	Negative		NA	23	0.279832	-0.00797917	0.105984	0.323557	-0.0016038	FALSE
Negative_NA_ACGCCAGCCGGTAGGAGAATAG_22mer_v4PAMscoreNA	Negative		NA	22	0.27757	-0.0276035	-0.00422037	24.4189	0.0103709	FALSE
Negative_NA_ACGCCAGTGACCCTTTATAC_20mer_v4PAMscoreNA	Negative		NA	20	0.18219	-0.0689222	0.0224079	14.8	-0.0101345	FALSE
Negative_NA_ACGCCCTAGAATACCC_16mer_v4PAMscoreNA	Negative		NA	16	0.0269197	0.024436	0.0119021	6.99005	-0.0171993	FALSE
Negative_NA_ACGCCGTGACTAGTTTCAGACAT_23mer_v4PAMscoreNA	Negative		NA	23	0.279832	0.0671201	-0.032156	2.48687	-0.00427103	FALSE
Negative_NA_ACGCCGTGCAAAGGAGACTTAG_22mer_v4PAMscoreNA	Negative		NA	22	0.27757	0.146632	-0.0734107	2.4946	-0.00451114	FALSE
Negative_NA_ACGCGACTGGTAGGAGTGTA_20mer_v4PAMscoreNA	Negative		NA	20	0.18219	-0.0958252	0.0113615	24.3833	-0.0302337	FALSE
Negative_NA_ACGCGATTGTTTCCTGTA_18mer_v4PAMscoreNA	Negative		NA	18	0.0541272	-0.010696	0.00837541	14.8407	-0.0036826	FALSE
Negative_NA_ACGCGCAGCGCAAAGGTTGTAGT_23mer_v4PAMscoreNA	Negative		NA	23	0.306752	-0.148204	0.0445979	5.19976	0.00906242	FALSE
Negative_NA_ACGCGCGGCGGTGTATAAAGA_21mer_v4PAMscoreNA	Negative		NA	21	0.26123	0.0183067	0.00533385	19.6	-0.0223133	FALSE
Negative_NA_ACGCGGAGCTAGAGGAGTAGA_21mer_v4PAMscoreNA	Negative		NA	21	0.26123	0.0407343	-0.024175	10.4	0.00918972	FALSE
Negative_NA_ACGCGGCAGGGATCTCTAAAT_21mer_v4PAMscoreNA	Negative		NA	21	0.26123	0.110347	-0.0547339	2.49571	-0.00683191	FALSE
Negative_NA_ACGCGGCGAGTGTACCTTGA_20mer_v4PAMscoreNA	Negative		NA	20	0.18219	0.0468636	-0.375487	0.214997	0.00170732	FALSE
Negative_NA_ACGCGGTGACTAAGGTCTAG_20mer_v4PAMscoreNA	Negative		NA	20	0.18219	-0.0640583	0.0143022	9.8683	0.000955078	FALSE
Negative_NA_ACGCGTTACACTCTAGCTCTAT_22mer_v4PAMscoreNA	Negative		NA	22	0.25065	-0.0999117	0.0258845	5.2	0.00143113	FALSE
Negative_NA_ACGCTAGCGACGTAATCTTACCC_23mer_v4PAMscoreNA	Negative		NA	23	0.306752	0.0430649	-0.00239762	19.6233	0.0263436	FALSE
Negative_NA_ACGCTCGCCCGCAGATATTTAGG_23mer_v4PAMscoreNA	Negative		NA	23	0.306752	-0.00689335	0.00395857	14.8403	-0.00296682	FALSE
Negative_NA_ACGCTCGTGGGTAGGATATTACA_23mer_v4PAMscoreNA	Negative		NA	23	0.279832	-0.0266028	0.00966444	21.6881	-0.0251626	FALSE
Negative_NA_ACGCTCGTTCTATGTAACTAC_21mer_v4PAMscoreNA	Negative		NA	21	0.23431	-0.0501174	0.015216	22.9128	-0.0350315	FALSE
Negative_NA_ACGCTGGCGAGGCCCGAACTA_21mer_v4PAMscoreNA	Negative		NA	21	0.259587	0.0527612	-0.00261763	24.4217	0.0256662	FALSE
Negative_NA_ACGCTGGGTACATTTCTGAC_20mer_v4PAMscoreNA	Negative		NA	20	0.18219	-0.0483461	0.00919262	14.8398	0.000383199	FALSE
Negative_NA_ACGCTTACACTTCTAC_16mer_v4PAMscoreNA	Negative		NA	16	0	0.301252	-0.00658842	10.4	0.020139	FALSE
Negative_NA_ACGCTTCCGACCCTCCTATA_20mer_v4PAMscoreNA	Negative		NA	20	0.18219	0.0197876	0.0182729	5.30775	0.00545915	FALSE
Negative_NA_ACGCTTGCTAAATATTCAGC_20mer_v4PAMscoreNA	Negative		NA	20	0.155271	-0.00532626	0.000406369	24.4195	0.0140056	FALSE
Negative_NA_ACGCTTGGGCTGTATACAAGGG_22mer_v4PAMscoreNA	Negative		NA	22	0.27757	0.0897944	-0.776866	0.255318	0.020572	FALSE
Negative_NA_ACGGAACTATCCACATA_17mer_v4PAMscoreNA	Negative		NA	17	0	0.0321471	0.0707898	2.40131	0.00258906	FALSE
Negative_NA_ACGGACTAATAACACTCG_18mer_v4PAMscoreNA	Negative		NA	18	0.0541272	-0.0494634	0.00872792	24.4039	-0.040513	FALSE
Negative_NA_ACGGACTAATAACACTC_17mer_v4PAMscoreNA	Negative		NA	17	0	-0.521453	0.0510216	24.4097	-0.167567	FALSE
Negative_NA_ACGGAGAGCGGGCTAATACTTA_22mer_v4PAMscoreNA	Negative		NA	22	0.27757	0.12725	-0.00995518	14.8	0.00275504	FALSE
Negative_NA_ACGGCACTCGTGTCAGGTCTAA_22mer_v4PAMscoreNA	Negative		NA	22	0.27757	-0.12318	0.0104825	24.3127	0.0569176	FALSE
Negative_NA_ACGGCCCGTAAATCAGCCTA_20mer_v4PAMscoreNA	Negative		NA	20	0.18219	-0.0326996	0.211666	0.354699	-0.00042595	FALSE
Negative_NA_ACGGCCCTACATAAGGTT_18mer_v4PAMscoreNA	Negative		NA	18	0.0810469	0.01863	-0.00147247	10.4017	0.0134646	FALSE
Negative_NA_ACGGCCCTTGTGATGAGAAT_20mer_v4PAMscoreNA	Negative		NA	20	0.18219	-0.169088	0.00988591	19.624	-0.00540173	FALSE
Negative_NA_ACGGCCGGCGTCCTATGAGTCA_22mer_v4PAMscoreNA	Negative		NA	22	0.275927	-0.0624497	0.0111223	24.4035	-0.0055778	FALSE
Negative_NA_ACGGCCGTTGGTGATTAAATAC_22mer_v4PAMscoreNA	Negative		NA	22	0.25065	-0.00327223	0.00366863	24.4124	-0.0236777	FALSE
Negative_NA_ACGGCGAAGGAGGTAAACCTTA_22mer_v4PAMscoreNA	Negative		NA	22	0.27757	0.01496	-0.00641933	7.77674	0.00461597	FALSE
Negative_NA_ACGGCGCATGAGTGCCTAGTGTA_23mer_v4PAMscoreNA	Negative		NA	23	0.306752	-0.141691	0.0205834	11.2947	-0.0117995	FALSE
Negative_NA_ACGGCGCCTTTAAATCGACA_20mer_v4PAMscoreNA	Negative		NA	20	0.18219	0.156553	-0.0778198	2.48253	0.000330807	FALSE
Negative_NA_ACGGCGTATATGACATGAG_19mer_v4PAMscoreNA	Negative		NA	19	0.0738818	-0.00278048	0.000357795	14.8393	-0.00860652	FALSE
Negative_NA_ACGGCTGTAGGTAGAGTCT_19mer_v4PAMscoreNA	Negative		NA	19	0.100801	0.0225905	-0.00304131	13.5929	0.0244461	FALSE
Negative_NA_ACGGGACCTCCCATGAGACATAG_23mer_v4PAMscoreNA	Negative		NA	23	0.306752	0.0217664	-0.00918458	24.3905	-0.0361426	FALSE
Negative_NA_ACGGGCCTGAGGCGTGTAAT_20mer_v4PAMscoreNA	Negative		NA	20	0.18219	0.0596007	-0.011233	19.6	0.0309656	FALSE
Negative_NA_ACGGGCGACCTAACTTGAGAG_21mer_v4PAMscoreNA	Negative		NA	21	0.26123	-0.0466251	0.0199353	5.69703	-0.00303337	FALSE
Negative_NA_ACGGTCAAGTAACTAATCGGA_21mer_v4PAMscoreNA	Negative		NA	21	0.23431	-0.00766796	-0.000500148	19.6	-0.0330539	FALSE
Negative_NA_ACGGTGACATTTACGGACTT_20mer_v4PAMscoreNA	Negative		NA	20	0.155271	0.00331609	-0.0062231	19.6189	0.00929522	FALSE
Negative_NA_ACGGTGCGGCACGTATGAAA_20mer_v4PAMscoreNA	Negative		NA	20	0.18219	-0.0115298	0.00452304	13.622	-0.0186088	FALSE
Negative_NA_ACGGTGCTCTAATGTAGCAGA_21mer_v4PAMscoreNA	Negative		NA	21	0.23431	-0.00230634	0.00288038	24.4011	-0.0468415	FALSE
Negative_NA_ACGGTGGCGCCGTATAATGTGGG_23mer_v4PAMscoreNA	Negative		NA	23	0.305109	0.0474833	-0.025244	2.49409	0.00312722	FALSE
Negative_NA_ACGGTGGCGCCGTATAATGTGG_22mer_v4PAMscoreNA	Negative		NA	22	0.27757	-0.0203861	0.00150374	24.4035	-0.0290049	FALSE
Negative_NA_ACGGTTGGATGAGGCTTCTC_20mer_v4PAMscoreNA	Negative		NA	20	0.18219	-0.0816491	0.0109908	7.70005	-0.00567356	FALSE
Negative_NA_ACGTCATGGTGTCTCTTAAT_20mer_v4PAMscoreNA	Negative		NA	20	0.155271	-0.047373	0.00340867	24.4185	0.0311446	FALSE
Negative_NA_ACGTCTAGTATGTCCG_16mer_v4PAMscoreNA	Negative		NA	16	0.0269197	-0.12545	-0.000336462	14.8398	0.0141062	FALSE
Negative_NA_ACGTCTTGTTACCAGAGA_18mer_v4PAMscoreNA	Negative		NA	18	0.0541272	-0.0850922	0.0302327	2.49944	0.00167803	FALSE
Negative_NA_ACGTGAAGGGACGTTATCTCTC_22mer_v4PAMscoreNA	Negative		NA	22	0.27757	0.101278	-0.0161986	2.49896	-0.00093548	FALSE
Negative_NA_ACGTGAGCCAAGGTCCCATGT_21mer_v4PAMscoreNA	Negative		NA	21	0.26123	-0.0639966	-0.0148307	19.6165	-0.0236144	FALSE
Negative_NA_ACGTGATCTACATTATCGCA_20mer_v4PAMscoreNA	Negative		NA	20	0.155271	0.0100175	-0.0177002	10.4	-0.0376179	FALSE
Negative_NA_ACGTGCCTGTATTAGAAGTCAA_22mer_v4PAMscoreNA	Negative		NA	22	0.25065	0.00716094	-0.00579594	24.4235	0.0335483	FALSE
Negative_NA_ACGTGCCTGTATTAGAAGTCA_21mer_v4PAMscoreNA	Negative		NA	21	0.23431	-0.0711478	0.00231383	24.3995	-0.0361858	FALSE
Negative_NA_ACGTGGATGAGAGAT_15mer_v4PAMscoreNA	Negative		NA	15	0	-0.0115956	0.0260412	19.6	-0.163843	FALSE
Negative_NA_ACGTGTGAAGAGCTATGTAA_20mer_v4PAMscoreNA	Negative		NA	20	0.155271	-0.0309915	0.0124576	3.40762	-0.00405402	FALSE
Negative_NA_ACGTTAGTGGTTACTTGCTTGCT_23mer_v4PAMscoreNA	Negative		NA	23	0.279832	0.0339727	-0.00257015	24.4307	0.0310116	FALSE
Negative_NA_ACGTTGAGCCGTCCTATTATC_21mer_v4PAMscoreNA	Negative		NA	21	0.23431	0.00240856	0.00286194	24.4087	-0.0250108	FALSE
Negative_NA_ACTACACCCTTAGTTAGGAGAT_22mer_v4PAMscoreNA	Negative		NA	22	0.25065	0.0324176	0.00148521	19.619	-0.0190867	FALSE
Negative_NA_ACTACAGGTGGGATGCATTCTAAA_24mer_v4PAMscoreNA	Negative		NA	24	0.252369	0.000703118	-0.00103272	24.4175	0.0236204	FALSE
Negative_NA_ACTACGCTGTCTTACAATAC_20mer_v4PAMscoreNA	Negative		NA	20	0.155271	-0.0508583	0.0148183	23.2774	-0.0675087	FALSE
Negative_NA_ACTACTTGACGAGAGCTCTAGT_22mer_v4PAMscoreNA	Negative		NA	22	0.25065	0.00577914	-0.00521702	24.4187	0.0159109	FALSE
Negative_NA_ACTAGGCATTGCAGTGACTGAATA_24mer_v4PAMscoreNA	Negative		NA	24	0.252369	0.0455068	0.00388824	21.5813	-0.0281519	FALSE
Negative_NA_ACTAGGCCTACAATCCGGTA_20mer_v4PAMscoreNA	Negative		NA	20	0.18219	0.074444	-0.00393539	24.4297	0.0233528	FALSE
Negative_NA_ACTAGGGCGAGGCCTTAAGAG_21mer_v4PAMscoreNA	Negative		NA	21	0.26123	-0.0116887	0.000772224	24.4165	0.0197738	FALSE
Negative_NA_ACTAGGGCGAGGCCTTAAGA_20mer_v4PAMscoreNA	Negative		NA	20	0.18219	-0.0948592	0.00803846	16.6546	-0.00572073	FALSE
Negative_NA_ACTCAAGACGTACAAATGCTCT_22mer_v4PAMscoreNA	Negative		NA	22	0.25065	0.100099	-0.196497	0.272989	-0.00335129	FALSE
Negative_NA_ACTCAAGCGAGGCCCGAACTA_21mer_v4PAMscoreNA	Negative		NA	21	0.26123	0.022132	-0.330686	0.216783	0.00253475	FALSE
Negative_NA_ACTCCCGTCTAATGCTTTCTG_21mer_v4PAMscoreNA	Negative		NA	21	0.23431	0.0031602	-0.00161574	19.6174	-0.0141944	FALSE
Negative_NA_ACTCCGCTATAATGCCTCTC_20mer_v4PAMscoreNA	Negative		NA	20	0.18219	0.119096	-0.0270701	5.2	0.00322582	FALSE
Negative_NA_ACTCCGGCCGGCCTTACAAT_20mer_v4PAMscoreNA	Negative		NA	20	0.18219	0.11839	-0.0130672	19.1153	0.043874	FALSE
Negative_NA_ACTCGAACTCGGAATTAGCTCTGG_24mer_v4PAMscoreNA	Negative		NA	24	0.279289	0.0669167	-0.00197499	24.4017	-0.0369827	FALSE
Negative_NA_ACTCGACTCTATAGG_15mer_v4PAMscoreNA	Negative		NA	15	0	-0.252697	0.18489	2.61087	-0.0123154	FALSE
Negative_NA_ACTCGCTAACAACCTAC_17mer_v4PAMscoreNA	Negative		NA	17	0	-0.0162165	0.0165665	24.3425	0.0786344	FALSE
Negative_NA_ACTCGCTATAGTCAGGTC_18mer_v4PAMscoreNA	Negative		NA	18	0.0810469	-0.0965494	0.0347088	5.2	-0.00624581	FALSE
Negative_NA_ACTCGGAATGCGTAATATGACAGA_24mer_v4PAMscoreNA	Negative		NA	24	0.252369	0.0714149	-0.00572977	5.44885	0.00510511	FALSE
Negative_NA_ACTCGGCCATTAGTGCCTACA_21mer_v4PAMscoreNA	Negative		NA	21	0.26123	-0.0368356	0.00685025	10.4636	-0.00585834	FALSE
Negative_NA_ACTCGTGTCAGGTCTAA_17mer_v4PAMscoreNA	Negative		NA	17	0	-0.123606	0.0141237	19.6	-0.0288163	FALSE
Negative_NA_ACTCTACCGAGTAGACTCTGT_21mer_v4PAMscoreNA	Negative		NA	21	0.23431	-0.00780012	0.00594599	5.19274	-0.0113802	FALSE
Negative_NA_ACTCTAGCACTAGACAGTATTG_22mer_v4PAMscoreNA	Negative		NA	22	0.25065	0.13913	-0.0140369	24.4342	0.0344708	FALSE
Negative_NA_ACTCTGCCGTGAGAGTATACAC_22mer_v4PAMscoreNA	Negative		NA	22	0.27757	-0.103193	0.0102438	14.8	-0.00771431	FALSE
Negative_NA_ACTGAGCCATAGGGACCTGT_20mer_v4PAMscoreNA	Negative		NA	20	0.18219	-0.0764342	0.311383	0.385624	-0.0118967	FALSE
Negative_NA_ACTGAGCCTCTCTAAACAAGAC_22mer_v4PAMscoreNA	Negative		NA	22	0.25065	-0.0196096	0.0113916	6.05954	-0.0123459	FALSE
Negative_NA_ACTGATAGCCAGTACAATATGCCA_24mer_v4PAMscoreNA	Negative		NA	24	0.252369	-0.00667134	-0.00135232	24.0343	0.0630727	FALSE
Negative_NA_ACTGCCTCCTCGCCCTTTCAATTC_24mer_v4PAMscoreNA	Negative		NA	24	0.279289	0.0921515	-0.582022	0.13007	-0.00214205	FALSE
Negative_NA_ACTGCGCGCAGTAGGCTGAAA_21mer_v4PAMscoreNA	Negative		NA	21	0.26123	-0.114029	0.0177293	7.7	-0.00345875	FALSE
Negative_NA_ACTGCGGCGTCTGGAATTAAGG_22mer_v4PAMscoreNA	Negative		NA	22	0.27757	0.0663567	-0.00575245	10.4672	-0.0113154	FALSE
Negative_NA_ACTGGAAGGGAGTAGAACTCTTAT_24mer_v4PAMscoreNA	Negative		NA	24	0.252369	-0.000174111	-0.025777	15.713	0.01431	FALSE
Negative_NA_ACTGGCGTGGAACTCTCACTCAAT_24mer_v4PAMscoreNA	Negative		NA	24	0.279289	0.0147554	-0.00478467	24.4191	0.0401872	FALSE
Negative_NA_ACTTCCTAACATACTCC_17mer_v4PAMscoreNA	Negative		NA	17	0	0.00951855	0.0206793	23.2699	-0.104735	FALSE
Negative_NA_ACTTGGGCGTATGTGCATCTAT_22mer_v4PAMscoreNA	Negative		NA	22	0.25065	0.136621	-0.0446497	2.86384	0.000960909	FALSE
Negative_NA_AGAAAGAGCTGTCTCCTATA_20mer_v4PAMscoreNA	Negative		NA	20	0.155271	-0.0300203	0.0224197	14.8	-0.000880017	FALSE
Negative_NA_AGAACCGAGCTTTGTGGAACTA_22mer_v4PAMscoreNA	Negative		NA	22	0.25065	0.0469646	-0.0120291	2.62427	0.00133644	FALSE
Negative_NA_AGAACGCGCTCAGTGTCTTAT_21mer_v4PAMscoreNA	Negative		NA	21	0.23431	-0.031216	0.00243009	19.6195	-0.00968992	FALSE
Negative_NA_AGAAGGTAGTCTGTC_15mer_v4PAMscoreNA	Negative		NA	15	0	-0.269856	0.0537944	5.2	-0.010184	FALSE
Negative_NA_AGAAGGTGCCAACTATA_17mer_v4PAMscoreNA	Negative		NA	17	0	-0.105611	0.0344275	8.18054	0.00129489	FALSE
Negative_NA_AGAAGTTCGAACTAACATCC_20mer_v4PAMscoreNA	Negative		NA	20	0.155271	-0.0957703	0.00994034	19.6	-0.0139148	FALSE
Negative_NA_AGACACGCAGTTACCGTAAC_20mer_v4PAMscoreNA	Negative		NA	20	0.18219	0.0489766	-0.0499755	2.82156	0.0107815	FALSE
Negative_NA_AGACACTGGCCTATAGCTATAT_22mer_v4PAMscoreNA	Negative		NA	22	0.25065	-0.0204719	-0.00165361	14.8371	-0.0088269	FALSE
Negative_NA_AGACAGCAATGGTAATCTCAAG_22mer_v4PAMscoreNA	Negative		NA	22	0.25065	-0.480335	0.0688112	10.4	-0.0285751	FALSE
Negative_NA_AGACCAGTGTAGAGTCAACCG_21mer_v4PAMscoreNA	Negative		NA	21	0.26123	-0.0664369	-0.000635151	24.4173	0.0353506	FALSE
Negative_NA_AGACCCATGTCTCTAG_16mer_v4PAMscoreNA	Negative		NA	16	0.0269197	-0.145443	0.0930633	4.47625	-0.0450326	FALSE
Negative_NA_AGACCGGCCTATAGCTAAACT_21mer_v4PAMscoreNA	Negative		NA	21	0.23431	0.0360998	-0.00532835	24.4196	0.00836395	FALSE
Negative_NA_AGACCGTCTACATCCTAC_18mer_v4PAMscoreNA	Negative		NA	18	0.0810469	-0.0694776	0.00871023	14.8415	0.0155407	FALSE
Negative_NA_AGACCTTCACTAGCAA_16mer_v4PAMscoreNA	Negative		NA	16	0	-0.319766	0.0938267	5.2	-0.0199119	FALSE
Negative_NA_AGACGATGTAACACTCCT_18mer_v4PAMscoreNA	Negative		NA	18	0.0541272	-0.0372135	0.00537617	19.4122	-0.00901786	FALSE
Negative_NA_AGACGCCACAGCGTGATTATA_21mer_v4PAMscoreNA	Negative		NA	21	0.23431	0.092159	0.00016584	11.2625	0.0296452	FALSE
Negative_NA_AGACGCGATTGTTTCCTGTA_20mer_v4PAMscoreNA	Negative		NA	20	0.155271	0.0154532	-0.00410287	14.8412	0.00421741	FALSE
Negative_NA_AGACGGCGTGTCTATAAACG_20mer_v4PAMscoreNA	Negative		NA	20	0.18219	0.0324097	-0.00447083	19.6211	0.0164987	FALSE
Negative_NA_AGACTCGACTATACTACTCCG_21mer_v4PAMscoreNA	Negative		NA	21	0.23431	0.104699	-1.06798	0.116735	0.000386719	FALSE
Negative_NA_AGACTGACGCCAGATGTAAGT_21mer_v4PAMscoreNA	Negative		NA	21	0.23431	-0.129473	0.490808	0.463093	-0.0110781	FALSE
Negative_NA_AGAGACCGTCTACATCCTAC_20mer_v4PAMscoreNA	Negative		NA	20	0.18219	0.0475073	-0.000686656	19.6	0.0261957	FALSE
Negative_NA_AGAGAGCCCGATATAATGTGCC_22mer_v4PAMscoreNA	Negative		NA	22	0.27757	0.0729427	-0.00752199	17.5659	0.0176484	FALSE
Negative_NA_AGAGAGGGAACTCATTCAGTAA_22mer_v4PAMscoreNA	Negative		NA	22	0.25065	0.0360293	-0.204127	0.238433	-0.000729906	FALSE
Negative_NA_AGAGAGTACGCATGCCTTATTA_22mer_v4PAMscoreNA	Negative		NA	22	0.25065	-0.0132377	0.0236212	5.20001	-0.00794077	FALSE
Negative_NA_AGAGCAAGAATATCAGGAGTCA_22mer_v4PAMscoreNA	Negative		NA	22	0.25065	-0.0123542	0.00409451	24.4106	-0.0894216	FALSE
Negative_NA_AGAGCCCGATATAATGTGCC_20mer_v4PAMscoreNA	Negative		NA	20	0.18219	-0.0393503	0.0102735	24.4016	-0.0452933	FALSE
Negative_NA_AGAGGAGAGACTCTGCC_17mer_v4PAMscoreNA	Negative		NA	17	0.0269197	-0.17058	0.0583071	5.50067	0.00794321	FALSE
Negative_NA_AGAGGCTCCAATTATTAGG_19mer_v4PAMscoreNA	Negative		NA	19	0.0738818	0.0065685	-0.0148432	7.7	-0.0019299	FALSE
Negative_NA_AGAGGCTCTAGTCCATA_17mer_v4PAMscoreNA	Negative		NA	17	0	-0.152723	0.0248134	19.6	0.00183551	FALSE
Negative_NA_AGAGGGAACTCATTCAGTAA_20mer_v4PAMscoreNA	Negative		NA	20	0.155271	0.0246334	0.00258204	14.8	-0.0099802	FALSE
Negative_NA_AGAGGGAAGTATAGTG_16mer_v4PAMscoreNA	Negative		NA	16	0	0.0354847	0.0323501	17.7085	-0.0240367	FALSE
Negative_NA_AGAGGGCTCTCACATCTA_18mer_v4PAMscoreNA	Negative		NA	18	0.0810469	-0.0381769	0.248491	0.39101	-0.00109069	FALSE
Negative_NA_AGAGGTTCGTCCCGTTAATGG_21mer_v4PAMscoreNA	Negative		NA	21	0.26123	-0.126203	0.0517233	3.19705	3.38327e-05	FALSE
Negative_NA_AGAGTAACGAATATGAGAGAGG_22mer_v4PAMscoreNA	Negative		NA	22	0.25065	-0.0497556	0.0131487	7.7	-0.000863938	FALSE
Negative_NA_AGAGTACGCATGCCTTATTA_20mer_v4PAMscoreNA	Negative		NA	20	0.155271	-0.0657459	0.0101723	24.3911	-0.0224545	FALSE
Negative_NA_AGATGCCGACTTATACGAGA_20mer_v4PAMscoreNA	Negative		NA	20	0.155271	-0.0305371	0.000181505	22.7318	-0.0351692	FALSE
Negative_NA_AGATGCTGCCTCTAATTAG_19mer_v4PAMscoreNA	Negative		NA	19	0.0738818	-0.0403874	0.00690011	24.4063	-0.0262492	FALSE
Negative_NA_AGATTCGACCTGCTTGGACCTA_22mer_v4PAMscoreNA	Negative		NA	22	0.27757	0.138537	-0.0721916	2.4802	-0.00378493	FALSE
Negative_NA_AGCAACCCATACTTAGCCCTTC_22mer_v4PAMscoreNA	Negative		NA	22	0.27757	-0.00967895	-0.00117509	19.62	0.00207152	FALSE
Negative_NA_AGCAAGAATATCAGGAGTCA_20mer_v4PAMscoreNA	Negative		NA	20	0.155271	-0.165432	0.075046	2.38351	-0.0206773	FALSE
Negative_NA_AGCAAGAGGGCTCTCACATCTA_22mer_v4PAMscoreNA	Negative		NA	22	0.27757	0.116949	-0.0459148	5.2	0.0045451	FALSE
Negative_NA_AGCACCGGCCTCTCCAATTA_20mer_v4PAMscoreNA	Negative		NA	20	0.18219	0.0327649	0.00453062	22.4694	-0.0459345	FALSE
Negative_NA_AGCAGCCGTCACTCTGACAGT_21mer_v4PAMscoreNA	Negative		NA	21	0.26123	0.00310552	-0.00700517	14.84	0.000667152	FALSE
Negative_NA_AGCAGCGTGATACTCCCTT_19mer_v4PAMscoreNA	Negative		NA	19	0.100801	-0.0193567	-0.00100609	24.4059	-0.0119294	FALSE
Negative_NA_AGCAGGGTTAAGAGACACAA_20mer_v4PAMscoreNA	Negative		NA	20	0.155271	-0.0520591	0.00992394	21.8749	-0.0123568	FALSE
Negative_NA_AGCAGTCCCGTAACGCTATGT_21mer_v4PAMscoreNA	Negative		NA	21	0.26123	0.0424296	-0.0229162	8.56438	-0.00431246	FALSE
Negative_NA_AGCATGAGCTCTAATGGTACA_21mer_v4PAMscoreNA	Negative		NA	21	0.23431	0.0227086	0.00328702	19.6207	-0.00654913	FALSE
Negative_NA_AGCATTAACTTGCCAG_16mer_v4PAMscoreNA	Negative		NA	16	0	0.0017249	-0.00262873	24.0907	-0.0917879	FALSE
Negative_NA_AGCCAAGGTCCCATGT_16mer_v4PAMscoreNA	Negative		NA	16	0.0269197	-0.0859581	-0.011549	4.19292	-0.0430104	FALSE
Negative_NA_AGCCAATGTGTCTCT_15mer_v4PAMscoreNA	Negative		NA	15	0	-0.242386	0.553605	0.341628	0.00566136	FALSE
Negative_NA_AGCCAGCTCAAATGGAGTTA_20mer_v4PAMscoreNA	Negative		NA	20	0.155271	-0.00110258	-0.00494146	24.3866	-0.0482463	FALSE
Negative_NA_AGCCAGGAACGGTGTATATTA_21mer_v4PAMscoreNA	Negative		NA	21	0.23431	-0.030932	-0.00183254	14.8	-0.013246	FALSE
Negative_NA_AGCCAGTGTGTTATGA_16mer_v4PAMscoreNA	Negative		NA	16	0	-0.0836484	0.0222088	19.6	-0.0260389	FALSE
Negative_NA_AGCCATAGGGACCTGT_16mer_v4PAMscoreNA	Negative		NA	16	0.0269197	0.0793259	-0.0216128	24.4178	0.0117197	FALSE
Negative_NA_AGCCCACCTCCGAATATTAACT_22mer_v4PAMscoreNA	Negative		NA	22	0.25065	0.138401	-0.0303527	4.2113	0.00728719	FALSE
Negative_NA_AGCCCACGTATAAATCATACC_21mer_v4PAMscoreNA	Negative		NA	21	0.23431	0.0565217	-0.00288226	10.4706	0.00423578	FALSE
Negative_NA_AGCCCAGCTGAAGGCTCTAA_20mer_v4PAMscoreNA	Negative		NA	20	0.18219	-0.242764	0.0616035	5.2	0.00979116	FALSE
Negative_NA_AGCCCATCACCTTAATAGTT_20mer_v4PAMscoreNA	Negative		NA	20	0.155271	-0.0742807	0.00896878	10.4	0.0273082	FALSE
Negative_NA_AGCCGACCGAGAGTCTGTAAC_21mer_v4PAMscoreNA	Negative		NA	21	0.26123	-0.0717198	0.018926	7.7	-0.0176348	FALSE
Negative_NA_AGCCGACCGAGAGTCTGTAA_20mer_v4PAMscoreNA	Negative		NA	20	0.18219	0.0897937	-0.0150531	16.176	0.00404154	FALSE
Negative_NA_AGCCGACGGTCCTAATTAGC_20mer_v4PAMscoreNA	Negative		NA	20	0.18219	0.0772086	-0.00608838	14.844	0.00453138	FALSE
Negative_NA_AGCCGCCATCCAGAGAATAATG_22mer_v4PAMscoreNA	Negative		NA	22	0.27757	0.0771168	-0.0382343	2.49429	0.00163984	FALSE
Negative_NA_AGCCGCTACGCCTAATTAGAT_21mer_v4PAMscoreNA	Negative		NA	21	0.23431	-0.0284008	0.194231	0.347725	0.00269115	FALSE
Negative_NA_AGCCGTCACTCTGACAGT_18mer_v4PAMscoreNA	Negative		NA	18	0.0810469	-0.0328454	0.00940565	10.4641	-0.00688181	FALSE
Negative_NA_AGCCGTCCTATTATC_15mer_v4PAMscoreNA	Negative		NA	15	0	0.106429	-0.00557704	24.3005	0.0760219	FALSE
Negative_NA_AGCCGTTACTAAATTTAGCC_20mer_v4PAMscoreNA	Negative		NA	20	0.155271	0.195425	-0.00373691	19.6	0.0493019	FALSE
Negative_NA_AGCCTCTCTAAACAAGAC_18mer_v4PAMscoreNA	Negative		NA	18	0.0541272	-0.0556997	0.0180447	6.3578	-0.0191335	FALSE
Negative_NA_AGCCTTGACGTCTTAGAGAGTT_22mer_v4PAMscoreNA	Negative		NA	22	0.25065	-0.0479831	0.00201487	24.3161	-0.0491445	FALSE
Negative_NA_AGCGACAATTTAAGAGC_17mer_v4PAMscoreNA	Negative		NA	17	0	-0.0208088	0.0141773	7.69996	-0.016645	FALSE
Negative_NA_AGCGATGAACTCCCTCTTAAGC_22mer_v4PAMscoreNA	Negative		NA	22	0.27757	0.0133912	0.00873332	19.6	-0.0138081	FALSE
Negative_NA_AGCGCAAAGGTTGTAGT_17mer_v4PAMscoreNA	Negative		NA	17	0	-0.0139018	-0.000370059	24.4154	0.0124394	FALSE
Negative_NA_AGCGCCACAAATATAAGCTTG_21mer_v4PAMscoreNA	Negative		NA	21	0.23431	0.0306976	-0.0218474	2.49994	0.000859708	FALSE
Negative_NA_AGCGCCAGGCTAGAGGGCAGA_21mer_v4PAMscoreNA	Negative		NA	21	0.259587	-0.0373941	-0.00660336	15.5222	0.0109202	FALSE
Negative_NA_AGCGCCTAGAGTAGCCTT_18mer_v4PAMscoreNA	Negative		NA	18	0.0810469	-0.0159824	-0.0040212	11.4788	0.00859321	FALSE
Negative_NA_AGCGCCTTCAGAGGCCTGTAA_21mer_v4PAMscoreNA	Negative		NA	21	0.26123	0.177218	-0.0560055	3.85855	0.00450212	FALSE
Negative_NA_AGCGCTGTTCCAGCTAACA_19mer_v4PAMscoreNA	Negative		NA	19	0.100801	-0.0208408	0.0126841	19.6	0.000913072	FALSE
Negative_NA_AGCGGAGATAGACGAGGGAC_20mer_v4PAMscoreNA	Negative		NA	20	0.18219	0.0518261	-0.0170933	14.8372	-0.0108117	FALSE
Negative_NA_AGCGGCTTGGAGTCCTTAGGAC_22mer_v4PAMscoreNA	Negative		NA	22	0.27757	-0.0452797	0.0132766	10.4	-0.0227	FALSE
Negative_NA_AGCGGGATTTCTGTAAGTATC_21mer_v4PAMscoreNA	Negative		NA	21	0.23431	0.106369	-0.070785	3.18177	0.00364784	FALSE
Negative_NA_AGCGGGTTATACAAATC_17mer_v4PAMscoreNA	Negative		NA	17	0	-0.162967	0.0204426	24.3717	-0.0806676	FALSE
Negative_NA_AGCGGTCGTTTCACTAAATAG_21mer_v4PAMscoreNA	Negative		NA	21	0.23431	0.0837677	-0.0518809	3.4344	-0.0117385	FALSE
Negative_NA_AGCGGTTACACTCCAGTTTACC_22mer_v4PAMscoreNA	Negative		NA	22	0.27757	0.0407575	-0.0252603	2.61852	0.000565025	FALSE
Negative_NA_AGCGGTTGCCGTAAGACTGTA_21mer_v4PAMscoreNA	Negative		NA	21	0.26123	0.0111775	0.00429644	24.4151	-0.00654946	FALSE
Negative_NA_AGCGTCATCTCTCCCTTGTAAA_22mer_v4PAMscoreNA	Negative		NA	22	0.25065	0.015212	-0.00357697	24.419	0.0247527	FALSE
Negative_NA_AGCGTTGGGATAAACTCTGATC_22mer_v4PAMscoreNA	Negative		NA	22	0.25065	-0.0742879	0.0222191	7.61104	-0.0282214	FALSE
Negative_NA_AGCTAGAGGAGTAGA_15mer_v4PAMscoreNA	Negative		NA	15	0	0.314071	-0.15332	4.05577	0.012655	FALSE
Negative_NA_AGCTCCATGCAAGGCTGAGTTT_22mer_v4PAMscoreNA	Negative		NA	22	0.27757	-0.0478259	0.00548936	24.4011	-0.032673	FALSE
Negative_NA_AGCTGCGTATTGTATAGACC_20mer_v4PAMscoreNA	Negative		NA	20	0.155271	0.100812	-0.0621451	3.48506	0.0044922	FALSE
Negative_NA_AGGAACCCGTTTCCTATAGGT_21mer_v4PAMscoreNA	Negative		NA	21	0.23431	-0.0779739	0.00325641	8.62566	-0.0155197	FALSE
Negative_NA_AGGACACTGGAGGGAGCTTAT_21mer_v4PAMscoreNA	Negative		NA	21	0.26123	-0.121021	0.012201	19.6237	-0.0120912	FALSE
Negative_NA_AGGACACTTAATAGTGGTCC_20mer_v4PAMscoreNA	Negative		NA	20	0.155271	-0.00645965	0.00297817	19.6196	-0.0117311	FALSE
Negative_NA_AGGACCGCATCATTTGTAAG_20mer_v4PAMscoreNA	Negative		NA	20	0.155271	-0.0192181	-0.0210495	2.49753	0.00857547	FALSE
Negative_NA_AGGACGATAACTGTAGAC_18mer_v4PAMscoreNA	Negative		NA	18	0.0541272	-0.0534827	0.0237847	19.6	-0.0275549	FALSE
Negative_NA_AGGACGCTTCGAGCTGATAATA_22mer_v4PAMscoreNA	Negative		NA	22	0.25065	-0.0828464	0.0263589	10.253	0.00224668	FALSE
Negative_NA_AGGAGAGACTCTGCC_15mer_v4PAMscoreNA	Negative		NA	15	0.0269197	-0.423989	0.00839203	19.6	-0.0302354	FALSE
Negative_NA_AGGAGCGCTGTTCCAGCTAACA_22mer_v4PAMscoreNA	Negative		NA	22	0.27757	-0.028956	0.00303544	24.4107	-0.00690477	FALSE
Negative_NA_AGGAGCTTTGTACCAAT_17mer_v4PAMscoreNA	Negative		NA	17	0	-0.0468838	0.0084676	14.8	-0.00318084	FALSE
Negative_NA_AGGAGGCAAATGCAGAGG_18mer_v4PAMscoreNA	Negative		NA	18	0.0810469	0.0232952	-0.0125337	6.00883	0.0046236	FALSE
Negative_NA_AGGAGTGTTAAGGTGGCT_18mer_v4PAMscoreNA	Negative		NA	18	0.0810469	0.0544825	-0.00550881	13.677	0.0113669	FALSE
Negative_NA_AGGCAAGCCAATGTGTCTCT_20mer_v4PAMscoreNA	Negative		NA	20	0.18219	-0.119791	0.0137294	11.0319	-0.0162006	FALSE
Negative_NA_AGGCAGGTCATTGTTAGTGAG_21mer_v4PAMscoreNA	Negative		NA	21	0.23431	-0.0379901	0.00260565	19.4492	-0.0273945	FALSE
Negative_NA_AGGCATTGCAGTGACTGAATA_21mer_v4PAMscoreNA	Negative		NA	21	0.23431	-0.0680646	0.0193941	14.8	-0.00394176	FALSE
Negative_NA_AGGCCACTATATTGTGCGTAA_21mer_v4PAMscoreNA	Negative		NA	21	0.23431	-0.0149878	0.00593195	14.8401	-0.00192566	FALSE
Negative_NA_AGGCCAGCATTAACTTGCCAG_21mer_v4PAMscoreNA	Negative		NA	21	0.26123	0.00348086	-0.00296063	10.4651	-0.0137283	FALSE
Negative_NA_AGGCCGGGCGTAAGGCTTTATT_22mer_v4PAMscoreNA	Negative		NA	22	0.27757	-0.0652593	0.0113073	14.8401	0.000821192	FALSE
Negative_NA_AGGCCGTGCAGAAACATAGTA_21mer_v4PAMscoreNA	Negative		NA	21	0.23431	0.0279274	-0.0107148	9.56943	0.0131888	FALSE
Negative_NA_AGGCCTACAATCCGGTA_17mer_v4PAMscoreNA	Negative		NA	17	0.0269197	-0.104677	0.212157	0.32069	0.0037472	FALSE
Negative_NA_AGGCGCCCTCATTTATACACT_21mer_v4PAMscoreNA	Negative		NA	21	0.23431	-0.0516255	0.00534066	19.6	-0.0130255	FALSE
Negative_NA_AGGCGCCGACCTCTTACATAC_21mer_v4PAMscoreNA	Negative		NA	21	0.26123	0.0150351	-0.681319	0.286306	0.0167643	FALSE
Negative_NA_AGGCGCGAGCTATAGCAGTAT_21mer_v4PAMscoreNA	Negative		NA	21	0.26123	0.125878	-0.0227474	8.46674	0.00480915	FALSE
Negative_NA_AGGCGGAGTAGTATA_15mer_v4PAMscoreNA	Negative		NA	15	0	-0.0052156	0.0060071	24.0358	0.110176	FALSE
Negative_NA_AGGCGTCCTTTAAACT_16mer_v4PAMscoreNA	Negative		NA	16	0	0.0573676	-0.00420064	24.3141	0.103344	FALSE
Negative_NA_AGGCGTCGGTAAATAATTAG_20mer_v4PAMscoreNA	Negative		NA	20	0.155271	-0.0267055	0.00137543	10.7488	0.0177542	FALSE
Negative_NA_AGGCTAAGCTCTAACT_16mer_v4PAMscoreNA	Negative		NA	16	0	0.375588	-0.0387847	24.4373	0.28191	FALSE
Negative_NA_AGGCTCAAACTGTAGAGG_18mer_v4PAMscoreNA	Negative		NA	18	0.0810469	-0.0761311	0.00468951	24.4058	-0.029686	FALSE
Negative_NA_AGGCTCCAATTATTAGG_17mer_v4PAMscoreNA	Negative		NA	17	0	-0.115861	0.0100617	19.6	-0.0151277	FALSE
Negative_NA_AGGGAAAGCGACAATTTAAGAG_22mer_v4PAMscoreNA	Negative		NA	22	0.25065	0.0262145	0.0128762	24.4153	-0.022732	FALSE
Negative_NA_AGGGACAGCAAGGAAATTGAA_21mer_v4PAMscoreNA	Negative		NA	21	0.23431	-0.0339658	-0.00156742	24.4205	0.0400154	FALSE
Negative_NA_AGGGACCTGTGCTCTTAGTCC_21mer_v4PAMscoreNA	Negative		NA	21	0.26123	0.0639298	-0.0115963	9.60605	0.0228022	FALSE
Negative_NA_AGGGAGGGTCTCTAATGAAGTG_22mer_v4PAMscoreNA	Negative		NA	22	0.27757	0.0208299	0.00154438	24.4105	-0.018376	FALSE
Negative_NA_AGGGCAACCATAACACACATG_21mer_v4PAMscoreNA	Negative		NA	21	0.23431	-0.0325819	0.0127213	5.293	0.00252438	FALSE
Negative_NA_AGGGCATGGTTCAGATACCTA_21mer_v4PAMscoreNA	Negative		NA	21	0.23431	0.0550519	-0.0116004	5.2	0.00336145	FALSE
Negative_NA_AGGGCCGATCCTTTACATATG_21mer_v4PAMscoreNA	Negative		NA	21	0.23431	-0.0283492	0.00620738	10.4649	-0.00467633	FALSE
Negative_NA_AGGGCCTAGGAGAGCTAAA_19mer_v4PAMscoreNA	Negative		NA	19	0.100801	0.000376434	-0.00136285	14.8422	0.00571398	FALSE
Negative_NA_AGGGCGAGGCCTTAAGAG_18mer_v4PAMscoreNA	Negative		NA	18	0.0794038	-0.149498	0.0207846	24.3712	-0.0445941	FALSE
Negative_NA_AGGGCGAGGCCTTAAGA_17mer_v4PAMscoreNA	Negative		NA	17	0.0269197	0.0331143	-0.0102999	24.5094	0.0292807	FALSE
Negative_NA_AGGGCGATCGGGTAACAT_18mer_v4PAMscoreNA	Negative		NA	18	0.0810469	0.124491	-0.0193913	9.65105	0.0343557	FALSE
Negative_NA_AGGGCTCTCACATCTA_16mer_v4PAMscoreNA	Negative		NA	16	0.0269197	-0.105425	0.0082892	19.6221	-0.0134501	FALSE
Negative_NA_AGGGTACTATGGGTCT_16mer_v4PAMscoreNA	Negative		NA	16	0.0269197	-0.15031	0.0573491	5.2	0.0097191	FALSE
Negative_NA_AGGGTCCAAGAATATTACGG_20mer_v4PAMscoreNA	Negative		NA	20	0.155271	-0.00121426	0.0093361	14.8415	-0.00410198	FALSE
Negative_NA_AGGGTCCGACCTTATACGGAG_21mer_v4PAMscoreNA	Negative		NA	21	0.26123	0.0150024	0.0319233	2.71568	-0.0155587	FALSE
Negative_NA_AGGGTCGAACGTATAATTACG_21mer_v4PAMscoreNA	Negative		NA	21	0.23431	-0.0924549	0.00746126	24.3737	-0.0251672	FALSE
Negative_NA_AGGGTGTCTGAATCCTA_17mer_v4PAMscoreNA	Negative		NA	17	0	0.0507256	-0.0219624	19.6	0.00918045	FALSE
Negative_NA_AGGGTTAAGAGACACAA_17mer_v4PAMscoreNA	Negative		NA	17	0	-0.666231	0.087022	7.7	0.00327247	FALSE
Negative_NA_AGGTCAGAGGCTCTAGTCCATA_22mer_v4PAMscoreNA	Negative		NA	22	0.27757	-0.0225956	0.0272374	8.52958	-0.00470258	FALSE
Negative_NA_AGGTCATTGTTAGTGAG_17mer_v4PAMscoreNA	Negative		NA	17	0	-0.204433	0.129179	2.49986	-0.000746507	FALSE
Negative_NA_AGGTCGCGTAGGCGTGCCTC_20mer_v4PAMscoreNA	Negative		NA	20	0.180547	0.0194429	-0.0256728	2.8032	0.00133407	FALSE
Negative_NA_AGGTCGTCTACGATAAT_17mer_v4PAMscoreNA	Negative		NA	17	0	-0.0364551	-0.0107908	14.8	0.00587477	FALSE
Negative_NA_AGGTCTTGGATTACTCGGGTTT_22mer_v4PAMscoreNA	Negative		NA	22	0.25065	0.0271753	-0.00951137	24.419	0.0244707	FALSE
Negative_NA_AGGTGGACGTTCAGAATTAA_20mer_v4PAMscoreNA	Negative		NA	20	0.155271	0.0140553	-0.012833	8.02045	0.00960926	FALSE
Negative_NA_AGGTGGCTCTACCACTTGTATA_22mer_v4PAMscoreNA	Negative		NA	22	0.25065	-0.0300291	0.194389	0.348968	0.00164772	FALSE
Negative_NA_AGGTGGGATGCATTCTAAA_19mer_v4PAMscoreNA	Negative		NA	19	0.0738818	-0.597932	0.0625006	24.3505	-0.0702392	FALSE
Negative_NA_AGGTGTAACAAGCATGT_17mer_v4PAMscoreNA	Negative		NA	17	0	-0.112875	0.00945399	3.01961	-0.0526275	FALSE
Negative_NA_AGGTTCGTCCCGTTAATGG_19mer_v4PAMscoreNA	Negative		NA	19	0.100801	0.0145746	0.00417813	19.6001	-0.0314408	FALSE
Negative_NA_AGGTTGGGTAGGCTCCTCTTA_21mer_v4PAMscoreNA	Negative		NA	21	0.26123	-0.104693	0.0202588	8.04597	-0.0101341	FALSE
Negative_NA_AGTAAAGCCTTCACTTGGTA_20mer_v4PAMscoreNA	Negative		NA	20	0.155271	-0.0323774	0.00763346	19.6	0.0249211	FALSE
Negative_NA_AGTAGTTGTGTGTTAGAGTG_20mer_v4PAMscoreNA	Negative		NA	20	0.155271	-0.0447843	0.00485672	10.4	-0.00189748	FALSE
Negative_NA_AGTCAGGCGTCCTTTAAACT_20mer_v4PAMscoreNA	Negative		NA	20	0.155271	-0.0735963	0.0100751	23.2013	-0.0384687	FALSE
Negative_NA_AGTCCCTCGAGGGTCCCTGA_20mer_v4PAMscoreNA	Negative		NA	20	0.180547	-0.0236244	0.00642594	24.2134	-0.0411589	FALSE
Negative_NA_AGTCCGAGCTATCTTAGAC_19mer_v4PAMscoreNA	Negative		NA	19	0.0738818	-0.163738	0.0734509	2.48564	-0.0099223	FALSE
Negative_NA_AGTCCGCCTGTTAATCCCTA_20mer_v4PAMscoreNA	Negative		NA	20	0.18219	0.05525	-0.020386	5.2	0.000355671	FALSE
Negative_NA_AGTCCGTAGGACCTTTCAT_19mer_v4PAMscoreNA	Negative		NA	19	0.0738818	0.15223	-0.0667491	2.49919	0.00218681	FALSE
Negative_NA_AGTCCTTGGTGATTGCTAGAA_21mer_v4PAMscoreNA	Negative		NA	21	0.23431	-0.0414018	-0.00140699	10.4646	0.00383112	FALSE
Negative_NA_AGTCGCGGACTGTACAGTC_19mer_v4PAMscoreNA	Negative		NA	19	0.100801	-0.0466188	0.00320713	24.3811	-0.048527	FALSE
Negative_NA_AGTCGCTGTCCTTACTCCGTA_21mer_v4PAMscoreNA	Negative		NA	21	0.26123	-0.116452	0.0461256	2.49025	-0.00526987	FALSE
Negative_NA_AGTCGGACGTGGATGAGAGAT_21mer_v4PAMscoreNA	Negative		NA	21	0.26123	-0.0847507	0.046585	5.38516	-0.0128149	FALSE
Negative_NA_AGTCGGGTCAGACTATACAA_20mer_v4PAMscoreNA	Negative		NA	20	0.155271	-0.00718056	0.00736616	24.3103	0.0310313	FALSE
Negative_NA_AGTCTCGGCAGGGTACTTTAGT_22mer_v4PAMscoreNA	Negative		NA	22	0.27757	0.0482513	-0.00500502	19.6208	0.0139698	FALSE
Negative_NA_AGTGACCTGATAGTATGC_18mer_v4PAMscoreNA	Negative		NA	18	0.0541272	-0.0877852	0.0146945	14.8413	0.00105808	FALSE
Negative_NA_AGTGACGGTCTTCACGTAGTTT_22mer_v4PAMscoreNA	Negative		NA	22	0.25065	0.00268262	0.00120051	24.4022	-0.0271842	FALSE
Negative_NA_AGTGAGAAGGTGCCAACTATA_21mer_v4PAMscoreNA	Negative		NA	21	0.23431	-0.047862	0.565594	0.555785	-0.00788593	FALSE
Negative_NA_AGTGCGTGAGCTATAGCAGTTA_22mer_v4PAMscoreNA	Negative		NA	22	0.25065	-0.00142285	-0.00214452	19.6205	0.00858875	FALSE
Negative_NA_AGTGCTTGAGATAGTTGGATTG_22mer_v4PAMscoreNA	Negative		NA	22	0.25065	0.0974218	-0.00203393	19.6188	-0.0131035	FALSE
Negative_NA_AGTGGCGGCAGGTATGGTTAG_21mer_v4PAMscoreNA	Negative		NA	21	0.26123	0.0406894	0.012003	19.6345	-0.00258451	FALSE
Negative_NA_AGTGTAGAGTCAACCG_16mer_v4PAMscoreNA	Negative		NA	16	0.0269197	-0.122972	0.0197081	10.4	0.0028132	FALSE
Negative_NA_AGTGTCCGGTGGAGCCTACTAA_22mer_v4PAMscoreNA	Negative		NA	22	0.27757	0.0224637	0.00167472	19.6196	-0.0121808	FALSE
Negative_NA_AGTTCGAACTAACATCC_17mer_v4PAMscoreNA	Negative		NA	17	0	-0.28947	0.181756	2.56152	0.0028309	FALSE
Negative_NA_ATAACACTGACAGAGAGAGATG_22mer_v4PAMscoreNA	Negative		NA	22	0.25065	0.0164735	-0.00337066	24.4282	0.0214301	FALSE
Negative_NA_ATACAACCTTAAGAGTGTGGG_21mer_v4PAMscoreNA	Negative		NA	21	0.23431	0.0697805	-0.00538714	23.1818	0.0368792	FALSE
Negative_NA_ATACCCTGCGAACTAGAAGACT_22mer_v4PAMscoreNA	Negative		NA	22	0.25065	-0.0922432	0.0123848	14.8433	0.0213432	FALSE
Negative_NA_ATACCGCGCCCACTCAGAGCTT_22mer_v4PAMscoreNA	Negative		NA	22	0.27757	0.0404945	-0.0340599	2.49562	-0.000627146	FALSE
Negative_NA_ATACGCTGGCGAGGCCCGAACTA_23mer_v4PAMscoreNA	Negative		NA	23	0.305109	-0.123409	0.0546941	6.49114	-0.0192129	FALSE
Negative_NA_ATACGGTGCGGCACGTATGAAA_22mer_v4PAMscoreNA	Negative		NA	22	0.27757	0.0349748	-0.00127382	24.4245	0.0291606	FALSE
Negative_NA_ATACTAGGCCTACAATCCGGTA_22mer_v4PAMscoreNA	Negative		NA	22	0.25065	0.118964	-0.0303858	5.17834	0.0140237	FALSE
Negative_NA_ATACTCCCTCCATAACT_17mer_v4PAMscoreNA	Negative		NA	17	0	0.23795	-0.00147703	14.8	-0.0337067	FALSE
Negative_NA_ATACTGAGCCATAGGGACCTGT_22mer_v4PAMscoreNA	Negative		NA	22	0.27757	-0.0808485	-0.000862412	15.9457	-0.0244652	FALSE
Negative_NA_ATAGCCAGTACAATATGCCA_20mer_v4PAMscoreNA	Negative		NA	20	0.155271	-0.0565811	0.295749	0.383974	-0.00760955	FALSE
Negative_NA_ATAGGGTACTATGGGTCT_18mer_v4PAMscoreNA	Negative		NA	18	0.0541272	0.0504006	-0.0271712	5.19563	0.000682583	FALSE
Negative_NA_ATAGTCCCGGAGAGATTATA_20mer_v4PAMscoreNA	Negative		NA	20	0.155271	0.0292413	-0.0012929	23.0817	0.0437517	FALSE
Negative_NA_ATATCGCCATTCTAGGATACAC_22mer_v4PAMscoreNA	Negative		NA	22	0.25065	0.0375838	0.0147631	24.2366	-0.0672212	FALSE
Negative_NA_ATCAGACCAGTGTAGAGTCAACCG_24mer_v4PAMscoreNA	Negative		NA	24	0.279289	-0.0367666	0.011607	24.3984	-0.0591872	FALSE
Negative_NA_ATCAGGGCCTAGGAGAGCTAAA_22mer_v4PAMscoreNA	Negative		NA	22	0.27757	0.0203107	-0.00334273	13.8426	0.0221195	FALSE
Negative_NA_ATCATCGCCCGGATAGGAGAGT_22mer_v4PAMscoreNA	Negative		NA	22	0.27757	0.103319	-0.0471464	2.6213	-0.00732441	FALSE
Negative_NA_ATCATGAGAGGAGGAG_16mer_v4PAMscoreNA	Negative		NA	16	0.0269197	-0.0700673	0.0193954	19.7267	-0.0920937	FALSE
Negative_NA_ATCCACAGAGAGCAAGAATA_20mer_v4PAMscoreNA	Negative		NA	20	0.155271	-0.00899758	0.00733845	17.6222	-0.00752497	FALSE
Negative_NA_ATCCCAGCAGAGGGAAGTATAGTG_24mer_v4PAMscoreNA	Negative		NA	24	0.279289	0.0480375	0.0119541	19.6	-0.0189841	FALSE
Negative_NA_ATCCCGCCGCTGAAACGATTTA_22mer_v4PAMscoreNA	Negative		NA	22	0.27757	0.0552244	-0.0079053	19.6184	0.00416842	FALSE
Negative_NA_ATCCCGTTCTGCCATAGTTACAAG_24mer_v4PAMscoreNA	Negative		NA	24	0.252369	0.0851284	-0.691278	0.131986	9.08647e-05	FALSE
Negative_NA_ATCCGCGTTCGCAAGGTTAGTACC_24mer_v4PAMscoreNA	Negative		NA	24	0.279289	0.0692026	-0.0114261	22.1037	0.0491378	FALSE
Negative_NA_ATCCGCTCCCATGAATTGAAAGGG_24mer_v4PAMscoreNA	Negative		NA	24	0.279289	0.0739055	-0.0459213	2.48098	0.0017739	FALSE
Negative_NA_ATCCGGAGCCCGTCCGTTAA_20mer_v4PAMscoreNA	Negative		NA	20	0.18219	0.0192061	-0.00409535	14.8391	-0.00734839	FALSE
Negative_NA_ATCCGGTGTAAGCTAGA_17mer_v4PAMscoreNA	Negative		NA	17	0	-0.00951386	-0.00922327	5.21295	0.00427373	FALSE
Negative_NA_ATCCGTTGCCTAATCTCTAGGG_22mer_v4PAMscoreNA	Negative		NA	22	0.27757	-0.0683803	0.0153467	14.8	-0.0115396	FALSE
Negative_NA_ATCCTCAGAGAACATAAGGC_20mer_v4PAMscoreNA	Negative		NA	20	0.155271	0.0971905	-0.0456646	2.44871	0.0102122	FALSE
Negative_NA_ATCGAGTCGGGTCAGACTATACAA_24mer_v4PAMscoreNA	Negative		NA	24	0.252369	0.0415485	-0.00191492	24.4242	0.0181607	FALSE
Negative_NA_ATCGCATCTCACCGTTTATACGCT_24mer_v4PAMscoreNA	Negative		NA	24	0.252369	0.101351	-0.0322061	3.8415	0.00789943	FALSE
Negative_NA_ATCGCCATCGGCTACCCGTCCATA_24mer_v4PAMscoreNA	Negative		NA	24	0.279289	-0.0242236	0.0227118	14.0727	-0.000449221	FALSE
Negative_NA_ATCGCCATTCTAGGATACAC_20mer_v4PAMscoreNA	Negative		NA	20	0.155271	0.0405754	-0.318112	0.231553	0.00753603	FALSE
Negative_NA_ATCGCCCGGATAGGAGAGT_19mer_v4PAMscoreNA	Negative		NA	19	0.100801	-0.0358757	0.00297289	20.006	-0.0233967	FALSE
Negative_NA_ATCGCCGCGCGTATTATGCTCTGA_24mer_v4PAMscoreNA	Negative		NA	24	0.279289	0.0797016	-0.0151703	14.8	0.0215707	FALSE
Negative_NA_ATCGCCGCTCGCCTACCTTTCA_22mer_v4PAMscoreNA	Negative		NA	22	0.27757	-0.0914322	0.0186841	9.35827	-0.0251387	FALSE
Negative_NA_ATCGGTAGCAAGAGGCCTCT_20mer_v4PAMscoreNA	Negative		NA	20	0.18219	0.0382758	-0.00508195	19.6192	0.0038054	FALSE
Negative_NA_ATCTAAGGGCGGTTACGCTAAAGA_24mer_v4PAMscoreNA	Negative		NA	24	0.252369	0.0891079	-0.0187228	19.6209	-0.00158271	FALSE
Negative_NA_ATCTCACCGTTTATACGCT_19mer_v4PAMscoreNA	Negative		NA	19	0.0738818	0.0323422	-0.00380971	24.4178	0.0120975	FALSE
Negative_NA_ATCTCCTGGAGGCATTTAGGTAGA_24mer_v4PAMscoreNA	Negative		NA	24	0.252369	0.0464195	-0.408211	0.187542	-0.000853863	FALSE
Negative_NA_ATCTCTCCGGGACTATATGT_20mer_v4PAMscoreNA	Negative		NA	20	0.155271	-0.0705293	0.321286	0.394868	-0.0269909	FALSE
Negative_NA_ATGAACTCCCTCTTAAGC_18mer_v4PAMscoreNA	Negative		NA	18	0.0541272	0.105331	-0.0149439	9.85377	-0.00078625	FALSE
Negative_NA_ATGACCTACCCTACTA_16mer_v4PAMscoreNA	Negative		NA	16	0	-1.01871	0.143001	15.9936	-0.2072	FALSE
Negative_NA_ATGACGCTTCTAACACACGA_20mer_v4PAMscoreNA	Negative		NA	20	0.155271	0.0414347	-0.00422351	19.6207	0.0121958	FALSE
Negative_NA_ATGAGAGACCTTCACTAGCAA_21mer_v4PAMscoreNA	Negative		NA	21	0.23431	0.00961858	-0.00220933	19.6202	0.00568414	FALSE
Negative_NA_ATGAGAGCACTATAGATAGGG_21mer_v4PAMscoreNA	Negative		NA	21	0.23431	0.0721352	-0.00204655	19.6207	0.00122597	FALSE
Negative_NA_ATGCCAACTCGACTCTATAGG_21mer_v4PAMscoreNA	Negative		NA	21	0.23431	0.0241596	0.175273	0.35683	-0.00869018	FALSE
Negative_NA_ATGCCAGGCCGGACTATTAATGC_23mer_v4PAMscoreNA	Negative		NA	23	0.306752	0.0698891	-0.331013	0.183799	-0.00555192	FALSE
Negative_NA_ATGCCTAACTCCGTCTTATCTA_22mer_v4PAMscoreNA	Negative		NA	22	0.25065	0.0197808	-0.0166114	2.49538	0.00364472	FALSE
Negative_NA_ATGCGCACGGTTGTGAACTATAA_23mer_v4PAMscoreNA	Negative		NA	23	0.279832	0.0539369	-0.0103732	19.6165	-0.00209065	FALSE
Negative_NA_ATGCGCACGGTTGTGAACTATA_22mer_v4PAMscoreNA	Negative		NA	22	0.25065	0.00187198	0.0124131	10.4759	0.0021124	FALSE
Negative_NA_ATGCGCATGTGAGAACTAAG_20mer_v4PAMscoreNA	Negative		NA	20	0.155271	0.0922151	-0.0601112	2.36569	0.00272311	FALSE
Negative_NA_ATGCGCATGTGAGAACTAA_19mer_v4PAMscoreNA	Negative		NA	19	0.0738818	-0.00957558	0.00291432	24.41	-0.0114931	FALSE
Negative_NA_ATGCGCGTTCATTAGGCTAGA_21mer_v4PAMscoreNA	Negative		NA	21	0.23431	-0.056396	0.0069983	5.2006	-0.00573575	FALSE
Negative_NA_ATGCGCTCTCATTATGTTAGTGC_23mer_v4PAMscoreNA	Negative		NA	23	0.279832	0.111572	-0.00996507	22.3892	0.0586673	FALSE
Negative_NA_ATGCGGGTGTATAAGTGCTCC_21mer_v4PAMscoreNA	Negative		NA	21	0.26123	0.000617301	0.00407698	14.8419	-0.00199852	FALSE
Negative_NA_ATGCTCAGGGACTTATCACA_20mer_v4PAMscoreNA	Negative		NA	20	0.155271	-0.0376971	-0.000889807	14.8356	-0.0121979	FALSE
Negative_NA_ATGCTGCCTCTAATTAGGAGG_21mer_v4PAMscoreNA	Negative		NA	21	0.23431	-0.0156929	-0.0065395	14.8393	0.00300448	FALSE
Negative_NA_ATGGACGCAGCCCTAAGTAATAT_23mer_v4PAMscoreNA	Negative		NA	23	0.279832	-0.0137194	-0.00286827	24.3056	-0.103204	FALSE
Negative_NA_ATGGACGGCCCGGTGTAATTTAC_23mer_v4PAMscoreNA	Negative		NA	23	0.306752	0.0745693	-0.329596	0.203127	0.000118565	FALSE
Negative_NA_ATGGAGCGGGTTATACAAATC_21mer_v4PAMscoreNA	Negative		NA	21	0.23431	0.048414	-0.0116668	24.3857	0.0339172	FALSE
Negative_NA_ATGGCATCCACATAGTACC_19mer_v4PAMscoreNA	Negative		NA	19	0.0738818	0.0123113	0.000208169	24.3997	-0.0412921	FALSE
Negative_NA_ATGGCCACTCTAACGTACTC_20mer_v4PAMscoreNA	Negative		NA	20	0.18219	-0.056089	0.0595946	2.82437	-0.0104454	FALSE
Negative_NA_ATGGCGACACTAGATGTATA_20mer_v4PAMscoreNA	Negative		NA	20	0.155271	0.00698618	0.00310404	14.8	0.0298111	FALSE
Negative_NA_ATGGCGACTCAAGTAAG_17mer_v4PAMscoreNA	Negative		NA	17	0	-0.0238151	-0.00216505	18.5302	-0.0248804	FALSE
Negative_NA_ATGGCTTGTAGGATACCTTA_20mer_v4PAMscoreNA	Negative		NA	20	0.155271	0.0394654	-0.00147047	14.8009	0.0114844	FALSE
Negative_NA_ATGGGTAAGCTTATAACTAGGC_22mer_v4PAMscoreNA	Negative		NA	22	0.25065	-0.0370587	0.00568354	21.4924	-0.0221254	FALSE
Negative_NA_ATGGTCGCCTAAGCAGGGAAATT_23mer_v4PAMscoreNA	Negative		NA	23	0.279832	0.100834	-0.0166593	7.7	0.00165819	FALSE
Negative_NA_ATGGTTGCCTAATCATCCCT_20mer_v4PAMscoreNA	Negative		NA	20	0.155271	-0.00473679	0.00086352	7.77749	0.00644626	FALSE
Negative_NA_ATGTCCCGCACGCGTAATATAT_22mer_v4PAMscoreNA	Negative		NA	22	0.25065	0.112417	-0.0459018	2.62653	-0.00351043	FALSE
Negative_NA_ATGTCCGGGTCTCTCTATTG_20mer_v4PAMscoreNA	Negative		NA	20	0.18219	-0.0253935	0.176811	0.344333	-0.00281941	FALSE
Negative_NA_ATGTGGGCAATACACTGAGTG_21mer_v4PAMscoreNA	Negative		NA	21	0.23431	0.0522729	0.000558229	10.4227	-0.0200081	FALSE
Negative_NA_ATGTGGTCACCTCTAGAAA_19mer_v4PAMscoreNA	Negative		NA	19	0.0738818	-0.0305393	0.00493521	13.6602	-0.0121518	FALSE
Negative_NA_ATGTTGCCACTACGAGAGCAGTA_23mer_v4PAMscoreNA	Negative		NA	23	0.279832	0.0513639	-0.00077499	24.4237	0.0505938	FALSE
Negative_NA_ATTATCCGGTGTAAGCTAGA_20mer_v4PAMscoreNA	Negative		NA	20	0.155271	0.21907	-0.098974	2.90236	0.000476996	FALSE
Negative_NA_ATTATGCGATCTCTCTCAGAGA_22mer_v4PAMscoreNA	Negative		NA	22	0.25065	0.0205513	-0.00274509	24.4162	0.021195	FALSE
Negative_NA_ATTCAACGCGAGAGCATGGTAGAA_24mer_v4PAMscoreNA	Negative		NA	24	0.252369	-0.0570514	0.0210316	5.20001	-0.00907859	FALSE
Negative_NA_ATTCAGAGATGTGCTAAGAC_20mer_v4PAMscoreNA	Negative		NA	20	0.155271	0.0913797	-0.0638304	2.73113	0.00104811	FALSE
Negative_NA_ATTCCCACGCTTACACTTCTAC_22mer_v4PAMscoreNA	Negative		NA	22	0.25065	0.0831735	-0.00232115	24.4058	-0.0134406	FALSE
Negative_NA_ATTCCGGTGCGTTGAGGATTAAGG_24mer_v4PAMscoreNA	Negative		NA	24	0.279289	0.0740694	-0.0081281	17.2214	0.0167729	FALSE
Negative_NA_ATTCCGTCTAACACTCCC_18mer_v4PAMscoreNA	Negative		NA	18	0.0810469	0.0930167	-0.0274887	7.69999	-0.0120039	FALSE
Negative_NA_ATTCGACCTGCTTGGACCTA_20mer_v4PAMscoreNA	Negative		NA	20	0.18219	-0.00719981	0.00749566	24.4006	-0.0193479	FALSE
Negative_NA_ATTCGTCCCTGCATATAGCTA_21mer_v4PAMscoreNA	Negative		NA	21	0.23431	-0.00768025	0.00048223	23.4469	-0.0426282	FALSE
Negative_NA_ATTCTCAACAATCAGGAGAGG_21mer_v4PAMscoreNA	Negative		NA	21	0.23431	-0.146876	0.0593309	2.49594	-0.00388296	FALSE
Negative_NA_ATTGCCAGCACGAGAAAGTTAATG_24mer_v4PAMscoreNA	Negative		NA	24	0.252369	0.196059	-0.0468026	5.2	0.00536901	FALSE
Negative_NA_ATTGCTAAATGGTCCGA_17mer_v4PAMscoreNA	Negative		NA	17	0	0.0592341	-0.00129243	19.6001	-0.0360517	FALSE
Negative_NA_ATTGGGCTCTAGTCCCTGTA_20mer_v4PAMscoreNA	Negative		NA	20	0.18219	-0.0421207	0.00632969	24.4052	-0.0206219	FALSE
Negative_NA_ATTTCCCTGCATATCTCGCTAG_22mer_v4PAMscoreNA	Negative		NA	22	0.25065	0.192711	-0.051442	2.79851	0.00049641	FALSE
Negative_NA_GAAAGCCGATAACTAACGTCC_21mer_v4PAMscoreNA	Negative		NA	21	0.23431	0.0731297	-0.673893	0.178353	0.00307755	FALSE
Negative_NA_GAAAGCGACAATTTAAGAGC_20mer_v4PAMscoreNA	Negative		NA	20	0.155271	0.0473143	-0.0208942	2.49585	0.00968957	FALSE
Negative_NA_GAACACCCGAGAGGATGCTCC_21mer_v4PAMscoreNA	Negative		NA	21	0.259587	0.0401915	0.00056982	24.4272	0.0367989	FALSE
Negative_NA_GAACAGCAGTGTAAAGTCTGA_21mer_v4PAMscoreNA	Negative		NA	21	0.23431	-0.0391061	0.000951713	24.4167	0.0322399	FALSE
Negative_NA_GAACCGACGAGAGGACTGTACT_22mer_v4PAMscoreNA	Negative		NA	22	0.27757	0.0263709	-0.0216121	5.2	0.00362934	FALSE
Negative_NA_GAACCGAGCTTTGTGGAACTA_21mer_v4PAMscoreNA	Negative		NA	21	0.23431	-0.0790179	0.00767912	14.8386	-0.00330709	FALSE
Negative_NA_GAACCGCGCGGATTCTATTACA_22mer_v4PAMscoreNA	Negative		NA	22	0.27757	0.0105191	-0.000888758	24.4248	0.0212107	FALSE
Negative_NA_GAACGAAGGTATGCTAT_17mer_v4PAMscoreNA	Negative		NA	17	0	-0.0598775	-3.18234e-05	24.3259	-0.0471435	FALSE
Negative_NA_GAACGCAGGCACATTTCA_18mer_v4PAMscoreNA	Negative		NA	18	0.0810469	-0.0891595	0.0643849	2.90944	-0.000334546	FALSE
Negative_NA_GAACGCGCTCAGTGTCTTAT_20mer_v4PAMscoreNA	Negative		NA	20	0.18219	-0.038137	0.153266	0.329174	-0.00335646	FALSE
Negative_NA_GAACGCGGCTTTATCTCATTC_21mer_v4PAMscoreNA	Negative		NA	21	0.23431	-0.053805	0.0170282	24.3138	-0.015803	FALSE
Negative_NA_GAACGGCTGTAGGTAGAGTCT_21mer_v4PAMscoreNA	Negative		NA	21	0.26123	0.0469665	-0.038916	2.4487	-0.00674728	FALSE
Negative_NA_GAACGGTTGGATGAGGCTTCTC_22mer_v4PAMscoreNA	Negative		NA	22	0.27757	-0.0262158	0.004061	24.3314	0.0482601	FALSE
Negative_NA_GAACGTCATGGTGTCTCTTAAT_22mer_v4PAMscoreNA	Negative		NA	22	0.25065	0.0132815	-0.0017636	19.6	-0.0268362	FALSE
Negative_NA_GAACTCCTCTTGTTTAGTTC_20mer_v4PAMscoreNA	Negative		NA	20	0.155271	0.196655	-0.0706993	2.49535	0.000613277	FALSE
Negative_NA_GAACTCGCTATAGTCAGGTC_20mer_v4PAMscoreNA	Negative		NA	20	0.18219	-0.051214	0.0181896	24.33	0.0383158	FALSE
Negative_NA_GAAGAAGGTAGTCTGTC_17mer_v4PAMscoreNA	Negative		NA	17	0	-0.116437	0.0233642	7.76217	0.00751441	FALSE
Negative_NA_GAAGATGGGTACCTAA_16mer_v4PAMscoreNA	Negative		NA	16	0	0.053571	-0.0191664	5.2	0.018644	FALSE
Negative_NA_GAAGCAGCACCTAGGTCATAC_21mer_v4PAMscoreNA	Negative		NA	21	0.26123	0.0451218	-0.531876	0.232334	0.0137599	FALSE
Negative_NA_GAAGGAAACTATGCCAT_17mer_v4PAMscoreNA	Negative		NA	17	0	0.117142	-0.0901022	2.49076	0.00236925	FALSE
Negative_NA_GAAGGAGCGGACTCTCCAGA_20mer_v4PAMscoreNA	Negative		NA	20	0.18219	-0.0925384	0.0064995	11.5112	-0.0123996	FALSE
Negative_NA_GAAGGAGCTTTGTACCAAT_19mer_v4PAMscoreNA	Negative		NA	19	0.0738818	-0.0281307	-0.0111368	22.5073	0.0285002	FALSE
Negative_NA_GAAGGGAGTAGAACTCTTAT_20mer_v4PAMscoreNA	Negative		NA	20	0.155271	0.0660939	-0.121664	0.252872	-0.00208936	FALSE
Negative_NA_GAAGGGTTTCTCTTCTCTTT_20mer_v4PAMscoreNA	Negative		NA	20	0.155271	-0.013997	0.00391852	19.623	0.0106812	FALSE
Negative_NA_GAAGGTGCCAACTATA_16mer_v4PAMscoreNA	Negative		NA	16	0	-0.636662	0.0624239	24.939	0.219369	FALSE
Negative_NA_GAAGGTGGACGTTCAGAATTAA_22mer_v4PAMscoreNA	Negative		NA	22	0.25065	-0.0548212	0.0523256	2.79713	-0.0103966	FALSE
Negative_NA_GAAGTTACACTCAGG_15mer_v4PAMscoreNA	Negative		NA	15	0	-0.228161	0.0188528	24.3062	-0.28122	FALSE
Negative_NA_GAAGTTCGAACTAACATCC_19mer_v4PAMscoreNA	Negative		NA	19	0.0738818	0.0160859	5.59353e-05	19.6238	0.0240111	FALSE
Negative_NA_GAATGTGCGCCCTACGTACG_20mer_v4PAMscoreNA	Negative		NA	20	0.18219	-0.117763	0.0180354	8.79925	-0.0128567	FALSE
Negative_NA_GAATTCAGAGATGTGCTAAGAC_22mer_v4PAMscoreNA	Negative		NA	22	0.25065	-0.0111282	0.000681821	19.6216	0.00908794	FALSE
Negative_NA_GACAACGTGAGTAGGAGACTT_21mer_v4PAMscoreNA	Negative		NA	21	0.23431	-0.0377501	0.00875644	14.8	0.017137	FALSE
Negative_NA_GACACTGGCCTATAGCTATAT_21mer_v4PAMscoreNA	Negative		NA	21	0.23431	0.00646186	-0.00211801	19.6198	0.00268278	FALSE
Negative_NA_GACAGAGCGTACTATTAAGCGT_22mer_v4PAMscoreNA	Negative		NA	22	0.25065	0.0407525	-0.047601	2.43184	0.0136698	FALSE
Negative_NA_GACAGCAATGGTAATCTCAAG_21mer_v4PAMscoreNA	Negative		NA	21	0.23431	-0.183296	0.0353092	13.2008	-0.01811	FALSE
Negative_NA_GACAGGGTACGCTAGAATTATG_22mer_v4PAMscoreNA	Negative		NA	22	0.25065	-0.186137	0.0326723	7.7	0.00133437	FALSE
Negative_NA_GACAGGTATTACAAGTGGCG_20mer_v4PAMscoreNA	Negative		NA	20	0.18219	-0.0182239	0.00206001	24.403	-0.0225758	FALSE
Negative_NA_GACATAGGGTACTATGGGTCT_21mer_v4PAMscoreNA	Negative		NA	21	0.23431	-0.0299562	0.00739313	24.2945	-0.0479725	FALSE
Negative_NA_GACCAGTGTAGAGTCAACCG_20mer_v4PAMscoreNA	Negative		NA	20	0.18219	-0.0625005	0.00252305	10.4599	-0.00962621	FALSE
Negative_NA_GACCCACCCTTTAAGTCTAC_20mer_v4PAMscoreNA	Negative		NA	20	0.18219	0.0311052	0.00144386	19.6228	0.0106424	FALSE
Negative_NA_GACCCATGCTTAGTACCCTTTA_22mer_v4PAMscoreNA	Negative		NA	22	0.25065	0.0187455	0.00151929	24.4181	0.030895	FALSE
Negative_NA_GACCCGAACTGGCATATCTTAC_22mer_v4PAMscoreNA	Negative		NA	22	0.27757	-0.0186684	-0.00165724	24.7982	0.0325063	FALSE
Negative_NA_GACCCGAGTGGTCCTATTGAA_21mer_v4PAMscoreNA	Negative		NA	21	0.26123	0.0778006	-0.0109559	14.8	0.0132387	FALSE
Negative_NA_GACCCGCGCTCAGGTTATAAGA_22mer_v4PAMscoreNA	Negative		NA	22	0.27757	0.000212016	0.0107135	23.138	-0.120687	FALSE
Negative_NA_GACCCGGTAATAAATAAGGT_20mer_v4PAMscoreNA	Negative		NA	20	0.155271	0.0142672	-0.0138182	10.4629	-0.00521374	FALSE
Negative_NA_GACCCGTTACGCCTAAGT_18mer_v4PAMscoreNA	Negative		NA	18	0.0810469	-0.0585512	0.00537515	14.8	-0.0234793	FALSE
Negative_NA_GACCCTTTGTGAGCTAGA_18mer_v4PAMscoreNA	Negative		NA	18	0.0810469	-0.108596	0.0146778	16.7521	-0.0252032	FALSE
Negative_NA_GACCGACGCGTAATTTCTG_19mer_v4PAMscoreNA	Negative		NA	19	0.100801	-0.108436	0.0244881	5.2	-0.00174462	FALSE
Negative_NA_GACCGAGAGTCTGTAA_16mer_v4PAMscoreNA	Negative		NA	16	0.0269197	0.143505	-0.0226412	10.4	0.0263538	FALSE
Negative_NA_GACCGAGGCGTAGAAAGGAGTA_22mer_v4PAMscoreNA	Negative		NA	22	0.27757	0.057681	-0.0118395	18.2409	0.00788815	FALSE
Negative_NA_GACCGCCCAATAAATTTCCTTT_22mer_v4PAMscoreNA	Negative		NA	22	0.25065	-0.0622461	0.0132623	10.4001	-0.00180892	FALSE
Negative_NA_GACCGCCCGACTTAATAACAG_21mer_v4PAMscoreNA	Negative		NA	21	0.26123	-0.0596488	0.00925699	7.7	-0.00770151	FALSE
Negative_NA_GACCGCCGCCCTCTCTACAGGG_22mer_v4PAMscoreNA	Negative		NA	22	0.267328	0.00442428	0.00663109	24.3143	0.0526862	FALSE
Negative_NA_GACCGCGCGCCCTGAGACTAT_21mer_v4PAMscoreNA	Negative		NA	21	0.259587	-0.0886667	0.0106992	14.8	-0.00611826	FALSE
Negative_NA_GACCGCTCGCACTATTAAGCGT_22mer_v4PAMscoreNA	Negative		NA	22	0.27757	-0.0526972	0.00390321	23.0673	0.0501217	FALSE
Negative_NA_GACCGGCCTATAGCTAAACT_20mer_v4PAMscoreNA	Negative		NA	20	0.18219	-0.0552948	0.0180766	7.7	-0.015757	FALSE
Negative_NA_GACCGTCTACATCCTAC_17mer_v4PAMscoreNA	Negative		NA	17	0.0269197	-0.0425269	0.317884	0.394721	0.00155173	FALSE
Negative_NA_GACCTGTGCTCTTAGTCC_18mer_v4PAMscoreNA	Negative		NA	18	0.0810469	-0.014445	-0.000647433	14.8	0.0170359	FALSE
Negative_NA_GACCTTCGCAAAGTACTCAAAT_22mer_v4PAMscoreNA	Negative		NA	22	0.25065	0.0131558	-0.137792	0.25197	-0.00191324	FALSE
Negative_NA_GACGAAGGAGCTTTGTACCAAT_22mer_v4PAMscoreNA	Negative		NA	22	0.25065	0.0478317	0.00288646	20.2118	-0.0297857	FALSE
Negative_NA_GACGAGCGCTTTAGGACTCCA_21mer_v4PAMscoreNA	Negative		NA	21	0.26123	0.00451243	0.0107032	19.6	-0.0105966	FALSE
Negative_NA_GACGATGTAACACTCCT_17mer_v4PAMscoreNA	Negative		NA	17	0	0.209682	-0.0373097	14.8	0.0243777	FALSE
Negative_NA_GACGCAAGGGTCCTAGA_17mer_v4PAMscoreNA	Negative		NA	17	0.0269197	-0.200993	0.0956624	3.13014	-0.0187013	FALSE
Negative_NA_GACGCAGAATTAGTACAATC_20mer_v4PAMscoreNA	Negative		NA	20	0.155271	0.515395	-0.262371	3.45944	0.0186166	FALSE
Negative_NA_GACGCAGCCCTAAGTAATAT_20mer_v4PAMscoreNA	Negative		NA	20	0.155271	0.0823666	-0.0665571	5.41881	0.0243525	FALSE
Negative_NA_GACGCCACAGCGTGATTATA_20mer_v4PAMscoreNA	Negative		NA	20	0.18219	-0.0941883	-0.00369523	14.8	0.0173987	FALSE
Negative_NA_GACGCCGCCTAATGACTACA_20mer_v4PAMscoreNA	Negative		NA	20	0.18219	0.0629604	-0.00689333	14.842	-0.000473424	FALSE
Negative_NA_GACGCGATTGTTTCCTGTA_19mer_v4PAMscoreNA	Negative		NA	19	0.0738818	0.122453	-0.0136461	7.7	0.0116323	FALSE
Negative_NA_GACGCGGTGACTAAGGTCTAG_21mer_v4PAMscoreNA	Negative		NA	21	0.26123	-0.0509394	-0.00316989	19.6	0.0553197	FALSE
Negative_NA_GACGCTGGGTACATTTCTGAC_21mer_v4PAMscoreNA	Negative		NA	21	0.26123	-0.190272	0.0241863	15.4055	-0.0153913	FALSE
Negative_NA_GACGCTTCGAGCTGATAATA_20mer_v4PAMscoreNA	Negative		NA	20	0.155271	-0.0980516	0.0325344	18.1103	-0.00588505	FALSE
Negative_NA_GACGGAACTATCCACATA_18mer_v4PAMscoreNA	Negative		NA	18	0.0541272	0.170325	-0.00244603	24.5532	0.141109	FALSE
Negative_NA_GACGGAGCGCTTAACTCTCA_20mer_v4PAMscoreNA	Negative		NA	20	0.18219	-0.0162886	0.0104883	10.4	-0.0181256	FALSE
Negative_NA_GACGGCCCGGTGTAATTTAC_20mer_v4PAMscoreNA	Negative		NA	20	0.18219	-0.156122	0.0190162	16.3346	-0.0601659	FALSE
Negative_NA_GACGGCCCTTGTGATGAGAAT_21mer_v4PAMscoreNA	Negative		NA	21	0.26123	-0.211607	0.00866669	24.3413	-0.0578174	FALSE
Negative_NA_GACGGGCCTGAGGCGTGTAAT_21mer_v4PAMscoreNA	Negative		NA	21	0.259587	0.159962	-0.0229611	14.8	-0.00645906	FALSE
Negative_NA_GACGGGCGGTTTAGGAGAAT_20mer_v4PAMscoreNA	Negative		NA	20	0.18219	-0.0489159	0.00208289	24.331	0.131729	FALSE
Negative_NA_GACGGTCAAGTAACTAATCGGA_22mer_v4PAMscoreNA	Negative		NA	22	0.25065	0.189096	-0.0119626	24.4517	0.0323366	FALSE
Negative_NA_GACGGTGACATTTACGGACTT_21mer_v4PAMscoreNA	Negative		NA	21	0.23431	-0.0835342	0.0249323	24.3426	0.201962	FALSE
Negative_NA_GACGTGAGCCAAGGTCCCATGT_22mer_v4PAMscoreNA	Negative		NA	22	0.27757	0.0768333	-0.140868	2.4999	-0.0139011	FALSE
Negative_NA_GACGTTGAGCCGTCCTATTATC_22mer_v4PAMscoreNA	Negative		NA	22	0.27757	0.0151398	0.0193296	8.21188	-0.038934	FALSE
Negative_NA_GACTCGACTATACTACTCCG_20mer_v4PAMscoreNA	Negative		NA	20	0.18219	0.00123882	-0.465387	0.215281	0.00666916	FALSE
Negative_NA_GACTCGCTCTAAGTA_15mer_v4PAMscoreNA	Negative		NA	15	0	-0.114792	0.0281407	10.4	-0.0199108	FALSE
Negative_NA_GACTGCGCGCAGTAGGCTGAAA_22mer_v4PAMscoreNA	Negative		NA	22	0.27757	-0.0172247	0.0285905	4.3882	-0.00148498	FALSE
Negative_NA_GACTTTGAGAGCAGA_15mer_v4PAMscoreNA	Negative		NA	15	0	-0.49246	0.0544609	19.6	-0.00598772	FALSE
Negative_NA_GAGAAAGAGCTGTCTCCTATA_21mer_v4PAMscoreNA	Negative		NA	21	0.23431	-0.0249321	0.0208147	22.5191	-0.0180388	FALSE
Negative_NA_GAGAACGCGCTCAGTGTCTTAT_22mer_v4PAMscoreNA	Negative		NA	22	0.27757	-0.0532357	0.0163207	5.2	-0.0033534	FALSE
Negative_NA_GAGAAGGGTTTCTCTTCTCTTT_22mer_v4PAMscoreNA	Negative		NA	22	0.25065	0.00129819	-0.00260597	14.8428	0.00871061	FALSE
Negative_NA_GAGAAGGTGCCAACTATA_18mer_v4PAMscoreNA	Negative		NA	18	0.0541272	0.0242114	0.00439751	24.4209	0.0236995	FALSE
Negative_NA_GAGAAGTTCGAACTAACATCC_21mer_v4PAMscoreNA	Negative		NA	21	0.23431	0.0236027	-0.00339421	19.6199	0.00568116	FALSE
Negative_NA_GAGACACGCAGTTACCGTAAC_21mer_v4PAMscoreNA	Negative		NA	21	0.26123	0.0419339	-0.00146236	5.30499	0.00448436	FALSE
Negative_NA_GAGACCGTCTACATCCTAC_19mer_v4PAMscoreNA	Negative		NA	19	0.100801	-0.0765955	0.0381208	2.60557	0.000545118	FALSE
Negative_NA_GAGACTCGACTATACTACTCCG_22mer_v4PAMscoreNA	Negative		NA	22	0.27757	-0.0209108	0.00874882	24.3075	-0.0391085	FALSE
Negative_NA_GAGAGCCCGATATAATGTGCC_21mer_v4PAMscoreNA	Negative		NA	21	0.26123	-0.0108871	0.0030721	19.6196	-0.0154415	FALSE
Negative_NA_GAGAGGGAACTCATTCAGTAA_21mer_v4PAMscoreNA	Negative		NA	21	0.23431	0.0768033	-0.0154484	13.8574	0.00423259	FALSE
Negative_NA_GAGAGGTTCGTCCCGTTAATGG_22mer_v4PAMscoreNA	Negative		NA	22	0.27757	0.032119	-0.000169506	14.8405	-0.0053963	FALSE
Negative_NA_GAGAGTACGCATGCCTTATTA_21mer_v4PAMscoreNA	Negative		NA	21	0.23431	0.110432	-0.0183386	5.2	0.00306651	FALSE
Negative_NA_GAGATAGTTGGATTG_15mer_v4PAMscoreNA	Negative		NA	15	0	-0.687713	0.0900527	14.8	-0.0405112	FALSE
Negative_NA_GAGATCACGGGCTCCTATAA_20mer_v4PAMscoreNA	Negative		NA	20	0.18219	-0.0671379	0.295193	0.376217	-0.00104704	FALSE
Negative_NA_GAGCAAGAATATCAGGAGTCA_21mer_v4PAMscoreNA	Negative		NA	21	0.23431	-0.124858	-0.254111	0.265098	0.0175371	FALSE
Negative_NA_GAGCACCATAATTTAGGGA_19mer_v4PAMscoreNA	Negative		NA	19	0.0738818	0.00629232	-0.00376657	24.3976	-0.0242459	FALSE
Negative_NA_GAGCAGCCGTCACTCTGACAGT_22mer_v4PAMscoreNA	Negative		NA	22	0.27757	0.0265758	-0.00511948	10.4678	0.00466738	FALSE
Negative_NA_GAGCAGCGTGATACTCCCTT_20mer_v4PAMscoreNA	Negative		NA	20	0.18219	-0.0118577	0.00538421	14.8	-0.0162587	FALSE
Negative_NA_GAGCAGGCGTTAAATAATAC_20mer_v4PAMscoreNA	Negative		NA	20	0.155271	0.0205927	0.00246031	24.4176	0.0204808	FALSE
Negative_NA_GAGCAGGGTTAAGAGACACAA_21mer_v4PAMscoreNA	Negative		NA	21	0.23431	-0.0861419	0.0192504	5.28237	-0.00367634	FALSE
Negative_NA_GAGCCAGGAACGGTGTATATTA_22mer_v4PAMscoreNA	Negative		NA	22	0.25065	0.0685453	-0.0163979	15.8512	0.0302132	FALSE
Negative_NA_GAGCCATAGGGACCTGT_17mer_v4PAMscoreNA	Negative		NA	17	0.0269197	-0.0846179	0.354363	0.402209	-0.0158938	FALSE
Negative_NA_GAGCCGACGGTCCTAATTAGC_21mer_v4PAMscoreNA	Negative		NA	21	0.26123	0.0525963	-0.00501162	14.8	0.0049981	FALSE
Negative_NA_GAGCCGTCCTATTATC_16mer_v4PAMscoreNA	Negative		NA	16	0.0269197	-0.206324	0.0599574	5.38697	-0.00975651	FALSE
Negative_NA_GAGCCGTTACTAAATTTAGCC_21mer_v4PAMscoreNA	Negative		NA	21	0.23431	0.103994	-0.747812	0.525561	0.0107772	FALSE
Negative_NA_GAGCCTCTCTAAACAAGAC_19mer_v4PAMscoreNA	Negative		NA	19	0.0738818	0.0346333	-0.042582	2.4986	0.000120193	FALSE
Negative_NA_GAGCGATGATGGACCATACT_20mer_v4PAMscoreNA	Negative		NA	20	0.18219	-0.0547933	0.00851903	24.4015	-0.0195309	FALSE
Negative_NA_GAGCGCATTCATACTGCATAA_21mer_v4PAMscoreNA	Negative		NA	21	0.23431	-0.00230022	0.000301706	19.6	-0.0816381	FALSE
Negative_NA_GAGCGCTGTTCCAGCTAACA_20mer_v4PAMscoreNA	Negative		NA	20	0.18219	-0.0420681	0.00988402	5.29166	-0.000124081	FALSE
Negative_NA_GAGCGGGTTATACAAATC_18mer_v4PAMscoreNA	Negative		NA	18	0.0541272	-0.0167805	0.0133771	24.301	-0.0949984	FALSE
Negative_NA_GAGCTAGAGGAGTAGA_16mer_v4PAMscoreNA	Negative		NA	16	0.0269197	-0.00458325	0.0139799	25.3544	-0.13478	FALSE
Negative_NA_GAGCTCTAATGGTACA_16mer_v4PAMscoreNA	Negative		NA	16	0	0.299621	-0.00152114	19.6	0.06012	FALSE
Negative_NA_GAGGAACCCGTTTCCTATAGGT_22mer_v4PAMscoreNA	Negative		NA	22	0.27757	0.393358	-0.138696	2.49627	-0.0259128	FALSE
Negative_NA_GAGGACACTTAATAGTGGTCC_21mer_v4PAMscoreNA	Negative		NA	21	0.23431	-0.00983459	-0.00149059	23.5639	0.0266275	FALSE
Negative_NA_GAGGAGAGACTCTGCC_16mer_v4PAMscoreNA	Negative		NA	16	0.0252766	-0.144275	0.019789	10.4	-0.0325409	FALSE
Negative_NA_GAGGCAAATGCAGAGG_16mer_v4PAMscoreNA	Negative		NA	16	0.0269197	-0.022493	0.00248034	24.3994	-0.0355075	FALSE
Negative_NA_GAGGCAGGTCATTGTTAGTGAG_22mer_v4PAMscoreNA	Negative		NA	22	0.27757	-0.080537	0.0118788	9.02615	-0.00556463	FALSE
Negative_NA_GAGGCAGTCTATCATAG_17mer_v4PAMscoreNA	Negative		NA	17	0	-0.052991	0.00353306	9.0776	-0.0216919	FALSE
Negative_NA_GAGGCCACTATATTGTGCGTAA_22mer_v4PAMscoreNA	Negative		NA	22	0.25065	-0.00833615	0.00301496	19.6194	-0.0141356	FALSE
Negative_NA_GAGGCCAGCATTAACTTGCCAG_22mer_v4PAMscoreNA	Negative		NA	22	0.27757	-0.00208505	-0.00767711	14.837	-0.0156247	FALSE
Negative_NA_GAGGCCCTGCTCTAACCTTA_20mer_v4PAMscoreNA	Negative		NA	20	0.18219	-0.0117471	-0.00135205	24.4139	0.029811	FALSE
Negative_NA_GAGGCCGTGCAGAAACATAGTA_22mer_v4PAMscoreNA	Negative		NA	22	0.27757	0.0471219	-0.00830373	24.4177	0.00914364	FALSE
Negative_NA_GAGGCGCCGACCTCTTACATAC_22mer_v4PAMscoreNA	Negative		NA	22	0.27757	-0.0292643	0.00996513	14.8412	0.00324625	FALSE
Negative_NA_GAGGCGCGAGCTATAGCAGTAT_22mer_v4PAMscoreNA	Negative		NA	22	0.27757	0.0475643	-0.923183	0.119049	0.00108252	FALSE
Negative_NA_GAGGCTCCAATTATTAGG_18mer_v4PAMscoreNA	Negative		NA	18	0.0541272	-0.103719	0.00675178	14.8	-0.00662294	FALSE
Negative_NA_GAGGCTCTAGTCCATA_16mer_v4PAMscoreNA	Negative		NA	16	0.0269197	-0.130455	0.0343992	24.3456	-0.0449688	FALSE
Negative_NA_GAGGGACCTGTGCTCTTAGTCC_22mer_v4PAMscoreNA	Negative		NA	22	0.27757	-0.0150369	-0.000761398	10.4	-0.00927044	FALSE
Negative_NA_GAGGGATGGGTAATTAGTAA_20mer_v4PAMscoreNA	Negative		NA	20	0.155271	-0.0107814	-0.00081492	24.4087	-0.0170682	FALSE
Negative_NA_GAGGGCCACTATCCTTTATAA_21mer_v4PAMscoreNA	Negative		NA	21	0.23431	-0.0285088	0.00794647	23.6879	-0.0167081	FALSE
Negative_NA_GAGGGCTCTCACATCTA_17mer_v4PAMscoreNA	Negative		NA	17	0.0269197	0.0562703	-0.00714149	24.4157	0.0684691	FALSE
Negative_NA_GAGGGTCGAACGTATAATTACG_22mer_v4PAMscoreNA	Negative		NA	22	0.25065	-0.0650153	0.00561934	7.76133	-0.00269965	FALSE
Negative_NA_GAGGGTGTTACGAACTTCTA_20mer_v4PAMscoreNA	Negative		NA	20	0.155271	-0.0262245	0.012648	9.51787	-0.0101913	FALSE
Negative_NA_GAGGTCGCGTAGGCGTGCCTC_21mer_v4PAMscoreNA	Negative		NA	21	0.250988	-0.0311912	0.000702692	10.4	0.0141914	FALSE
Negative_NA_GAGGTTCGTCCCGTTAATGG_20mer_v4PAMscoreNA	Negative		NA	20	0.18219	-0.0151445	-0.000772026	19.6	-0.0358858	FALSE
Negative_NA_GAGGTTGGGTAGGCTCCTCTTA_22mer_v4PAMscoreNA	Negative		NA	22	0.27757	-0.0290421	0.00156496	14.8388	-0.000567921	FALSE
Negative_NA_GAGTAAAGCCTTCACTTGGTA_21mer_v4PAMscoreNA	Negative		NA	21	0.23431	0.0470988	-0.190389	0.235273	-0.00380912	FALSE
Negative_NA_GAGTAACGAATATGAGAGAGG_21mer_v4PAMscoreNA	Negative		NA	21	0.23431	-0.00406291	0.0115667	23.002	-0.0825032	FALSE
Negative_NA_GAGTCCGCCTGTTAATCCCTA_21mer_v4PAMscoreNA	Negative		NA	21	0.26123	-0.195238	0.0130251	24.3985	-0.0265463	FALSE
Negative_NA_GAGTCCGTAGGACCTTTCAT_20mer_v4PAMscoreNA	Negative		NA	20	0.18219	0.0359987	-0.00465087	19.6198	0.0070737	FALSE
Negative_NA_GAGTCCTATGCGACT_15mer_v4PAMscoreNA	Negative		NA	15	0.0269197	-0.121098	0.00404581	24.3572	-0.142861	FALSE
Negative_NA_GAGTCGGGTCAGACTATACAA_21mer_v4PAMscoreNA	Negative		NA	21	0.23431	0.0786884	-0.0151953	5.2	-0.00311491	FALSE
Negative_NA_GAGTGGTCCTATTGAA_16mer_v4PAMscoreNA	Negative		NA	16	0	0.231404	-0.035219	10.4	0.00785641	FALSE
Negative_NA_GAGTTAGGTGTAACAAGCATGT_22mer_v4PAMscoreNA	Negative		NA	22	0.25065	0.0719919	-0.461329	0.102082	-0.0305023	FALSE
Negative_NA_GATACTCCCTCCATAACT_18mer_v4PAMscoreNA	Negative		NA	18	0.0541272	-0.189114	0.0175982	19.6	-0.0553806	FALSE
Negative_NA_GATAGCCAGTACAATATGCCA_21mer_v4PAMscoreNA	Negative		NA	21	0.23431	0.124876	-1.09128	0.103324	0.000936038	FALSE
Negative_NA_GATCATAGCCTGGTATGTGTAA_22mer_v4PAMscoreNA	Negative		NA	22	0.25065	-0.0867249	0.352672	0.393325	-0.00734709	FALSE
Negative_NA_GATCCCGGGTGTATACTCTC_20mer_v4PAMscoreNA	Negative		NA	20	0.18219	-0.00815844	0.00675081	19.623	-0.00382325	FALSE
Negative_NA_GATCCGATGAGCGTAATTAA_20mer_v4PAMscoreNA	Negative		NA	20	0.155271	-0.00893788	-0.00511617	19.0488	0.0201198	FALSE
Negative_NA_GATCCGGAGTATCAAACTT_19mer_v4PAMscoreNA	Negative		NA	19	0.0738818	-0.0774456	0.00652133	14.8	-0.00862381	FALSE
Negative_NA_GATCGTTGTAATTAACCGGA_20mer_v4PAMscoreNA	Negative		NA	20	0.155271	0.0600726	-0.00586019	14.8	0.010626	FALSE
Negative_NA_GATCTCGACCGTATGAATA_19mer_v4PAMscoreNA	Negative		NA	19	0.0738818	-0.0596354	0.0224687	10.4	0.00782112	FALSE
Negative_NA_GATGAGAGACCTTCACTAGCAA_22mer_v4PAMscoreNA	Negative		NA	22	0.25065	0.00884305	0.00221938	18.2325	0.0255762	FALSE
Negative_NA_GATGCGACTAATTAGACAAG_20mer_v4PAMscoreNA	Negative		NA	20	0.155271	-0.0540259	0.0233627	5.29687	0.0119513	FALSE
Negative_NA_GATGCGTTGGTCTGATAAT_19mer_v4PAMscoreNA	Negative		NA	19	0.0738818	-0.0751325	0.00753357	24.3231	-0.0281594	FALSE
Negative_NA_GATGCTGCCTCTAATTAGGAGG_22mer_v4PAMscoreNA	Negative		NA	22	0.27757	-0.0366641	0.0264495	5.2	-0.00384872	FALSE
Negative_NA_GATGCTGCCTCTAATTAG_18mer_v4PAMscoreNA	Negative		NA	18	0.0541272	-0.109788	0.0189064	14.8462	0.0103238	FALSE
Negative_NA_GATGGAGCGGGTTATACAAATC_22mer_v4PAMscoreNA	Negative		NA	22	0.25065	-0.0523706	0.0146094	19.6	-0.036056	FALSE
Negative_NA_GATGGCGACACTAGATGTATA_21mer_v4PAMscoreNA	Negative		NA	21	0.23431	0.0228994	0.00183815	10.4697	0.00733749	FALSE
Negative_NA_GATGGCTTGTAGGATACCTTA_21mer_v4PAMscoreNA	Negative		NA	21	0.23431	-0.0791394	0.0446273	2.48553	0.0012178	FALSE
Negative_NA_GATGTCCGGGTCTCTCTATTG_21mer_v4PAMscoreNA	Negative		NA	21	0.26123	0.0527188	-0.00682052	19.6182	-0.000296889	FALSE
Negative_NA_GATTATCCGGTGTAAGCTAGA_21mer_v4PAMscoreNA	Negative		NA	21	0.23431	0.00837189	-2.60804e-05	24.2363	0.0622192	FALSE
Negative_NA_GATTCGACCTGCTTGGACCTA_21mer_v4PAMscoreNA	Negative		NA	21	0.26123	-0.120777	0.393447	0.389547	-0.00160832	FALSE
Negative_NA_GATTCTCAACAATCAGGAGAGG_22mer_v4PAMscoreNA	Negative		NA	22	0.25065	-0.0536725	-0.00459445	10.462	0.00309822	FALSE
Negative_NA_GATTGCTAAATGGTCCGA_18mer_v4PAMscoreNA	Negative		NA	18	0.0541272	-0.0114963	-0.0313136	5.2	0.0106033	FALSE
Negative_NA_GCAAAGCCAGTGTGTTATGA_20mer_v4PAMscoreNA	Negative		NA	20	0.155271	0.0270168	-0.570926	0.205484	0.00584346	FALSE
Negative_NA_GCAACCATAACACACATG_18mer_v4PAMscoreNA	Negative		NA	18	0.0541272	-0.0939801	0.0243534	7.7	-0.00131462	FALSE
Negative_NA_GCAACCCATACTTAGCCCTTC_21mer_v4PAMscoreNA	Negative		NA	21	0.26123	0.270339	-1.89301	0.115294	0.00271646	FALSE
Negative_NA_GCAACCCGGACTCAAGTATTA_21mer_v4PAMscoreNA	Negative		NA	21	0.23431	0.152616	-0.0138729	24.4579	0.0507401	FALSE
Negative_NA_GCAAGAATATCAGGAGTCA_19mer_v4PAMscoreNA	Negative		NA	19	0.0738818	-0.0303255	-0.0092464	23.5992	0.0248504	FALSE
Negative_NA_GCAAGAGGGCTCTCACATCTA_21mer_v4PAMscoreNA	Negative		NA	21	0.26123	0.0579878	-0.0411355	2.73494	0.00117725	FALSE
Negative_NA_GCAAGCCAATGTGTCTCT_18mer_v4PAMscoreNA	Negative		NA	18	0.0810469	-0.137872	0.0113795	24.3611	-0.0350862	FALSE
Negative_NA_GCAAGCTCCACTAAGAGACTC_21mer_v4PAMscoreNA	Negative		NA	21	0.26123	0.0673643	-0.00520861	10.4	0.0170789	FALSE
Negative_NA_GCAAGGAAGGTAGTAACTTAG_21mer_v4PAMscoreNA	Negative		NA	21	0.23431	0.0187855	-0.0126268	23.1764	-0.0980316	FALSE
Negative_NA_GCAAGGGACCTCTCATAGTAC_21mer_v4PAMscoreNA	Negative		NA	21	0.26123	0.143343	-0.0475983	2.49848	0.00523736	FALSE
Negative_NA_GCAAGGGTGTTAAAGTATAG_20mer_v4PAMscoreNA	Negative		NA	20	0.155271	0.159697	-0.0174197	15.9665	0.0396289	FALSE
Negative_NA_GCAAGGTCGTCTACGATAAT_20mer_v4PAMscoreNA	Negative		NA	20	0.155271	-0.00686516	-0.000167173	19.6	0.0169419	FALSE
Negative_NA_GCAAGTTAACTCTAGTGCT_19mer_v4PAMscoreNA	Negative		NA	19	0.0738818	-0.0443576	0.00664663	19.6205	-0.0145116	FALSE
Negative_NA_GCAATGGTAATCTCAAG_17mer_v4PAMscoreNA	Negative		NA	17	0	-0.368542	0.0414848	13.9475	-0.0313519	FALSE
Negative_NA_GCAATTACGTACTCTAATGGC_21mer_v4PAMscoreNA	Negative		NA	21	0.23431	0.129601	-0.0304394	5.2	-0.00443448	FALSE
Negative_NA_GCAATTCCTCCGCTAAA_17mer_v4PAMscoreNA	Negative		NA	17	0	-0.00779496	0.00911222	6.42708	-0.00925497	FALSE
Negative_NA_GCACACCCGAAAGGTATCATT_21mer_v4PAMscoreNA	Negative		NA	21	0.23431	-0.0317457	0.000935632	24.3857	-0.0241789	FALSE
Negative_NA_GCACACGGCCCTACATAAGGTT_22mer_v4PAMscoreNA	Negative		NA	22	0.27757	-0.113133	0.0547459	2.47928	-0.00131085	FALSE
Negative_NA_GCACCATAATTTAGGGA_17mer_v4PAMscoreNA	Negative		NA	17	0	-0.163832	0.0096414	24.3602	-0.116487	FALSE
Negative_NA_GCACCCGCTGGTTTAAGCTCTG_22mer_v4PAMscoreNA	Negative		NA	22	0.27757	0.00323634	0.0042664	10.4	-0.0235034	FALSE
Negative_NA_GCACCCTTTCCATATACTTA_20mer_v4PAMscoreNA	Negative		NA	20	0.155271	-0.047786	0.00119012	13.5355	-0.0117499	FALSE
Negative_NA_GCACGAGGCAGTCTATCATAG_21mer_v4PAMscoreNA	Negative		NA	21	0.26123	0.00665692	-0.0114737	10.4611	-0.0164167	FALSE
Negative_NA_GCACGCCAGTAGTAAGGCAA_20mer_v4PAMscoreNA	Negative		NA	20	0.18219	0.0930097	-0.0301458	5.2	0.0012084	FALSE
Negative_NA_GCACGCGTAATATAT_15mer_v4PAMscoreNA	Negative		NA	15	0	-0.25646	0.000546101	19.6	0.0740169	FALSE
Negative_NA_GCACGGACTAATAACACTCG_20mer_v4PAMscoreNA	Negative		NA	20	0.18219	0.0459162	-0.00432936	19.6217	0.0191392	FALSE
Negative_NA_GCACGGACTAATAACACTC_19mer_v4PAMscoreNA	Negative		NA	19	0.0738818	0.106862	0.00373384	24.3211	0.0537738	FALSE
Negative_NA_GCACGGCGTATATGACATGAG_21mer_v4PAMscoreNA	Negative		NA	21	0.26123	0.159798	-0.0314038	6.55618	0.00463726	FALSE
Negative_NA_GCACGGTGTATAATTAGGCC_20mer_v4PAMscoreNA	Negative		NA	20	0.18219	-0.0703669	0.00735327	24.4095	-0.0261998	FALSE
Negative_NA_GCACGGTTGTGAACTATAA_19mer_v4PAMscoreNA	Negative		NA	19	0.0738818	-0.0835886	0.00462653	19.6202	-0.0129099	FALSE
Negative_NA_GCACGGTTGTGAACTATA_18mer_v4PAMscoreNA	Negative		NA	18	0.0541272	-0.118026	0.477551	0.423454	0.0109348	FALSE
Negative_NA_GCACGTGTGAAGAGCTATGTAA_22mer_v4PAMscoreNA	Negative		NA	22	0.25065	0.00641712	0.00250394	24.4967	-0.0350157	FALSE
Negative_NA_GCACGTTCGTCAATGACAAGATT_23mer_v4PAMscoreNA	Negative		NA	23	0.279832	0.14381	-0.0593238	2.7625	0.0042499	FALSE
Negative_NA_GCACTACAAGAGGGCT_16mer_v4PAMscoreNA	Negative		NA	16	0.0269197	-0.0454669	0.0294946	3.81152	-0.0165405	FALSE
Negative_NA_GCACTACGCTGTCTTACAATAC_22mer_v4PAMscoreNA	Negative		NA	22	0.25065	-0.0866749	0.0189911	14.8	-0.00458811	FALSE
Negative_NA_GCACTCGTGTCAGGTCTAA_19mer_v4PAMscoreNA	Negative		NA	19	0.100801	-0.0839238	0.0395301	4.19837	-0.0063443	FALSE
Negative_NA_GCAGAGACCGTCTACATCCTAC_22mer_v4PAMscoreNA	Negative		NA	22	0.27757	0.0964383	-0.802994	0.256118	0.0221075	FALSE
Negative_NA_GCAGAGGACCGTATATAAGAG_21mer_v4PAMscoreNA	Negative		NA	21	0.23431	0.0421696	-0.00879223	24.4245	0.0190434	FALSE
Negative_NA_GCAGAGGACCGTATATAAGA_20mer_v4PAMscoreNA	Negative		NA	20	0.155271	0.0609221	-0.00979856	19.6	0.0215177	FALSE
Negative_NA_GCAGCAGGGTATAATTCCTC_20mer_v4PAMscoreNA	Negative		NA	20	0.18219	-0.103536	0.0115442	24.3031	-0.0236034	FALSE
Negative_NA_GCAGCCATAAGCTTTAACTA_20mer_v4PAMscoreNA	Negative		NA	20	0.155271	0.131101	-0.0231649	7.7	0.000310384	FALSE
Negative_NA_GCAGCCCTAAGTAATAT_17mer_v4PAMscoreNA	Negative		NA	17	0	0.147472	-0.0491432	10.4	0.0287835	FALSE
Negative_NA_GCAGCCGTCACTCTGACAGT_20mer_v4PAMscoreNA	Negative		NA	20	0.18219	-0.0675455	0.309182	0.38096	-0.00681552	FALSE
Negative_NA_GCAGCGCAAAGGTTGTAGT_19mer_v4PAMscoreNA	Negative		NA	19	0.100801	-0.0539453	0.00393624	14.8	-0.00913023	FALSE
Negative_NA_GCAGCGGTCGTTTCACTAAATAG_23mer_v4PAMscoreNA	Negative		NA	23	0.279832	0.0549016	-0.0086255	24.4187	0.0109203	FALSE
Negative_NA_GCAGGACCGCATCATTTGTAAG_22mer_v4PAMscoreNA	Negative		NA	22	0.27757	0.02313	0.00498346	10.4681	-0.00476616	FALSE
Negative_NA_GCAGGCAAGCCAATGTGTCTCT_22mer_v4PAMscoreNA	Negative		NA	22	0.27757	-0.067152	0.00424462	24.4211	0.0304941	FALSE
Negative_NA_GCAGGGTCCGACCTTATACGGAG_23mer_v4PAMscoreNA	Negative		NA	23	0.305109	-0.0315503	0.0136693	6.71761	-0.00809574	FALSE
Negative_NA_GCAGGGTTAAGAGACACAA_19mer_v4PAMscoreNA	Negative		NA	19	0.0738818	-0.00516684	-0.00401707	19.6	0.0412342	FALSE
Negative_NA_GCAGGTCATTGTTAGTGAG_19mer_v4PAMscoreNA	Negative		NA	19	0.0738818	-0.135352	0.420474	0.39289	-0.000859137	FALSE
Negative_NA_GCAGTCCCGTAACGCTATGT_20mer_v4PAMscoreNA	Negative		NA	20	0.18219	-0.0257332	-0.00451121	10.4	-0.0308366	FALSE
Negative_NA_GCAGTCGCGACTTAAAGAGGT_21mer_v4PAMscoreNA	Negative		NA	21	0.26123	-0.0264724	-0.00871171	5.2	-0.0184423	FALSE
Negative_NA_GCAGTGACCTGATAGTATGC_20mer_v4PAMscoreNA	Negative		NA	20	0.18219	-0.0816683	0.0418137	5.2	-0.0118385	FALSE
Negative_NA_GCATACATCCCTCGCTTCTA_20mer_v4PAMscoreNA	Negative		NA	20	0.18219	0.045142	-0.00542145	24.3925	-0.0405026	FALSE
Negative_NA_GCATATGGAGTAGTAACTTC_20mer_v4PAMscoreNA	Negative		NA	20	0.155271	-0.0372031	0.0491169	2.62588	-0.0048831	FALSE
Negative_NA_GCATCAACTAGCTTGCTA_18mer_v4PAMscoreNA	Negative		NA	18	0.0541272	-0.0502685	0.00652684	10.4	0.0158022	FALSE
Negative_NA_GCATCAGTTCCCATCGTACAATA_23mer_v4PAMscoreNA	Negative		NA	23	0.279832	-0.0219841	0.0220652	10.47	0.00353893	FALSE
Negative_NA_GCATCCACATAGTACC_16mer_v4PAMscoreNA	Negative		NA	16	0.0269197	-0.0567075	0.00318429	19.6193	-0.0170401	FALSE
Negative_NA_GCATCCGGAGCCCGTCCGTTAA_22mer_v4PAMscoreNA	Negative		NA	22	0.275927	0.000521724	0.00920741	10.4742	-0.00171553	FALSE
Negative_NA_GCATCGGTAGCAAGAGGCCTCT_22mer_v4PAMscoreNA	Negative		NA	22	0.27757	0.0656272	-0.00902063	24.7103	0.102666	FALSE
Negative_NA_GCATCTCACCGTTTATACGCT_21mer_v4PAMscoreNA	Negative		NA	21	0.23431	-0.0194324	0.00322318	24.4194	0.0264057	FALSE
Negative_NA_GCATCTCTTTATTACAGGAC_20mer_v4PAMscoreNA	Negative		NA	20	0.155271	-0.131908	-0.000938877	19.6	0.0368413	FALSE
Negative_NA_GCATCTTGCGGACTAATACATTG_23mer_v4PAMscoreNA	Negative		NA	23	0.279832	0.0613443	-0.241098	0.228929	0.00208848	FALSE
Negative_NA_GCATCTTGCGGACTAATACATT_22mer_v4PAMscoreNA	Negative		NA	22	0.25065	0.0758718	-0.0024992	17.4318	-0.0135912	FALSE
Negative_NA_GCATGACGCTTCTAACACACGA_22mer_v4PAMscoreNA	Negative		NA	22	0.27757	0.0940732	-0.0710646	2.68793	0.00906773	FALSE
Negative_NA_GCATGAGCTCTAATGGTACA_20mer_v4PAMscoreNA	Negative		NA	20	0.155271	0.0306916	-0.0100251	24.4137	0.00451314	FALSE
Negative_NA_GCATGCCAACTCGACTCTATAGG_23mer_v4PAMscoreNA	Negative		NA	23	0.306752	-0.0728736	0.00674482	7.7	-0.00760635	FALSE
Negative_NA_GCATGCGTTCTCTGTAATAC_20mer_v4PAMscoreNA	Negative		NA	20	0.155271	0.017119	-0.00156823	24.4201	0.0330738	FALSE
Negative_NA_GCATGCTACAAGAGACAT_18mer_v4PAMscoreNA	Negative		NA	18	0.0541272	-0.0395002	0.0194868	4.10034	-0.00931344	FALSE
Negative_NA_GCATGGACCTTAAACTACAT_20mer_v4PAMscoreNA	Negative		NA	20	0.155271	-0.0474873	-0.014644	14.8	-0.0396933	FALSE
Negative_NA_GCATGGCCACTCTAACGTACTC_22mer_v4PAMscoreNA	Negative		NA	22	0.27757	0.0482264	-0.0172377	24.4064	0.00641279	FALSE
Negative_NA_GCATGGTTGCCTAATCATCCCT_22mer_v4PAMscoreNA	Negative		NA	22	0.27757	0.0622274	-0.00723563	14.8	0.00978712	FALSE
Negative_NA_GCATGTGAGAACTAAG_16mer_v4PAMscoreNA	Negative		NA	16	0	0.198522	-0.0514324	24.3117	0.00143866	FALSE
Negative_NA_GCATGTGGTCACCTCTAGAAA_21mer_v4PAMscoreNA	Negative		NA	21	0.23431	0.0289906	0.00144678	19.6199	-0.00806845	FALSE
Negative_NA_GCATTACGTATCCCAT_16mer_v4PAMscoreNA	Negative		NA	16	0	-0.102056	0.0128494	17.1716	-0.0325844	FALSE
Negative_NA_GCATTGGGCTCTAGTCCCTGTA_22mer_v4PAMscoreNA	Negative		NA	22	0.27757	0.0201605	-0.180728	0.247102	0.00102032	FALSE
Negative_NA_GCCAACCGCATTACGTATCCCAT_23mer_v4PAMscoreNA	Negative		NA	23	0.306752	0.0436763	-0.000788961	24.4048	-0.0388634	FALSE
Negative_NA_GCCAACCTATATGATACC_18mer_v4PAMscoreNA	Negative		NA	18	0.0541272	0.0553898	-0.163399	0.247875	0.000487679	FALSE
Negative_NA_GCCAACGGCTCACAACTGTAG_21mer_v4PAMscoreNA	Negative		NA	21	0.26123	0.034339	-0.682995	0.10653	-0.0086315	FALSE
Negative_NA_GCCAACTCGACTCTATAGG_19mer_v4PAMscoreNA	Negative		NA	19	0.100801	-0.00737046	0.0168771	5.19722	-2.43748e-05	FALSE
Negative_NA_GCCAAGGGTTTATAGTCTGCTA_22mer_v4PAMscoreNA	Negative		NA	22	0.25065	0.0762142	-0.00773829	19.6	0.0213143	FALSE
Negative_NA_GCCAAGTCGTCTATCCTCTGTC_22mer_v4PAMscoreNA	Negative		NA	22	0.27757	-0.00915237	-0.00193077	19.6211	0.0132573	FALSE
Negative_NA_GCCAAGTGGGCACCTAAATTGT_22mer_v4PAMscoreNA	Negative		NA	22	0.27757	0.0495011	0.00272756	19.6188	-0.0242796	FALSE
Negative_NA_GCCAATGTTGCCTAAGTGCTA_21mer_v4PAMscoreNA	Negative		NA	21	0.23431	-0.0114793	-0.038393	5.2	0.00522315	FALSE
Negative_NA_GCCACACGCCCTAGAATACCC_21mer_v4PAMscoreNA	Negative		NA	21	0.259587	0.0681857	-0.0616815	2.49642	0.0128216	FALSE
Negative_NA_GCCACCAAGACTTAAAG_17mer_v4PAMscoreNA	Negative		NA	17	0	-0.0920458	0.0043844	24.3925	-0.0339655	FALSE
Negative_NA_GCCACCGCGTGCAGGTATTATGC_23mer_v4PAMscoreNA	Negative		NA	23	0.305109	0.00694484	-0.0108336	5.2	0.00605149	FALSE
Negative_NA_GCCACCGTAGGCGACTCTAGATTC_24mer_v4PAMscoreNA	Negative		NA	24	0.279289	0.0650005	-0.0177942	7.7	-0.00184919	FALSE
Negative_NA_GCCACCTGAACCCTAAGTACTA_22mer_v4PAMscoreNA	Negative		NA	22	0.27757	-0.0315356	0.00865241	7.76964	-0.00467743	FALSE
Negative_NA_GCCACGCATCTCTTTATTACAGGA_24mer_v4PAMscoreNA	Negative		NA	24	0.252369	-0.0570958	0.00679498	19.6218	-0.00583077	FALSE
Negative_NA_GCCACGTCCCTCCTAAAG_18mer_v4PAMscoreNA	Negative		NA	18	0.0794038	-0.00206231	0.023563	5.59354	-0.0056066	FALSE
Negative_NA_GCCACGTCTTGTTACCAGAGA_21mer_v4PAMscoreNA	Negative		NA	21	0.26123	-0.0780506	0.329274	0.385525	-0.00662982	FALSE
Negative_NA_GCCACGTGGACATATAAGTTCA_22mer_v4PAMscoreNA	Negative		NA	22	0.25065	0.00852335	0.00152573	14.8413	-0.00691615	FALSE
Negative_NA_GCCACGTTACTGTTAGCT_18mer_v4PAMscoreNA	Negative		NA	18	0.0810469	-0.113522	0.0723896	2.44038	-0.00327297	FALSE
Negative_NA_GCCACTACGAGAGCAGTA_18mer_v4PAMscoreNA	Negative		NA	18	0.0810469	-0.035764	0.181934	0.341683	-0.00510388	FALSE
Negative_NA_GCCACTCTACCGAGTAGACTCTGT_24mer_v4PAMscoreNA	Negative		NA	24	0.279289	-0.00489455	-0.00152477	14.8393	-0.00681382	FALSE
Negative_NA_GCCAGCACGAGAAAGTTAATG_21mer_v4PAMscoreNA	Negative		NA	21	0.23431	0.0710437	-0.00891359	21.7024	0.0252181	FALSE
Negative_NA_GCCAGCCGGTAGGAGAATAG_20mer_v4PAMscoreNA	Negative		NA	20	0.18219	-0.0478667	0.00507546	7.7	-0.0144887	FALSE
Negative_NA_GCCAGCGCCTAGAGTAGCCTT_21mer_v4PAMscoreNA	Negative		NA	21	0.259587	-0.00632896	0.227746	0.378837	0.00695977	FALSE
Negative_NA_GCCAGCGGTTGCCGTAAGACTGTA_24mer_v4PAMscoreNA	Negative		NA	24	0.279289	0.0829941	-0.0316989	5.67808	-0.00390583	FALSE
Negative_NA_GCCAGGAACGGTGTATATTA_20mer_v4PAMscoreNA	Negative		NA	20	0.155271	0.0468492	-0.0136484	19.6153	0.00110943	FALSE
Negative_NA_GCCAGGATATTAGAAGCATGCA_22mer_v4PAMscoreNA	Negative		NA	22	0.25065	0.064538	0.00189609	24.4295	0.0183285	FALSE
Negative_NA_GCCAGGCCGGACTATTAATGC_21mer_v4PAMscoreNA	Negative		NA	21	0.26123	0.095548	-0.887047	0.193132	0.00606641	FALSE
Negative_NA_GCCAGGCTAGAGGGCAGA_18mer_v4PAMscoreNA	Negative		NA	18	0.0794038	-0.137396	0.0341606	6.02204	-0.00668525	FALSE
Negative_NA_GCCAGGCTTTAAATTCAGTAC_21mer_v4PAMscoreNA	Negative		NA	21	0.23431	0.136393	-0.0858349	2.47209	0.00451809	FALSE
Negative_NA_GCCATACGCGGTTCGTTTAGAT_22mer_v4PAMscoreNA	Negative		NA	22	0.27757	0.0408929	-0.0082137	15.7379	0.00967256	FALSE
Negative_NA_GCCATCCGATTAGGTTGTTCTA_22mer_v4PAMscoreNA	Negative		NA	22	0.25065	-0.0467135	0.00765425	14.8	-0.00568085	FALSE
Negative_NA_GCCATCGGCTACCCGTCCATA_21mer_v4PAMscoreNA	Negative		NA	21	0.259587	0.101643	0.0129556	22.9692	-0.0373245	FALSE
Negative_NA_GCCATTCTAGGATACAC_17mer_v4PAMscoreNA	Negative		NA	17	0	-0.0525322	-0.0119149	5.2	0.00402453	FALSE
Negative_NA_GCCCAATGGACCTGTAACCATCAG_24mer_v4PAMscoreNA	Negative		NA	24	0.279289	0.229536	-0.0274854	13.9067	0.0233122	FALSE
Negative_NA_GCCCACAACTTTGTAACTC_19mer_v4PAMscoreNA	Negative		NA	19	0.0738818	0.116729	-0.0165209	19.6	0.0134022	FALSE
Negative_NA_GCCCACAACTTTGTAACT_18mer_v4PAMscoreNA	Negative		NA	18	0.0541272	0.0623214	-0.0306508	10.4	0.00344397	FALSE
Negative_NA_GCCCACCTCCGAATATTAACT_21mer_v4PAMscoreNA	Negative		NA	21	0.23431	0.199479	-0.0957527	2.42761	0.00468916	FALSE
Negative_NA_GCCCACGTATAAATCATACC_20mer_v4PAMscoreNA	Negative		NA	20	0.155271	-0.00563871	-0.00685898	7.7	0.00864	FALSE
Negative_NA_GCCCACTCGCTAACAACCTAC_21mer_v4PAMscoreNA	Negative		NA	21	0.26123	-0.0443339	0.0810631	2.98931	-0.0217204	FALSE
Negative_NA_GCCCGCACCTAGTATATTGA_20mer_v4PAMscoreNA	Negative		NA	20	0.18219	-0.209206	0.0409325	6.83687	0.00154307	FALSE
Negative_NA_GCCCGCAGATATTTAGG_17mer_v4PAMscoreNA	Negative		NA	17	0.0269197	0.178405	-0.021397	14.8	0.028088	FALSE
Negative_NA_GCCCGCCGTATACCATGATAGT_22mer_v4PAMscoreNA	Negative		NA	22	0.27757	0.0982196	-0.0156125	24.4159	0.012772	FALSE
Negative_NA_GCCCGCGAACACTGTTTGGAG_21mer_v4PAMscoreNA	Negative		NA	21	0.259587	-0.0644814	0.0035429	24.3598	-0.13583	FALSE
Negative_NA_GCCCGCGGCTACATCTTAT_19mer_v4PAMscoreNA	Negative		NA	19	0.100801	-0.0740857	0.000973927	24.3956	-0.0466015	FALSE
Negative_NA_GCCCGCTCGGCGTATTGTTAG_21mer_v4PAMscoreNA	Negative		NA	21	0.259587	-0.104918	0.00422841	19.0497	-0.0177306	FALSE
Negative_NA_GCCCGGAGAACAGTTAATATC_21mer_v4PAMscoreNA	Negative		NA	21	0.23431	0.021237	-0.00520838	24.4159	0.022347	FALSE
Negative_NA_GCCCGGCAGCATAACATTCTC_21mer_v4PAMscoreNA	Negative		NA	21	0.26123	-0.0524232	0.01579	14.8	-0.00688566	FALSE
Negative_NA_GCCCGGTGTAATTTAC_16mer_v4PAMscoreNA	Negative		NA	16	0.0269197	0.202269	-0.0533532	2.49035	-0.00304365	FALSE
Negative_NA_GCCCGTATCTTGTTTACATG_20mer_v4PAMscoreNA	Negative		NA	20	0.155271	-0.0323361	0.00545679	24.4035	-0.0229086	FALSE
Negative_NA_GCCCGTCCGCCTTAATGTAT_20mer_v4PAMscoreNA	Negative		NA	20	0.18219	0.0610178	-0.0373218	5.2	0.0117497	FALSE
Negative_NA_GCCCGTCCGCCTTACCTTAATAG_23mer_v4PAMscoreNA	Negative		NA	23	0.306752	-0.015519	-0.0110248	4.3301	0.0127628	FALSE
Negative_NA_GCCCGTGAGTAAGTCAGTGGC_21mer_v4PAMscoreNA	Negative		NA	21	0.259587	0.252283	-0.131972	2.46712	-0.00343196	FALSE
Negative_NA_GCCCGTGGTTAAGGACCCACTT_22mer_v4PAMscoreNA	Negative		NA	22	0.27757	0.0212714	-0.0111975	16.507	0.0135886	FALSE
Negative_NA_GCCCGTGTATAGTTCCTTTAAG_22mer_v4PAMscoreNA	Negative		NA	22	0.25065	-0.0139091	0.00212151	10.4691	-0.00687444	FALSE
Negative_NA_GCCCTCAAGAGTAAAGAGA_19mer_v4PAMscoreNA	Negative		NA	19	0.0738818	-0.217737	0.0257011	14.8	-0.0254957	FALSE
Negative_NA_GCCCTCAAGAGTAAAGAG_18mer_v4PAMscoreNA	Negative		NA	18	0.0810469	0.0226403	-0.0211796	23.2001	0.126104	FALSE
Negative_NA_GCCCTCCCGAGCTTAGTATTGGCC_24mer_v4PAMscoreNA	Negative		NA	24	0.277645	0.0631183	-0.0104043	14.8	0.00279983	FALSE
Negative_NA_GCCCTCCTCGGCCTTTAGAGGAGT_24mer_v4PAMscoreNA	Negative		NA	24	0.277645	0.0822236	-0.00635563	19.6193	-0.000875393	FALSE
Negative_NA_GCCCTCGAGTCGTAGTGATTAAGG_24mer_v4PAMscoreNA	Negative		NA	24	0.279289	0.0215303	-0.00438645	19.6166	-0.0141137	FALSE
Negative_NA_GCCCTCTCTCCACCTT_16mer_v4PAMscoreNA	Negative		NA	16	0.0252766	-0.045355	-0.00862654	14.8	0.00490097	FALSE
Negative_NA_GCCCTGCGACCCGTTAACTTGTTT_24mer_v4PAMscoreNA	Negative		NA	24	0.279289	0.0460544	-0.576237	0.217664	0.00154371	FALSE
Negative_NA_GCCCTGGCGGGCTATCATAGTGAA_24mer_v4PAMscoreNA	Negative		NA	24	0.279289	-0.0391858	-0.00310644	21.0234	0.0650563	FALSE
Negative_NA_GCCCTGGGAACGTGTAAATA_20mer_v4PAMscoreNA	Negative		NA	20	0.18219	0.00649905	0.00270029	19.6	-0.041761	FALSE
Negative_NA_GCCCTGGGACTAGAATGTAT_20mer_v4PAMscoreNA	Negative		NA	20	0.18219	0.0633249	-0.01263	5.30326	-0.00438429	FALSE
Negative_NA_GCCCTTGTGATGAGAAT_17mer_v4PAMscoreNA	Negative		NA	17	0	0.056466	-0.00264153	14.8	-0.0358829	FALSE
Negative_NA_GCCGAACGGCTGTAGGTAGAGTCT_24mer_v4PAMscoreNA	Negative		NA	24	0.279289	0.152512	-0.634157	0.230988	-0.000665685	FALSE
Negative_NA_GCCGACACTAGGCTTAAGTGTTAT_24mer_v4PAMscoreNA	Negative		NA	24	0.252369	0.112519	-0.00954875	19.928	0.0215405	FALSE
Negative_NA_GCCGACCCGAGTGGTCCTATTGAA_24mer_v4PAMscoreNA	Negative		NA	24	0.279289	0.0699931	-0.00691325	23.7414	0.0389149	FALSE
Negative_NA_GCCGACCGAGAGTCTGTAAC_20mer_v4PAMscoreNA	Negative		NA	20	0.18219	-0.00385743	0.0127788	5.29898	0.0019701	FALSE
Negative_NA_GCCGACCGAGAGTCTGTAA_19mer_v4PAMscoreNA	Negative		NA	19	0.100801	0.0772538	-0.00597865	19.6	0.0316666	FALSE
Negative_NA_GCCGACGGAGAACTATGATA_20mer_v4PAMscoreNA	Negative		NA	20	0.18219	-0.223688	0.0843218	2.39091	0.0129274	FALSE
Negative_NA_GCCGAGTCCTATGCGACT_18mer_v4PAMscoreNA	Negative		NA	18	0.0794038	-0.0966414	0.00512166	22.3174	-0.0544461	FALSE
Negative_NA_GCCGATCTCGACCGTATGAATA_22mer_v4PAMscoreNA	Negative		NA	22	0.27757	-0.157357	0.0403293	5.78437	0.00477363	FALSE
Negative_NA_GCCGATGACGCTATATCTTGAATC_24mer_v4PAMscoreNA	Negative		NA	24	0.252369	0.078276	-0.0120534	23.1033	0.0338261	FALSE
Negative_NA_GCCGATTAGATGTTACAGT_19mer_v4PAMscoreNA	Negative		NA	19	0.0738818	-0.0485115	0.00507707	24.4112	-0.0150104	FALSE
Negative_NA_GCCGCACTTCTCTAAACTTGTACA_24mer_v4PAMscoreNA	Negative		NA	24	0.252369	0.0813373	-0.0152857	5.30689	-0.00356276	FALSE
Negative_NA_GCCGCAGTGGTTTAATGACCTTAA_24mer_v4PAMscoreNA	Negative		NA	24	0.252369	0.11503	-0.602503	0.178501	-0.00168521	FALSE
Negative_NA_GCCGCATCCACACTACGTAG_20mer_v4PAMscoreNA	Negative		NA	20	0.18219	0.00573246	-0.00167932	24.427	0.043648	FALSE
Negative_NA_GCCGCCAGCGCCTAGAGTAGCCTT_24mer_v4PAMscoreNA	Negative		NA	24	0.277645	-0.00264799	0.0147695	19.6	-0.0207456	FALSE
Negative_NA_GCCGCCATCCAGAGAATAATG_21mer_v4PAMscoreNA	Negative		NA	21	0.26123	-0.0803816	0.0545204	3.67969	-0.00250684	FALSE
Negative_NA_GCCGCCGGCCCGTAAGTCTTAC_22mer_v4PAMscoreNA	Negative		NA	22	0.275927	0.0185979	0.000769171	24.4083	-0.0203771	FALSE
Negative_NA_GCCGCCGTGAGTGTTAAGGAGTAA_24mer_v4PAMscoreNA	Negative		NA	24	0.279289	0.0714939	-0.0496666	5.20015	-0.0145228	FALSE
Negative_NA_GCCGCGCGTATTATGCTCTGA_21mer_v4PAMscoreNA	Negative		NA	21	0.26123	-0.0415165	0.00580312	16.672	-0.0210304	FALSE
Negative_NA_GCCGCGGAAATCAGACAAATGTA_23mer_v4PAMscoreNA	Negative		NA	23	0.279832	0.15526	-0.05165	3.51061	0.00676529	FALSE
Negative_NA_GCCGCGGCTAGTGATTGCATTAGA_24mer_v4PAMscoreNA	Negative		NA	24	0.279289	0.0127585	-0.00636497	24.4226	0.0239122	FALSE
Negative_NA_GCCGCTACGCCTAATTAGAT_20mer_v4PAMscoreNA	Negative		NA	20	0.18219	0.0146522	-0.0059838	23.1048	0.0355777	FALSE
Negative_NA_GCCGCTATTGAGGCAAGTCTA_21mer_v4PAMscoreNA	Negative		NA	21	0.26123	0.0627992	-0.321669	0.215807	0.00510506	FALSE
Negative_NA_GCCGCTGGTGAGGATAGTCT_20mer_v4PAMscoreNA	Negative		NA	20	0.18219	-0.0857211	0.00759641	14.8386	-0.00445541	FALSE
Negative_NA_GCCGGAACTTAACTTAAGACA_21mer_v4PAMscoreNA	Negative		NA	21	0.23431	0.0239966	-0.310816	0.21424	0.000498729	FALSE
Negative_NA_GCCGGAAGTTACACTCAGG_19mer_v4PAMscoreNA	Negative		NA	19	0.100801	-0.093442	0.0517872	2.49488	-0.00979576	FALSE
Negative_NA_GCCGGACCGACGCGTAATTTCTG_23mer_v4PAMscoreNA	Negative		NA	23	0.305109	-0.0449	0.0183213	5.19982	-0.00451478	FALSE
Negative_NA_GCCGGACTGACTTACCTTGAGTC_23mer_v4PAMscoreNA	Negative		NA	23	0.306752	0.281094	-0.10189	2.48502	-0.0139284	FALSE
Negative_NA_GCCGGACTGCTCATTCGCCTGTA_23mer_v4PAMscoreNA	Negative		NA	23	0.305109	-0.0535631	0.00838365	14.8	-0.00439974	FALSE
Negative_NA_GCCGGATCCCTGCTTTA_17mer_v4PAMscoreNA	Negative		NA	17	0.0269197	-0.141168	0.014879	14.8	-0.00617606	FALSE
Negative_NA_GCCGGCCGGTATTACAGAGGGA_22mer_v4PAMscoreNA	Negative		NA	22	0.275927	0.136687	-0.0366509	4.07446	-0.00289302	FALSE
Negative_NA_GCCGGCGATTGTCATACGTAGAA_23mer_v4PAMscoreNA	Negative		NA	23	0.306752	0.0383456	-0.00273223	19.6215	0.0141491	FALSE
Negative_NA_GCCGGCGGGTCATACGATATA_21mer_v4PAMscoreNA	Negative		NA	21	0.26123	-0.0703357	0.0561063	2.49277	0.00554534	FALSE
Negative_NA_GCCGGCGTCCTATGAGTCA_19mer_v4PAMscoreNA	Negative		NA	19	0.0991583	-0.031627	-0.00431867	14.8	0.0198042	FALSE
Negative_NA_GCCGGCTTCGTAGAGTTCTGTA_22mer_v4PAMscoreNA	Negative		NA	22	0.27757	0.180651	-0.0289104	7.7	-0.0030749	FALSE
Negative_NA_GCCGGGCAACGTCTAGTATGTCCG_24mer_v4PAMscoreNA	Negative		NA	24	0.277645	0.147838	-0.050602	3.34896	-0.00399368	FALSE
Negative_NA_GCCGGGCCACAGGGTTTATT_20mer_v4PAMscoreNA	Negative		NA	20	0.18219	0.0659568	-0.00836165	24.3495	-0.0667275	FALSE
Negative_NA_GCCGGGCCTCGCTCTGTAATAAA_23mer_v4PAMscoreNA	Negative		NA	23	0.306752	0.163249	-0.00736681	24.4389	0.0495892	FALSE
Negative_NA_GCCGGGCGTAAGGCTTTATT_20mer_v4PAMscoreNA	Negative		NA	20	0.18219	-0.0247884	0.00388254	24.4081	-0.0182902	FALSE
Negative_NA_GCCGGTCGTGCAGACTACAGAA_22mer_v4PAMscoreNA	Negative		NA	22	0.27757	0.0722064	-0.006885	24.4188	0.0238754	FALSE
Negative_NA_GCCGGTCGTGTCGAAGTTTCTACC_24mer_v4PAMscoreNA	Negative		NA	24	0.279289	0.106501	-0.0158295	14.8406	-0.00783306	FALSE
Negative_NA_GCCGGTCTCGCCTTAAGTCAGAGC_24mer_v4PAMscoreNA	Negative		NA	24	0.277645	-0.0248432	0.00602997	19.6013	-0.0184822	FALSE
Negative_NA_GCCGGTTGCGAAGATCCCTATTA_23mer_v4PAMscoreNA	Negative		NA	23	0.306752	0.0603688	-0.0302727	2.76275	0.00988097	FALSE
Negative_NA_GCCGTAACCCTCTGTG_16mer_v4PAMscoreNA	Negative		NA	16	0.0252766	-0.101909	0.0121649	13.8492	-0.013832	FALSE
Negative_NA_GCCGTACAGATGATTCTATCTC_22mer_v4PAMscoreNA	Negative		NA	22	0.25065	0.0262419	-0.00812317	5.2	0.0136421	FALSE
Negative_NA_GCCGTACGCGCGACGTTACACCCA_24mer_v4PAMscoreNA	Negative		NA	24	0.277645	0.0430393	-0.00333159	24.4251	0.0312478	FALSE
Negative_NA_GCCGTCACTCTGACAGT_17mer_v4PAMscoreNA	Negative		NA	17	0.0269197	-0.0329873	0.000727769	23.466	-0.05029	FALSE
Negative_NA_GCCGTCAGGACTTTGAGAGCAGA_23mer_v4PAMscoreNA	Negative		NA	23	0.306752	0.00257191	0.00750906	10.4	-0.0238771	FALSE
Negative_NA_GCCGTCGGATTAGGGATGGTA_21mer_v4PAMscoreNA	Negative		NA	21	0.26123	-0.0136028	0.00529078	14.84	-0.00308606	FALSE
Negative_NA_GCCGTGACTAGTTTCAGACAT_21mer_v4PAMscoreNA	Negative		NA	21	0.23431	0.0533144	-0.0197349	13.5253	0.00342592	FALSE
Negative_NA_GCCGTGAGTGTTAAGGAGTAA_21mer_v4PAMscoreNA	Negative		NA	21	0.23431	-0.0842437	0.0164938	14.8	-0.0395524	FALSE
Negative_NA_GCCGTGATACTCCTAAA_17mer_v4PAMscoreNA	Negative		NA	17	0	0.33894	-0.0608378	9.19867	0.0408138	FALSE
Negative_NA_GCCGTGCAAAGGAGACTTAG_20mer_v4PAMscoreNA	Negative		NA	20	0.18219	-0.0340635	0.0105916	8.18016	-0.0157126	FALSE
Negative_NA_GCCGTGCACTATAAACAAGGC_21mer_v4PAMscoreNA	Negative		NA	21	0.26123	0.107905	-0.00910242	24.3708	0.0446289	FALSE
Negative_NA_GCCGTGGTGGTTGCCTTAAGGCA_23mer_v4PAMscoreNA	Negative		NA	23	0.305109	0.0184987	0.00899202	10.4	-0.00904353	FALSE
Negative_NA_GCCGTGTAGTCTAAGGAGATA_21mer_v4PAMscoreNA	Negative		NA	21	0.23431	-0.0240163	0.021877	7.69998	-0.00515567	FALSE
Negative_NA_GCCTAACTCCGTCTTATCTA_20mer_v4PAMscoreNA	Negative		NA	20	0.155271	0.0171474	-0.0139413	5.19506	0.00400365	FALSE
Negative_NA_GCCTACAACCCTAGGATACACGC_23mer_v4PAMscoreNA	Negative		NA	23	0.306752	0.0339512	0.00291548	24.4127	-0.0290504	FALSE
Negative_NA_GCCTAGAGTGTATGATGA_18mer_v4PAMscoreNA	Negative		NA	18	0.0541272	0.0114924	0.00166751	11.6694	-0.0345124	FALSE
Negative_NA_GCCTAGATGCTGCCTCTAATTAG_23mer_v4PAMscoreNA	Negative		NA	23	0.279832	0.0893448	-0.962622	0.113265	0.00188664	FALSE
Negative_NA_GCCTAGCAAGAGAATGTCTC_20mer_v4PAMscoreNA	Negative		NA	20	0.18219	-0.0474434	0.00737845	24.4034	-0.0390511	FALSE
Negative_NA_GCCTCACATCCGGAAATGGTAAAG_24mer_v4PAMscoreNA	Negative		NA	24	0.279289	-0.0156076	0.0135428	5.29523	-0.00294481	FALSE
Negative_NA_GCCTCCAAATGTCACTCCTTCTA_23mer_v4PAMscoreNA	Negative		NA	23	0.279832	0.178607	-0.0266422	21.4859	0.0369906	FALSE
Negative_NA_GCCTCCTAAGGGTACTT_17mer_v4PAMscoreNA	Negative		NA	17	0.0269197	-0.165593	0.0278697	20.8135	-0.0532361	FALSE
Negative_NA_GCCTCCTCGCCCTTTCAATTC_21mer_v4PAMscoreNA	Negative		NA	21	0.26123	0.0486911	-0.0143808	14.8	0.00757234	FALSE
Negative_NA_GCCTCGGATCTAGAATACGG_20mer_v4PAMscoreNA	Negative		NA	20	0.18219	-0.0236972	-0.00231729	19.3069	-0.0243349	FALSE
Negative_NA_GCCTCGGCGATACTAGGTAA_20mer_v4PAMscoreNA	Negative		NA	20	0.18219	0.0384785	-0.289917	0.218162	-0.000354294	FALSE
Negative_NA_GCCTGAATGTGCGCCCTACGTACG_24mer_v4PAMscoreNA	Negative		NA	24	0.277645	-0.143927	0.00800353	12.41	-0.0297087	FALSE
Negative_NA_GCCTGAGGCGTGTAAT_16mer_v4PAMscoreNA	Negative		NA	16	0.0269197	-0.0274696	-0.00154092	24.3962	-0.0384056	FALSE
Negative_NA_GCCTGCGAGGGCTTATCACTCTTT_24mer_v4PAMscoreNA	Negative		NA	24	0.279289	-0.0325486	0.00637403	24.4159	0.0332312	FALSE
Negative_NA_GCCTGGCGCCGGGTAAGTCTCT_22mer_v4PAMscoreNA	Negative		NA	22	0.275927	0.0313037	-0.000736315	24.4042	-0.0316497	FALSE
Negative_NA_GCCTGGCGTGCACGGTACAGAAA_23mer_v4PAMscoreNA	Negative		NA	23	0.305109	0.0210789	0.00147203	19.6198	-0.00796798	FALSE
Negative_NA_GCCTGTCGCGGCTTATGGAATAA_23mer_v4PAMscoreNA	Negative		NA	23	0.306752	0.0243884	-0.00804911	19.1231	0.00924617	FALSE
Negative_NA_GCCTTAGGGTACTTGAGACACG_22mer_v4PAMscoreNA	Negative		NA	22	0.27757	0.0301777	0.00297531	24.3097	0.0443704	FALSE
Negative_NA_GCCTTCAGAGGCCTGTAA_18mer_v4PAMscoreNA	Negative		NA	18	0.0810469	0.0260418	-0.0138826	10.4	0.0174133	FALSE
Negative_NA_GCCTTCAGGCGGAGCACTATAC_22mer_v4PAMscoreNA	Negative		NA	22	0.27757	-0.109431	0.0224653	19.6361	0.00332472	FALSE
Negative_NA_GCCTTCGTTATTCTAAAGGT_20mer_v4PAMscoreNA	Negative		NA	20	0.155271	0.00050908	0.00517496	10.4002	-0.0100125	FALSE
Negative_NA_GCCTTCGTTATTCTAAAGG_19mer_v4PAMscoreNA	Negative		NA	19	0.0738818	-0.00458513	0.00613792	19.621	-0.0102283	FALSE
Negative_NA_GCCTTGACGTCTTAGAGAGTT_21mer_v4PAMscoreNA	Negative		NA	21	0.23431	0.0105105	-0.00637121	19.6181	0.0026056	FALSE
Negative_NA_GCCTTTATAGTCGCTT_16mer_v4PAMscoreNA	Negative		NA	16	0	-0.106908	-0.0107603	19.6228	0.00701936	FALSE
Negative_NA_GCGAAGGAGGTAAACCTTA_19mer_v4PAMscoreNA	Negative		NA	19	0.0738818	-0.297679	0.144128	2.95586	0.00665446	FALSE
Negative_NA_GCGAAGGGAAGTGACA_16mer_v4PAMscoreNA	Negative		NA	16	0.0269197	-0.096809	0.0199665	19.6	-0.0509651	FALSE
Negative_NA_GCGAAGGTGCATAATAAATCC_21mer_v4PAMscoreNA	Negative		NA	21	0.23431	0.166994	-0.0528852	3.57167	0.00789511	FALSE
Negative_NA_GCGACAATTTAAGAGC_16mer_v4PAMscoreNA	Negative		NA	16	0	0.013666	0.00228091	23.5671	-0.0519808	FALSE
Negative_NA_GCGACATCGGTTAATGATAG_20mer_v4PAMscoreNA	Negative		NA	20	0.155271	-0.158148	0.032059	4.05723	-0.00706914	FALSE
Negative_NA_GCGACCTAACTTGAGAG_17mer_v4PAMscoreNA	Negative		NA	17	0.0269197	-0.00827623	0.169954	0.344831	-0.00251725	FALSE
Negative_NA_GCGACGCGGTGACTAAGGTCTAG_23mer_v4PAMscoreNA	Negative		NA	23	0.305109	-0.0685444	0.265301	0.364913	-0.00773032	FALSE
Negative_NA_GCGACGGAACTATCCACATA_20mer_v4PAMscoreNA	Negative		NA	20	0.18219	-0.00789423	0.0198508	11.5373	0.00270949	FALSE
Negative_NA_GCGACGGCCCTTGTGATGAGAAT_23mer_v4PAMscoreNA	Negative		NA	23	0.306752	0.0748387	-0.0094903	12.4928	0.00840559	FALSE
Negative_NA_GCGACTAATAAGACTCACTCA_21mer_v4PAMscoreNA	Negative		NA	21	0.23431	0.0433746	-0.021992	8.47781	0.0163018	FALSE
Negative_NA_GCGACTACACTTAACTA_17mer_v4PAMscoreNA	Negative		NA	17	0	-0.0958138	0.0526203	2.48295	0.0027073	FALSE
Negative_NA_GCGAGATAGCTCATTAAAGCA_21mer_v4PAMscoreNA	Negative		NA	21	0.23431	0.136397	-1.08323	0.100684	-0.00235669	FALSE
Negative_NA_GCGAGCAATACCTCACACTATAA_23mer_v4PAMscoreNA	Negative		NA	23	0.279832	0.0417995	0.00431653	14.3814	-0.0115278	FALSE
Negative_NA_GCGAGCAGCGTGATACTCCCTT_22mer_v4PAMscoreNA	Negative		NA	22	0.27757	0.0253668	-0.00147305	19.6211	0.00841841	FALSE
Negative_NA_GCGAGCAGGCGTTAAATAATAC_22mer_v4PAMscoreNA	Negative		NA	22	0.25065	0.0926575	-0.0250959	4.58532	0.00971478	FALSE
Negative_NA_GCGAGCTATAGCAGTAT_17mer_v4PAMscoreNA	Negative		NA	17	0	-0.259473	0.0670588	5.2	-0.00612575	FALSE
Negative_NA_GCGAGGGATGGGTAATTAGTAA_22mer_v4PAMscoreNA	Negative		NA	22	0.25065	0.00439471	0.00728662	10.4716	-0.00793758	FALSE
Negative_NA_GCGAGGGCTTATCACTCTTT_20mer_v4PAMscoreNA	Negative		NA	20	0.18219	-0.0394694	0.00955858	5.29045	-0.00221281	FALSE
Negative_NA_GCGATCGTTGTAATTAACCGGA_22mer_v4PAMscoreNA	Negative		NA	22	0.25065	0.0826347	-0.987808	0.148237	0.0086999	FALSE
Negative_NA_GCGATGAACTCCCTCTTAAGC_21mer_v4PAMscoreNA	Negative		NA	21	0.26123	-0.0478825	0.00707139	17.1204	-0.0214167	FALSE
Negative_NA_GCGATGCGTTGGTCTGATAAT_21mer_v4PAMscoreNA	Negative		NA	21	0.23431	-0.111	0.296327	0.350667	0.00450202	FALSE
Negative_NA_GCGATGGCTTGTAGGATACCTTA_23mer_v4PAMscoreNA	Negative		NA	23	0.279832	0.109578	-0.0148714	7.7	0.00645779	FALSE
Negative_NA_GCGATTCGATCGAAACCTTAC_21mer_v4PAMscoreNA	Negative		NA	21	0.23431	0.043734	0.000651165	24.3101	0.0449579	FALSE
Negative_NA_GCGATTCTAACTCCCTAA_18mer_v4PAMscoreNA	Negative		NA	18	0.0541272	-0.112859	0.0377912	5.2	-0.00899955	FALSE
Negative_NA_GCGATTCTAACTCCCTA_17mer_v4PAMscoreNA	Negative		NA	17	0	-0.260809	0.583484	0.36695	-0.00246472	FALSE
Negative_NA_GCGCAAAGCCAGTGTGTTATGA_22mer_v4PAMscoreNA	Negative		NA	22	0.27757	0.031884	-0.63279	0.192718	0.00735582	FALSE
Negative_NA_GCGCAAGACTAGTAACATGTC_21mer_v4PAMscoreNA	Negative		NA	21	0.23431	0.171462	-0.0136991	23.9697	0.0528103	FALSE
Negative_NA_GCGCAAGTTAACTCTAGTGCT_21mer_v4PAMscoreNA	Negative		NA	21	0.23431	0.0781455	-0.0360071	2.48431	0.00137251	FALSE
Negative_NA_GCGCACAGGAACATAACCATA_21mer_v4PAMscoreNA	Negative		NA	21	0.23431	-0.0688316	0.0216309	12.132	0.00415581	FALSE
Negative_NA_GCGCACGGTTGTGAACTATAA_21mer_v4PAMscoreNA	Negative		NA	21	0.23431	-0.0673813	0.164383	0.322958	0.00285071	FALSE
Negative_NA_GCGCACGGTTGTGAACTATA_20mer_v4PAMscoreNA	Negative		NA	20	0.18219	0.081071	-0.00709537	5.2	0.0213655	FALSE
Negative_NA_GCGCAGCGCAAAGGTTGTAGT_21mer_v4PAMscoreNA	Negative		NA	21	0.26123	-0.0673434	0.0116549	14.8	-0.00220974	FALSE
Negative_NA_GCGCATGAGTGCCTAGTGTA_20mer_v4PAMscoreNA	Negative		NA	20	0.18219	-0.0684135	0.0166667	22.0117	-0.0305754	FALSE
Negative_NA_GCGCATGCTACAAGAGACAT_20mer_v4PAMscoreNA	Negative		NA	20	0.18219	0.0157636	-0.00614699	24.4212	0.0235967	FALSE
Negative_NA_GCGCATGTGAGAACTAAG_18mer_v4PAMscoreNA	Negative		NA	18	0.0810469	0.133399	-1.3622	0.176557	0.00445684	FALSE
Negative_NA_GCGCATGTGAGAACTAA_17mer_v4PAMscoreNA	Negative		NA	17	0	-0.0125336	0.00439092	19.6209	-0.00715847	FALSE
Negative_NA_GCGCATGTGGTCACCTCTAGAAA_23mer_v4PAMscoreNA	Negative		NA	23	0.306752	0.110972	-0.0672279	2.47596	-0.00240892	FALSE
Negative_NA_GCGCCAAGCTGTTTAAGCCTC_21mer_v4PAMscoreNA	Negative		NA	21	0.26123	0.0146664	-0.0101969	12.784	0.0113739	FALSE
Negative_NA_GCGCCACAAATATAAGCTTG_20mer_v4PAMscoreNA	Negative		NA	20	0.155271	-0.129066	0.0760247	2.4938	-0.00274411	FALSE
Negative_NA_GCGCCACGTCCCTCCTAAAGA_21mer_v4PAMscoreNA	Negative		NA	21	0.259587	0.139747	-0.0296819	7.79905	0.00374037	FALSE
Negative_NA_GCGCCACGTCCCTCCTAAAG_20mer_v4PAMscoreNA	Negative		NA	20	0.180547	-0.0182476	0.00264434	19.6	-0.0276947	FALSE
Negative_NA_GCGCCAGGCTAGAGGGCAGA_20mer_v4PAMscoreNA	Negative		NA	20	0.180547	0.0180618	0.00088076	14.8	0.0205271	FALSE
Negative_NA_GCGCCCACTCAGAGCTT_17mer_v4PAMscoreNA	Negative		NA	17	0.0252766	-0.0677954	0.000425593	19.6218	0.0125743	FALSE
Negative_NA_GCGCCCGCACCTAGTATATTGA_22mer_v4PAMscoreNA	Negative		NA	22	0.27757	0.0647178	-1.09805	0.128784	0.0054192	FALSE
Negative_NA_GCGCCGCGATCTAAACTTGTG_21mer_v4PAMscoreNA	Negative		NA	21	0.26123	-0.0774008	0.0170059	14.8	-0.0150473	FALSE
Negative_NA_GCGCCGGGCCACAGGGTTTATT_22mer_v4PAMscoreNA	Negative		NA	22	0.275927	0.0114314	-0.00796684	7.7	0.00933447	FALSE
Negative_NA_GCGCCGTCGGATTAGGGATGGTA_23mer_v4PAMscoreNA	Negative		NA	23	0.305109	-0.0692426	0.0213079	10.8466	0.00341163	FALSE
Negative_NA_GCGCCGTGATACTCCTAAA_19mer_v4PAMscoreNA	Negative		NA	19	0.100801	0.0927323	-0.00165173	15.5714	0.0329529	FALSE
Negative_NA_GCGCCTAGAGTAGCCTT_17mer_v4PAMscoreNA	Negative		NA	17	0.0269197	-0.0872615	0.0185149	24.398	-0.0334496	FALSE
Negative_NA_GCGCCTTCAGAGGCCTGTAA_20mer_v4PAMscoreNA	Negative		NA	20	0.18219	-0.0662011	0.0182805	4.82987	-0.00378049	FALSE
Negative_NA_GCGCCTTGATTCTATTATCC_20mer_v4PAMscoreNA	Negative		NA	20	0.155271	0.159071	-1.07582	0.142408	0.0100279	FALSE
Negative_NA_GCGCCTTTAAATCGACA_17mer_v4PAMscoreNA	Negative		NA	17	0	-0.00225732	-0.00397086	14.8362	-0.0201349	FALSE
Negative_NA_GCGCGAGCTATAGCAGTAT_19mer_v4PAMscoreNA	Negative		NA	19	0.100801	-0.160861	0.0563969	2.4956	-0.002391	FALSE
Negative_NA_GCGCGCAGTAGGCTGAAA_18mer_v4PAMscoreNA	Negative		NA	18	0.0794038	-0.0723662	-0.00184885	19.6	0.0224457	FALSE
Negative_NA_GCGCGCCGCGATCTAAACTTGTG_23mer_v4PAMscoreNA	Negative		NA	23	0.305109	-0.0495768	-0.0110254	24.3694	-0.0416463	FALSE
Negative_NA_GCGCGCCGTGATACTCCTAAA_21mer_v4PAMscoreNA	Negative		NA	21	0.26123	-0.0390585	0.00193028	7.76518	-0.00498231	FALSE
Negative_NA_GCGCGCCTTGATTCTATTATCC_22mer_v4PAMscoreNA	Negative		NA	22	0.27757	0.0111461	-0.00573883	14.8	0.0183629	FALSE
Negative_NA_GCGCGCGGTCCTAACTCCCGTGG_23mer_v4PAMscoreNA	Negative		NA	23	0.29651	0.141149	-0.457603	0.259648	-0.00173447	FALSE
Negative_NA_GCGCGGAACGAAGGTATGCTAT_22mer_v4PAMscoreNA	Negative		NA	22	0.27757	-0.000264284	-0.00719429	10.465	-0.00140328	FALSE
Negative_NA_GCGCGGTCCTAACTCCCGTGG_21mer_v4PAMscoreNA	Negative		NA	21	0.250988	-0.00644865	-0.00124986	19.6206	0.00681991	FALSE
Negative_NA_GCGCGGTCGAAGTATTATCACA_22mer_v4PAMscoreNA	Negative		NA	22	0.27757	0.0889008	-0.00750971	24.4297	0.00810526	FALSE
Negative_NA_GCGCGTAAATAAGCTATTTGCT_22mer_v4PAMscoreNA	Negative		NA	22	0.25065	0.122793	-1.14991	0.10013	0.00787588	FALSE
Negative_NA_GCGCGTAGAATCATTACGGA_20mer_v4PAMscoreNA	Negative		NA	20	0.18219	-0.0582099	0.00532943	5.2	-0.0189892	FALSE
Negative_NA_GCGCGTGGGCCCTTTCTGTCTA_22mer_v4PAMscoreNA	Negative		NA	22	0.275927	0.0851609	-0.0221075	5.51368	3.77668e-05	FALSE
Negative_NA_GCGCTAAGGTGGCGTATTAT_20mer_v4PAMscoreNA	Negative		NA	20	0.18219	0.0325105	0.00294427	19.6001	-0.0416114	FALSE
Negative_NA_GCGCTCACCACATTATTGGA_20mer_v4PAMscoreNA	Negative		NA	20	0.18219	0.015257	0.00396257	24.4047	-0.0151247	FALSE
Negative_NA_GCGCTCACTCGTCCCTAGG_19mer_v4PAMscoreNA	Negative		NA	19	0.0991583	-0.0226542	0.00121626	24.4057	-0.0202244	FALSE
Negative_NA_GCGCTCAGTGTCTTAT_16mer_v4PAMscoreNA	Negative		NA	16	0.0269197	-0.014524	0.0045547	14.8384	-0.0081818	FALSE
Negative_NA_GCGCTCTATACGGAGAGTT_19mer_v4PAMscoreNA	Negative		NA	19	0.100801	-0.0735162	0.00111254	18.3804	-0.0341881	FALSE
Negative_NA_GCGCTCTCATTATGTTAGTGC_21mer_v4PAMscoreNA	Negative		NA	21	0.23431	0.197508	-0.0640796	2.47254	0.00105033	FALSE
Negative_NA_GCGCTGCTCGGGTCTAGTATG_21mer_v4PAMscoreNA	Negative		NA	21	0.259587	0.0941991	-0.0441326	2.49664	0.0021938	FALSE
Negative_NA_GCGCTGGTGTCCCGTGTATA_20mer_v4PAMscoreNA	Negative		NA	20	0.18219	-0.0690206	0.243774	0.352228	0.0075023	FALSE
Negative_NA_GCGCTGTTCCAGCTAACA_18mer_v4PAMscoreNA	Negative		NA	18	0.0810469	-0.00492145	-0.00303996	24.4156	0.0227183	FALSE
Negative_NA_GCGGAAATCAGACAAATGTA_20mer_v4PAMscoreNA	Negative		NA	20	0.155271	-0.00400008	0.00742785	24.4146	-0.00609971	FALSE
Negative_NA_GCGGAACGAAGGTATGCTAT_20mer_v4PAMscoreNA	Negative		NA	20	0.18219	0.0383161	-0.0118763	24.4178	0.0182645	FALSE
Negative_NA_GCGGAAGGAAACTATGCCAT_20mer_v4PAMscoreNA	Negative		NA	20	0.18219	0.0111653	0.0022563	14.8414	-0.005437	FALSE
Negative_NA_GCGGAAGGGTGTCTGAATCCTA_22mer_v4PAMscoreNA	Negative		NA	22	0.27757	0.198056	-0.0137011	14.8	0.00788373	FALSE
Negative_NA_GCGGAGATAGACGAGGGAC_19mer_v4PAMscoreNA	Negative		NA	19	0.0991583	-0.0134416	-0.00185504	19.6211	-0.0329061	FALSE
Negative_NA_GCGGAGGTTAACAGATAACC_20mer_v4PAMscoreNA	Negative		NA	20	0.18219	0.187004	-0.0745018	2.80856	-0.017108	FALSE
Negative_NA_GCGGATTCACTCACAAAGTAGA_22mer_v4PAMscoreNA	Negative		NA	22	0.25065	0.16447	-0.012647	24.4248	0.00766024	FALSE
Negative_NA_GCGGCAAGGGTGTTAAAGTATAG_23mer_v4PAMscoreNA	Negative		NA	23	0.279832	0.0442627	-0.0191533	19.6196	-0.000316401	FALSE
Negative_NA_GCGGCCTTCGTTATTCTAAAGGT_23mer_v4PAMscoreNA	Negative		NA	23	0.279832	0.0779243	-0.0194874	19.6211	0.00395989	FALSE
Negative_NA_GCGGCCTTCGTTATTCTAAAGG_22mer_v4PAMscoreNA	Negative		NA	22	0.27757	-0.0298758	0.251616	0.374059	-0.00465988	FALSE
Negative_NA_GCGGCGCTCTATACGGAGAGTT_22mer_v4PAMscoreNA	Negative		NA	22	0.27757	-0.0409962	0.00799065	24.4085	-0.0107524	FALSE
Negative_NA_GCGGCGGCGGGTTAATTCCTATA_23mer_v4PAMscoreNA	Negative		NA	23	0.306752	0.0899012	-0.00754718	7.79407	0.00952011	FALSE
Negative_NA_GCGGCGGGTTAATTCCTATA_20mer_v4PAMscoreNA	Negative		NA	20	0.18219	0.0843433	-0.0102355	8.6472	0.0105539	FALSE
Negative_NA_GCGGCTAGCCGACATAGGAAGAG_23mer_v4PAMscoreNA	Negative		NA	23	0.305109	0.0357932	-0.0325847	2.44997	0.00360748	FALSE
Negative_NA_GCGGCTAGTGATTGCATTAGA_21mer_v4PAMscoreNA	Negative		NA	21	0.23431	-0.0514902	0.0063924	10.4	-0.0123833	FALSE
Negative_NA_GCGGCTCCCGGTTGTACAATGGA_23mer_v4PAMscoreNA	Negative		NA	23	0.305109	0.114969	-0.0155698	19.6	0.0286179	FALSE
Negative_NA_GCGGCTCCGGTAGCATGACTAG_22mer_v4PAMscoreNA	Negative		NA	22	0.275927	0.0201397	0.00013652	24.3895	-0.0533971	FALSE
Negative_NA_GCGGCTCTACTTGCAATGT_19mer_v4PAMscoreNA	Negative		NA	19	0.100801	0.0717224	-0.00884558	22.1916	-0.0469076	FALSE
Negative_NA_GCGGCTGCCGCTTAGGAGGA_20mer_v4PAMscoreNA	Negative		NA	20	0.180547	-0.102989	0.00594371	21.2951	-0.0360537	FALSE
Negative_NA_GCGGCTTATGGAATAA_16mer_v4PAMscoreNA	Negative		NA	16	0	-0.0564299	0.0107244	10.4323	0.0754367	FALSE
Negative_NA_GCGGCTTGGAGTCCTTAGGAC_21mer_v4PAMscoreNA	Negative		NA	21	0.259587	-0.0519701	0.260353	0.368689	-0.00617512	FALSE
Negative_NA_GCGGGATTTCTGTAAGTATC_20mer_v4PAMscoreNA	Negative		NA	20	0.155271	-0.0864494	0.0136292	19.6278	-0.00504222	FALSE
Negative_NA_GCGGGCAAATATAGGCCTAAC_21mer_v4PAMscoreNA	Negative		NA	21	0.26123	-0.0444757	0.0137447	14.8	-0.0035005	FALSE
Negative_NA_GCGGGCCACGTTACTGTTAGCT_22mer_v4PAMscoreNA	Negative		NA	22	0.27757	-0.0425327	0.00614651	5.29039	0.00107246	FALSE
Negative_NA_GCGGGCCCTCAAGAGTAAAGAGA_23mer_v4PAMscoreNA	Negative		NA	23	0.306752	-0.00805218	0.0127019	12.6325	-0.0164538	FALSE
Negative_NA_GCGGGCCCTCAAGAGTAAAGAG_22mer_v4PAMscoreNA	Negative		NA	22	0.27757	0.0395137	-0.00226394	24.4114	-0.0647449	FALSE
Negative_NA_GCGGGCTAATACTTA_15mer_v4PAMscoreNA	Negative		NA	15	0	-0.0178031	0.000862459	19.6	-0.0520143	FALSE
Negative_NA_GCGGGCTATCATAGTGAA_18mer_v4PAMscoreNA	Negative		NA	18	0.0810469	-0.121731	0.00915724	24.3872	-0.0789196	FALSE
Negative_NA_GCGGGTCTGATTCTAATCGAA_21mer_v4PAMscoreNA	Negative		NA	21	0.23431	0.0677072	-0.000504865	24.4024	-0.0370252	FALSE
Negative_NA_GCGGGTGCCCGCCTAAGTCCCAT_23mer_v4PAMscoreNA	Negative		NA	23	0.305109	0.0177937	-0.00806526	7.77594	0.000670596	FALSE
Negative_NA_GCGGGTGTATAAGTGCTCC_19mer_v4PAMscoreNA	Negative		NA	19	0.100801	0.0329962	-0.00651763	14.8406	0.00189898	FALSE
Negative_NA_GCGGGTTATACAAATC_16mer_v4PAMscoreNA	Negative		NA	16	0	-0.0973519	0.0193022	5.54956	-0.0161378	FALSE
Negative_NA_GCGGTCGAAGTATTATCACA_20mer_v4PAMscoreNA	Negative		NA	20	0.155271	-0.079641	0.0210442	6.73207	-0.0108049	FALSE
Negative_NA_GCGGTCGATGACATGTGAGGAT_22mer_v4PAMscoreNA	Negative		NA	22	0.27757	0.00358302	-0.00376945	19.6	0.0158972	FALSE
Negative_NA_GCGGTCGTTTCACTAAATAG_20mer_v4PAMscoreNA	Negative		NA	20	0.155271	-0.00991328	0.00253967	24.4033	-0.0143346	FALSE
Negative_NA_GCGGTGCGAATACTAGCGTG_20mer_v4PAMscoreNA	Negative		NA	20	0.18219	-0.0703845	0.0119113	21.8086	-0.0468692	FALSE
Negative_NA_GCGGTTACACTCCAGTTTACC_21mer_v4PAMscoreNA	Negative		NA	21	0.26123	-0.117357	0.00945763	7.7	-0.0148056	FALSE
Negative_NA_GCGGTTCAGGAGTGTGTCCCTC_22mer_v4PAMscoreNA	Negative		NA	22	0.275927	0.156308	-0.0545084	2.49471	0.00247585	FALSE
Negative_NA_GCGGTTCCCGCTCTAGTGGCTA_22mer_v4PAMscoreNA	Negative		NA	22	0.275927	-0.0565504	0.00773034	24.4047	-0.0161055	FALSE
Negative_NA_GCGGTTGCCGTAAGACTGTA_20mer_v4PAMscoreNA	Negative		NA	20	0.18219	0.000657666	0.000572661	24.3054	-0.0439081	FALSE
Negative_NA_GCGGTTGCGTACCTAAATTCT_21mer_v4PAMscoreNA	Negative		NA	21	0.23431	0.00790748	-0.000757008	24.4265	0.0232915	FALSE
Negative_NA_GCGTACCCGCCACGTATCCTTCA_23mer_v4PAMscoreNA	Negative		NA	23	0.305109	-0.0316376	0.00738402	15.5334	-0.0178987	FALSE
Negative_NA_GCGTACCTAAATTCT_15mer_v4PAMscoreNA	Negative		NA	15	0	-0.281615	0.0401632	14.8	-0.107814	FALSE
Negative_NA_GCGTACTATTAAGCGT_16mer_v4PAMscoreNA	Negative		NA	16	0	-0.297942	0.025908	21.2846	-0.0659926	FALSE
Negative_NA_GCGTATAGTATAGTGC_16mer_v4PAMscoreNA	Negative		NA	16	0	0.0300725	-0.00408065	14.8	0.0432231	FALSE
Negative_NA_GCGTATATGACATGAG_16mer_v4PAMscoreNA	Negative		NA	16	0	-0.0406934	0.010097	7.7	-0.0101281	FALSE
Negative_NA_GCGTCATCCCTAGTAGACTGGT_22mer_v4PAMscoreNA	Negative		NA	22	0.27757	-0.0195715	-0.0105983	10.4	-0.0236792	FALSE
Negative_NA_GCGTCATCTCTCCCTTGTAAA_21mer_v4PAMscoreNA	Negative		NA	21	0.23431	0.00430089	-0.00566858	10.4661	0.00227378	FALSE
Negative_NA_GCGTCATGGTTCGTACGATA_20mer_v4PAMscoreNA	Negative		NA	20	0.18219	-0.176699	0.0786754	2.96825	0.00739803	FALSE
Negative_NA_GCGTCCCAGCGATACAGTCTAAT_23mer_v4PAMscoreNA	Negative		NA	23	0.306752	0.0731221	-0.0110576	6.2942	0.0104776	FALSE
Negative_NA_GCGTCCCGAGCATCCCTCTT_20mer_v4PAMscoreNA	Negative		NA	20	0.180547	-0.0293593	0.00376303	19.6202	-0.0123715	FALSE
Negative_NA_GCGTCCGGAATATTACTTGTAT_22mer_v4PAMscoreNA	Negative		NA	22	0.25065	0.00415999	-0.0031467	19.62	0.00695548	FALSE
Negative_NA_GCGTCGTCGCACTAAGTTACCA_22mer_v4PAMscoreNA	Negative		NA	22	0.27757	-0.142287	0.00856983	18.3075	-0.0288618	FALSE
Negative_NA_GCGTCGTGGTTAGAGGCTAAC_21mer_v4PAMscoreNA	Negative		NA	21	0.26123	-9.1618e-07	-0.00230694	5.29927	0.0137134	FALSE
Negative_NA_GCGTGCAGGTATTATGC_17mer_v4PAMscoreNA	Negative		NA	17	0.0269197	0.0660672	-0.0407162	3.15185	-0.0067987	FALSE
Negative_NA_GCGTGCCAACCTATATGATACC_22mer_v4PAMscoreNA	Negative		NA	22	0.27757	0.0243326	-0.00371071	24.417	0.0265152	FALSE
Negative_NA_GCGTGCGAGTGATAAGTTAT_20mer_v4PAMscoreNA	Negative		NA	20	0.155271	-0.0142427	-0.00385914	9.73556	0.0113229	FALSE
Negative_NA_GCGTGGAACTCTCACTCAAT_20mer_v4PAMscoreNA	Negative		NA	20	0.18219	0.0689545	0.00293307	24.3563	0.0758129	FALSE
Negative_NA_GCGTGGGCCCTTTCTGTCTA_20mer_v4PAMscoreNA	Negative		NA	20	0.18219	-0.0402866	0.0023362	14.8	-0.0118282	FALSE
Negative_NA_GCGTGTAGACTTAGTTATGAGG_22mer_v4PAMscoreNA	Negative		NA	22	0.25065	-0.00908928	-0.00823283	14.8	0.0159346	FALSE
Negative_NA_GCGTGTAGACTTAGTTATGAG_21mer_v4PAMscoreNA	Negative		NA	21	0.23431	-0.0518266	0.00291496	24.4152	0.0275808	FALSE
Negative_NA_GCGTGTAGCAGCTACTTAGAACA_23mer_v4PAMscoreNA	Negative		NA	23	0.279832	0.160368	-0.0280594	7.7	0.00922793	FALSE
Negative_NA_GCGTGTCCCAGACGTAAGAAG_21mer_v4PAMscoreNA	Negative		NA	21	0.26123	0.0385332	-0.00503262	24.4225	0.0408493	FALSE
Negative_NA_GCGTTACACTCTAGCTCTAT_20mer_v4PAMscoreNA	Negative		NA	20	0.155271	-0.0165171	-0.0922136	0.267391	0.00378758	FALSE
Negative_NA_GCGTTCACCGTTATCCTAGAGG_22mer_v4PAMscoreNA	Negative		NA	22	0.27757	-0.0358317	-0.00165554	24.3979	-0.0122711	FALSE
Negative_NA_GCGTTCGCAAGGTTAGTACC_20mer_v4PAMscoreNA	Negative		NA	20	0.18219	0.116259	-0.0129183	19.6171	-0.00587376	FALSE
Negative_NA_GCGTTGGGATAAACTCTGATC_21mer_v4PAMscoreNA	Negative		NA	21	0.23431	-0.0581364	0.0239369	5.2	-4.87371e-08	FALSE
Negative_NA_GCGTTGGTCTGATAAT_16mer_v4PAMscoreNA	Negative		NA	16	0	-0.201548	0.0778975	5.19999	-8.36267e-05	FALSE
Negative_NA_GCGTTTGGGCCTAGTCTGCTA_21mer_v4PAMscoreNA	Negative		NA	21	0.26123	0.11478	-0.0133713	14.8	0.00302629	FALSE
Negative_NA_GCTAACACCGGAGCTTGTAATCTA_24mer_v4PAMscoreNA	Negative		NA	24	0.252369	0.0837941	-0.0136057	17.5665	0.00763152	FALSE
Negative_NA_GCTAAGGCTCAAACTGTAGAGG_22mer_v4PAMscoreNA	Negative		NA	22	0.27757	-0.057771	0.248139	0.361169	-0.00246141	FALSE
Negative_NA_GCTAAGTCGCGGACTGTACAGTC_23mer_v4PAMscoreNA	Negative		NA	23	0.306752	0.0169958	-0.000418686	24.3198	-0.0476372	FALSE
Negative_NA_GCTACAGATACTAGGATTGTAGCA_24mer_v4PAMscoreNA	Negative		NA	24	0.252369	0.094935	-0.873882	0.141985	0.00418946	FALSE
Negative_NA_GCTACCACAAGATAGCTCTGA_21mer_v4PAMscoreNA	Negative		NA	21	0.23431	0.0579878	-0.0428461	2.49281	0.00245768	FALSE
Negative_NA_GCTAGACTGACGCCAGATGTAAGT_24mer_v4PAMscoreNA	Negative		NA	24	0.279289	0.0430776	-0.000790209	24.4202	0.044255	FALSE
Negative_NA_GCTAGCCGACATAGGAAGAG_20mer_v4PAMscoreNA	Negative		NA	20	0.18219	-0.0288025	-0.00529798	10.4	0.00963847	FALSE
Negative_NA_GCTAGCGACGTAATCTTACCC_21mer_v4PAMscoreNA	Negative		NA	21	0.26123	-0.0503949	0.00946126	10.4639	-0.000903959	FALSE
Negative_NA_GCTAGCGCCAGGCTAGAGGGCAGA_24mer_v4PAMscoreNA	Negative		NA	24	0.277645	0.172755	-1.17294	0.161852	-0.00146237	FALSE
Negative_NA_GCTAGGAAGAATGGTACATTC_21mer_v4PAMscoreNA	Negative		NA	21	0.23431	0.0606106	-0.00557928	10.4692	-0.00129251	FALSE
Negative_NA_GCTAGGAGTGTTAAGGTGGCT_21mer_v4PAMscoreNA	Negative		NA	21	0.26123	0.0636013	-0.0152642	5.30121	-0.00781282	FALSE
Negative_NA_GCTAGGCCACTTAGAGCTTTGC_22mer_v4PAMscoreNA	Negative		NA	22	0.27757	0.0123505	0.0020926	24.4232	0.0275554	FALSE
Negative_NA_GCTAGGGAGTTGTCTTAACAAA_22mer_v4PAMscoreNA	Negative		NA	22	0.25065	0.066004	-0.0309133	2.71148	-0.00108412	FALSE
Negative_NA_GCTAGTCAGGCGTCCTTTAAACT_23mer_v4PAMscoreNA	Negative		NA	23	0.279832	0.105345	-0.00728039	18.5103	-0.047259	FALSE
Negative_NA_GCTATCTCCTTAGACTACACG_21mer_v4PAMscoreNA	Negative		NA	21	0.23431	-0.0623955	0.00707948	9.05137	-0.0104873	FALSE
Negative_NA_GCTATGCGCATGTGAGAACTAAG_23mer_v4PAMscoreNA	Negative		NA	23	0.279832	0.0478012	0.0339039	2.49621	-0.00129538	FALSE
Negative_NA_GCTATGCGCATGTGAGAACTAA_22mer_v4PAMscoreNA	Negative		NA	22	0.25065	0.0370864	0.0783855	0.33322	0.00255474	FALSE
Negative_NA_GCTATGCGCGTTCATTAGGCTAGA_24mer_v4PAMscoreNA	Negative		NA	24	0.279289	0.0655088	-0.00761875	19.619	0.00547808	FALSE
Negative_NA_GCTATTGAGGCAAGTCTA_18mer_v4PAMscoreNA	Negative		NA	18	0.0541272	0.0110681	-0.000563632	10.4687	0.00872628	FALSE
Negative_NA_GCTATTGTTCGTAACCTAATGC_22mer_v4PAMscoreNA	Negative		NA	22	0.25065	-0.0244115	0.00797904	10.4	-0.00279508	FALSE
Negative_NA_GCTCACGTGCTAATCTCCTATTCT_24mer_v4PAMscoreNA	Negative		NA	24	0.252369	0.0271333	-0.00273968	24.4399	0.0302136	FALSE
Negative_NA_GCTCACTCGTCCCTAGG_17mer_v4PAMscoreNA	Negative		NA	17	0.0252766	-0.107331	0.0309521	4.22007	-0.000390157	FALSE
Negative_NA_GCTCAGGACGATAACTGTAGAC_22mer_v4PAMscoreNA	Negative		NA	22	0.27757	0.0522089	-0.204485	0.24052	0.00314632	FALSE
Negative_NA_GCTCAGGAGGCAAATGCAGAGG_22mer_v4PAMscoreNA	Negative		NA	22	0.27757	-0.00328544	-0.0047293	24.4178	0.0135796	FALSE
Negative_NA_GCTCAGGGACTTATCACA_18mer_v4PAMscoreNA	Negative		NA	18	0.0810469	-0.111566	0.0142796	19.5164	-0.00817194	FALSE
Negative_NA_GCTCAGGGCGATCGGGTAACAT_22mer_v4PAMscoreNA	Negative		NA	22	0.27757	0.0504069	-0.00842812	22.5714	0.0286267	FALSE
Negative_NA_GCTCAGGTTATAAGA_15mer_v4PAMscoreNA	Negative		NA	15	0	-0.376074	0.0831714	19.6	-0.154609	FALSE
Negative_NA_GCTCAGTGGCTTCTATCCTAAA_22mer_v4PAMscoreNA	Negative		NA	22	0.25065	-0.00746289	0.0107766	7.7	-0.0101871	FALSE
Negative_NA_GCTCCACGCCGCGGCTACACTAAA_24mer_v4PAMscoreNA	Negative		NA	24	0.277645	0.143118	-0.0684985	2.49459	0.000396011	FALSE
Negative_NA_GCTCCATGCAAGGCTGAGTTT_21mer_v4PAMscoreNA	Negative		NA	21	0.26123	0.114765	-0.00931547	13.0505	-0.00027011	FALSE
Negative_NA_GCTCCCATGAATTGAAAGGG_20mer_v4PAMscoreNA	Negative		NA	20	0.18219	0.130983	-0.0231609	10.4	0.00579281	FALSE
Negative_NA_GCTCCCGCTTCGACAGGGTAATAA_24mer_v4PAMscoreNA	Negative		NA	24	0.279289	0.0642408	-0.0084013	7.7	0.000712884	FALSE
Negative_NA_GCTCCCGGCCTCATATCTCATAAT_24mer_v4PAMscoreNA	Negative		NA	24	0.279289	0.149035	-0.0181474	14.8	0.0258162	FALSE
Negative_NA_GCTCCCGGTTGTACAATGGA_20mer_v4PAMscoreNA	Negative		NA	20	0.18219	-0.00599819	0.0062095	14.0965	0.0186679	FALSE
Negative_NA_GCTCCGGCTAGACTGATAAA_20mer_v4PAMscoreNA	Negative		NA	20	0.18219	-0.0861947	0.00791444	14.8398	0.0042311	FALSE
Negative_NA_GCTCCTCGCGACTAGAGTAAAG_22mer_v4PAMscoreNA	Negative		NA	22	0.27757	0.0082667	-0.00678362	13.3584	0.020844	FALSE
Negative_NA_GCTCGCACGAGAATTAATTAG_21mer_v4PAMscoreNA	Negative		NA	21	0.23431	0.0621574	-0.810034	0.125455	0.000265423	FALSE
Negative_NA_GCTCGCACTATTAAGCGT_18mer_v4PAMscoreNA	Negative		NA	18	0.0810469	0.0161262	0.00724358	24.375	-0.053683	FALSE
Negative_NA_GCTCGCATCAACTAGCTTGCTA_22mer_v4PAMscoreNA	Negative		NA	22	0.27757	0.0134451	-0.006742	19.6211	-0.0207572	FALSE
Negative_NA_GCTCGCCCGCAGATATTTAGG_21mer_v4PAMscoreNA	Negative		NA	21	0.26123	0.0285174	-0.0018876	24.4088	-0.0227355	FALSE
Negative_NA_GCTCGCCTACCTTTCA_16mer_v4PAMscoreNA	Negative		NA	16	0.0269197	-0.0313551	-0.0077741	14.8376	0.00369663	FALSE
Negative_NA_GCTCGCTGGGTAGCATTCCACT_22mer_v4PAMscoreNA	Negative		NA	22	0.27757	0.0799096	-0.0623429	2.84024	0.00484488	FALSE
Negative_NA_GCTCGGACATGCGCTAATAGT_21mer_v4PAMscoreNA	Negative		NA	21	0.26123	0.0937821	-0.0249831	6.45562	-0.00252952	FALSE
Negative_NA_GCTCGGCAATTCCTCCGCTAAA_22mer_v4PAMscoreNA	Negative		NA	22	0.27757	-0.0350785	0.00727836	10.4	-0.00316576	FALSE
Negative_NA_GCTCGGCATAAACTAGCGTT_20mer_v4PAMscoreNA	Negative		NA	20	0.18219	0.149272	-0.0162831	19.6	0.0141783	FALSE
Negative_NA_GCTCGGTCGATTTAGACTTGGAC_23mer_v4PAMscoreNA	Negative		NA	23	0.306752	-0.00207309	0.0111386	5.29777	-0.000290199	FALSE
Negative_NA_GCTCGTGATGATAACT_16mer_v4PAMscoreNA	Negative		NA	16	0	0.0016798	-0.00616903	20.56	0.0294555	FALSE
Negative_NA_GCTCGTGCCCTTAGCCTATA_20mer_v4PAMscoreNA	Negative		NA	20	0.18219	0.0124074	0.0159157	24.4152	-0.0304422	FALSE
Negative_NA_GCTCGTGGGTAGGATATTACA_21mer_v4PAMscoreNA	Negative		NA	21	0.23431	-0.0216394	-0.0069619	2.61045	0.00503359	FALSE
Negative_NA_GCTCGTTCCACCTAATA_17mer_v4PAMscoreNA	Negative		NA	17	0	-0.10095	0.0839394	2.23706	0.00227357	FALSE
Negative_NA_GCTCTACCACTTGTATA_17mer_v4PAMscoreNA	Negative		NA	17	0	0.00372269	-0.0015728	24.4187	0.0272058	FALSE
Negative_NA_GCTCTACTTGCAATGT_16mer_v4PAMscoreNA	Negative		NA	16	0	-0.120521	-0.00430395	24.3266	0.0464046	FALSE
Negative_NA_GCTCTATACGGAGAGTT_17mer_v4PAMscoreNA	Negative		NA	17	0	0.344246	-0.0964935	5.2	0.0244057	FALSE
Negative_NA_GCTCTCCAATACTCTCAATGTT_22mer_v4PAMscoreNA	Negative		NA	22	0.25065	0.0394967	-0.00460542	24.4208	0.00946096	FALSE
Negative_NA_GCTCTCGGCGCCTTAAGAGTA_21mer_v4PAMscoreNA	Negative		NA	21	0.26123	-0.0342968	0.00284277	15.9339	-0.0158139	FALSE
Negative_NA_GCTCTGCCCTGTTCCTTTCAA_21mer_v4PAMscoreNA	Negative		NA	21	0.26123	-0.0187082	0.00688889	12.8091	-0.0246216	FALSE
Negative_NA_GCTCTGCGGTGCGTATACTCCT_22mer_v4PAMscoreNA	Negative		NA	22	0.27757	0.0738801	-0.00536884	20.0918	0.0388041	FALSE
Negative_NA_GCTCTTCAATGTTAGCCTCT_20mer_v4PAMscoreNA	Negative		NA	20	0.155271	0.054015	-0.00638982	19.6202	0.0130104	FALSE
Negative_NA_GCTGAAGGGTACTCCTCTGAGT_22mer_v4PAMscoreNA	Negative		NA	22	0.27757	0.0193343	-0.00443456	10.4648	-0.00803777	FALSE
Negative_NA_GCTGAGGCGCACTTCCCTACTC_22mer_v4PAMscoreNA	Negative		NA	22	0.275927	0.0181951	0.00168941	20.4433	0.0595345	FALSE
Negative_NA_GCTGATACTCCCTCCATAACT_21mer_v4PAMscoreNA	Negative		NA	21	0.23431	-0.0083572	0.0102561	24.4117	-0.0206757	FALSE
Negative_NA_GCTGATCAGTGTATAATAGGAG_22mer_v4PAMscoreNA	Negative		NA	22	0.25065	-0.0156988	0.00445341	15.9849	-0.0251575	FALSE
Negative_NA_GCTGCAAGGAAGGTAGTAACTTAG_24mer_v4PAMscoreNA	Negative		NA	24	0.252369	0.100699	-0.0195171	17.5364	0.0307936	FALSE
Negative_NA_GCTGCATGTCCTATCTAGCATA_22mer_v4PAMscoreNA	Negative		NA	22	0.25065	0.186701	-0.0645271	3.43352	0.0211675	FALSE
Negative_NA_GCTGCATGTCCTATCTAGCAT_21mer_v4PAMscoreNA	Negative		NA	21	0.23431	-0.00120571	-0.00804707	19.5987	0.0151367	FALSE
Negative_NA_GCTGCCAGTAAATTACATTG_20mer_v4PAMscoreNA	Negative		NA	20	0.155271	0.0885494	-0.00663372	24.4341	0.0108349	FALSE
Negative_NA_GCTGCCCACAACTTTGTAACTC_22mer_v4PAMscoreNA	Negative		NA	22	0.27757	0.098045	-0.307641	0.250452	0.0099117	FALSE
Negative_NA_GCTGCCCACAACTTTGTAACT_21mer_v4PAMscoreNA	Negative		NA	21	0.23431	0.0652129	-0.0151189	17.14	0.010919	FALSE
Negative_NA_GCTGCCGCTTAGGAGGA_17mer_v4PAMscoreNA	Negative		NA	17	0.0252766	-0.0250571	-0.00369812	19.6192	0.00535235	FALSE
Negative_NA_GCTGCCGTGTAGTCTAAGGAGATA_24mer_v4PAMscoreNA	Negative		NA	24	0.279289	0.242388	-2.47077	0.122465	0.0134149	FALSE
Negative_NA_GCTGCCTCCGATTCAGTCTCT_21mer_v4PAMscoreNA	Negative		NA	21	0.26123	-0.0208943	-0.000798497	19.6184	-0.00939091	FALSE
Negative_NA_GCTGCCTCTAATTAGGAGG_19mer_v4PAMscoreNA	Negative		NA	19	0.100801	0.0543278	-0.0183367	21.6413	0.025976	FALSE
Negative_NA_GCTGCGCATGCTACAAGAGACAT_23mer_v4PAMscoreNA	Negative		NA	23	0.306752	0.072639	-0.868096	0.18435	0.00052732	FALSE
Negative_NA_GCTGCGCGGCCCTCTCTTGCTA_22mer_v4PAMscoreNA	Negative		NA	22	0.275927	-0.0496301	0.00811718	19.8385	-0.0342507	FALSE
Negative_NA_GCTGCTGGTAAAGTTACTAC_20mer_v4PAMscoreNA	Negative		NA	20	0.155271	0.155845	-0.0641436	3.33325	0.00307808	FALSE
Negative_NA_GCTGCTTGCGAGCATGTACCTTAC_24mer_v4PAMscoreNA	Negative		NA	24	0.279289	0.076146	-0.00595704	19.6215	0.0176824	FALSE
Negative_NA_GCTGGAGTATATCCCAT_17mer_v4PAMscoreNA	Negative		NA	17	0	-0.0322768	-0.0190393	19.4575	-0.0937617	FALSE
Negative_NA_GCTGGCCGTGCGCTTCTAAGTTA_23mer_v4PAMscoreNA	Negative		NA	23	0.306752	-0.0366742	0.00743463	24.3896	-0.0274345	FALSE
Negative_NA_GCTGGCCTAGAGTGTATGATGA_22mer_v4PAMscoreNA	Negative		NA	22	0.27757	-0.0349516	0.00742815	24.4066	-0.0106079	FALSE
Negative_NA_GCTGGCGAGGCCCGAACTA_19mer_v4PAMscoreNA	Negative		NA	19	0.0991583	-0.0221921	0.0079637	14.8	-0.00786763	FALSE
Negative_NA_GCTGGCTCGTTCCACCTAATA_21mer_v4PAMscoreNA	Negative		NA	21	0.26123	0.0282466	0.00972562	24.4165	-0.0105048	FALSE
Negative_NA_GCTGGCTGTACTCTGCATAACT_22mer_v4PAMscoreNA	Negative		NA	22	0.27757	-0.140128	0.0173015	24.32	0.0373718	FALSE
Negative_NA_GCTGGGCGCGTGTAGGGCTAAT_22mer_v4PAMscoreNA	Negative		NA	22	0.275927	0.00745259	-0.00133986	14.8404	-0.00675239	FALSE
Negative_NA_GCTGGGCTGGAGTATATCCCAT_22mer_v4PAMscoreNA	Negative		NA	22	0.27757	-0.145613	0.151087	3.21986	-0.00282488	FALSE
Negative_NA_GCTGGGTGGTCCTAACTAGCCTC_23mer_v4PAMscoreNA	Negative		NA	23	0.305109	0.0870995	-0.0521649	2.59876	-0.000744681	FALSE
Negative_NA_GCTGTAGGTAGAGTCT_16mer_v4PAMscoreNA	Negative		NA	16	0.0269197	-0.249582	0.0343538	10.4	0.0105059	FALSE
Negative_NA_GCTGTCTGCTCTCTCCTAGATAGT_24mer_v4PAMscoreNA	Negative		NA	24	0.279289	0.0946426	-0.0554209	2.4859	0.00284178	FALSE
Negative_NA_GCTGTCTTGTTCCAAGTTACGCTT_24mer_v4PAMscoreNA	Negative		NA	24	0.252369	0.0511127	-0.0327805	3.6223	-0.00138083	FALSE
Negative_NA_GCTGTGGGAAGAAGGTAGTCTGTC_24mer_v4PAMscoreNA	Negative		NA	24	0.279289	0.0619344	-0.000804926	14.7969	-0.0152183	FALSE
Negative_NA_GCTGTGTGTGGAGGGTTAAGTAG_23mer_v4PAMscoreNA	Negative		NA	23	0.306752	0.0154712	-0.000720965	10.4657	-0.00870785	FALSE
Negative_NA_GCTGTTCCAGCTAACA_16mer_v4PAMscoreNA	Negative		NA	16	0.0269197	-0.0962798	0.311044	0.361858	0.0109685	FALSE
Negative_NA_GCTGTTGTAGACCCATGTCTCTAG_24mer_v4PAMscoreNA	Negative		NA	24	0.279289	0.0779051	-0.020166	7.7	-0.000375939	FALSE
Negative_NA_GCTTCACCAGGGTACGTCT_19mer_v4PAMscoreNA	Negative		NA	19	0.100801	-0.0522387	0.00656749	24.4233	0.031544	FALSE
Negative_NA_GCTTCCTTGCCCAATAATCTCCCT_24mer_v4PAMscoreNA	Negative		NA	24	0.279289	0.142806	-0.0502532	2.496	-0.000438516	FALSE
Negative_NA_GCTTCGTGCCGCTATTCTTACG_22mer_v4PAMscoreNA	Negative		NA	22	0.27757	0.018714	-0.00204124	24.4184	0.0307013	FALSE
Negative_NA_GCTTGCCGAAATTAGGCCCAAG_22mer_v4PAMscoreNA	Negative		NA	22	0.27757	0.0346534	0.011342	14.8038	-0.00776075	FALSE
Negative_NA_GCTTGCGAGCATGTACCTTAC_21mer_v4PAMscoreNA	Negative		NA	21	0.26123	-0.0244974	-0.00207321	24.4011	-0.0402182	FALSE
Negative_NA_GCTTGGGCTGTATACAAGGG_20mer_v4PAMscoreNA	Negative		NA	20	0.18219	0.0666477	-0.00125726	19.622	0.00996139	FALSE
Negative_NA_GCTTGTACGACTTTACTCCT_20mer_v4PAMscoreNA	Negative		NA	20	0.155271	-0.0400581	0.0149693	5.2916	-0.00149743	FALSE
Negative_NA_GCTTGTAGGATACCTTA_17mer_v4PAMscoreNA	Negative		NA	17	0	0.0421154	-0.00365059	24.528	0.0646503	FALSE
Negative_NA_GCTTGTGGGTTCTGCTCTAAC_21mer_v4PAMscoreNA	Negative		NA	21	0.26123	0.027861	-0.00269617	24.4188	0.0118156	FALSE
Negative_NA_GGAAACCCTAATGGAATATG_20mer_v4PAMscoreNA	Negative		NA	20	0.155271	-0.00933763	0.00459854	19.6204	-0.00950817	FALSE
Negative_NA_GGAAACGAGGACTTCTTAGAAA_22mer_v4PAMscoreNA	Negative		NA	22	0.25065	-0.0181131	-0.00622341	23.5417	-0.0897436	FALSE
Negative_NA_GGAAAGCGACAATTTAAGAGC_21mer_v4PAMscoreNA	Negative		NA	21	0.23431	0.00172654	-0.00383378	17.4958	0.0166949	FALSE
Negative_NA_GGAAAGCGACAATTTAAGAG_20mer_v4PAMscoreNA	Negative		NA	20	0.155271	-0.0142311	-0.0014001	14.785	-0.0100102	FALSE
Negative_NA_GGAACACCCGAGAGGATGCTCC_22mer_v4PAMscoreNA	Negative		NA	22	0.275927	-0.0178296	0.00651372	14.8394	-0.00520443	FALSE
Negative_NA_GGAACCCGTTTCCTATAGGT_20mer_v4PAMscoreNA	Negative		NA	20	0.18219	-0.00521767	-0.0164438	14.8	-0.0338857	FALSE
Negative_NA_GGAACGAAGGTATGCTAT_18mer_v4PAMscoreNA	Negative		NA	18	0.0541272	-0.0516751	0.00222812	23.9877	-0.0812802	FALSE
Negative_NA_GGAACGCGGCTTTATCTCATTC_22mer_v4PAMscoreNA	Negative		NA	22	0.27757	0.038333	-0.204238	0.242638	0.00164892	FALSE
Negative_NA_GGAACTCCTCTTGTTTAGTTC_21mer_v4PAMscoreNA	Negative		NA	21	0.23431	-0.0625526	0.0137554	16.1608	-0.0133774	FALSE
Negative_NA_GGAAGAAGGTAGTCTGTC_18mer_v4PAMscoreNA	Negative		NA	18	0.0810469	-0.0267373	-0.0196913	7.33455	0.00187079	FALSE
Negative_NA_GGAAGGAAACTATGCCAT_18mer_v4PAMscoreNA	Negative		NA	18	0.0541272	-0.170855	0.0275484	6.0549	-0.0187806	FALSE
Negative_NA_GGAAGGGAGTAGAACTCTTAT_21mer_v4PAMscoreNA	Negative		NA	21	0.23431	0.165166	-0.0146359	13.7315	0.00770049	FALSE
Negative_NA_GGAAGGGTGTCTGAATCCTA_20mer_v4PAMscoreNA	Negative		NA	20	0.18219	-0.053462	0.00672506	14.6492	-0.0090847	FALSE
Negative_NA_GGAAGGTAGTAACTTAG_17mer_v4PAMscoreNA	Negative		NA	17	0	0.0970292	-0.00102506	24.4078	-0.0392913	FALSE
Negative_NA_GGAAGTTACACTCAGG_16mer_v4PAMscoreNA	Negative		NA	16	0.0269197	-0.507196	1.06634	0.764615	-0.0200957	FALSE
Negative_NA_GGACAACGTGAGTAGGAGACTT_22mer_v4PAMscoreNA	Negative		NA	22	0.27757	-0.00573185	-0.00057288	23.9628	-0.0660979	FALSE
Negative_NA_GGACATAGGGTACTATGGGTCT_22mer_v4PAMscoreNA	Negative		NA	22	0.27757	0.0028676	0.00192571	24.4228	0.0138405	FALSE
Negative_NA_GGACCACGAATCCGTGTAAG_20mer_v4PAMscoreNA	Negative		NA	20	0.18219	-0.168597	0.0525725	6.42603	-0.00180867	FALSE
Negative_NA_GGACCCACCCTTTAAGTCTAC_21mer_v4PAMscoreNA	Negative		NA	21	0.26123	0.0390962	-0.00356228	19.621	0.0138109	FALSE
Negative_NA_GGACCCTTTGTGAGCTAGA_19mer_v4PAMscoreNA	Negative		NA	19	0.100801	-0.033624	0.00355292	24.4089	-0.0161227	FALSE
Negative_NA_GGACCGACGCGTAATTTCTG_20mer_v4PAMscoreNA	Negative		NA	20	0.18219	-0.0336025	0.0044839	10.8496	-0.00583856	FALSE
Negative_NA_GGACCGCCCGACTTAATAACAG_22mer_v4PAMscoreNA	Negative		NA	22	0.27757	0.0195305	-0.0101624	24.3533	-0.0764744	FALSE
Negative_NA_GGACCTCCCATGAGACATAG_20mer_v4PAMscoreNA	Negative		NA	20	0.18219	0.0584744	-0.0330716	2.61842	-0.00369385	FALSE
Negative_NA_GGACCTGTGCTCTTAGTCC_19mer_v4PAMscoreNA	Negative		NA	19	0.100801	-0.178558	0.0622825	3.35446	-0.000439282	FALSE
Negative_NA_GGACGATAACTGTAGAC_17mer_v4PAMscoreNA	Negative		NA	17	0	-0.0154927	-0.47332	0.180351	0.00261878	FALSE
Negative_NA_GGACGCAGAATTAGTACAATC_21mer_v4PAMscoreNA	Negative		NA	21	0.23431	-0.0111206	-0.00192916	10.4688	0.0116913	FALSE
Negative_NA_GGACGCAGCCCTAAGTAATAT_21mer_v4PAMscoreNA	Negative		NA	21	0.23431	0.0730157	-1.15503	0.17441	0.00827686	FALSE
Negative_NA_GGACGCTGGGTACATTTCTGAC_22mer_v4PAMscoreNA	Negative		NA	22	0.27757	0.141504	-0.0287702	7.7	0.00239012	FALSE
Negative_NA_GGACGCTTCGAGCTGATAATA_21mer_v4PAMscoreNA	Negative		NA	21	0.23431	-0.0545751	0.0189954	24.3994	-0.00608562	FALSE
Negative_NA_GGACGGAGCGCTTAACTCTCA_21mer_v4PAMscoreNA	Negative		NA	21	0.26123	0.0341015	-0.000205579	24.407	-0.0341731	FALSE
Negative_NA_GGACGGCCCGGTGTAATTTAC_21mer_v4PAMscoreNA	Negative		NA	21	0.26123	0.027824	0.00907539	24.3131	0.0231114	FALSE
Negative_NA_GGACGGGCCTGAGGCGTGTAAT_22mer_v4PAMscoreNA	Negative		NA	22	0.275927	0.154067	-0.0176843	24.4318	0.0626893	FALSE
Negative_NA_GGACGGGCGGTTTAGGAGAAT_21mer_v4PAMscoreNA	Negative		NA	21	0.26123	0.00312872	0.00474277	19.621	-0.00652854	FALSE
Negative_NA_GGACGGTGACATTTACGGACTT_22mer_v4PAMscoreNA	Negative		NA	22	0.27757	-0.0246322	-0.0107412	24.4153	0.0184399	FALSE
Negative_NA_GGACTAATAACACTCG_16mer_v4PAMscoreNA	Negative		NA	16	0	-0.0480209	0.0052559	24.3976	-0.0638014	FALSE
Negative_NA_GGACTATGTATAACGCTAGG_20mer_v4PAMscoreNA	Negative		NA	20	0.155271	-0.0650362	-0.000474945	24.2203	0.0352915	FALSE
Negative_NA_GGACTGACTTACCTTGAGTC_20mer_v4PAMscoreNA	Negative		NA	20	0.18219	-0.0916828	0.413546	0.424173	-0.00762691	FALSE
Negative_NA_GGACTGCTCATTCGCCTGTA_20mer_v4PAMscoreNA	Negative		NA	20	0.18219	-0.126006	0.0283274	5.19998	-0.00291025	FALSE
Negative_NA_GGACTTGTAGTAAGTAGTCA_20mer_v4PAMscoreNA	Negative		NA	20	0.155271	-0.13055	0.00858155	19.6217	-0.0146539	FALSE
Negative_NA_GGAGAGCGGGCTAATACTTA_20mer_v4PAMscoreNA	Negative		NA	20	0.18219	0.0164358	-0.00387534	24.4293	0.0239807	FALSE
Negative_NA_GGAGCCGACGGTCCTAATTAGC_22mer_v4PAMscoreNA	Negative		NA	22	0.27757	0.030216	-0.0282888	5.91013	0.00299394	FALSE
Negative_NA_GGAGCGCCTGTCTGAGGTAT_20mer_v4PAMscoreNA	Negative		NA	20	0.18219	-0.0213598	0.00167051	19.6195	-0.0072964	FALSE
Negative_NA_GGAGCGCTGTTCCAGCTAACA_21mer_v4PAMscoreNA	Negative		NA	21	0.26123	-0.0250889	0.0039282	5.29182	-0.00388958	FALSE
Negative_NA_GGAGCGGGTTATACAAATC_19mer_v4PAMscoreNA	Negative		NA	19	0.0738818	0.0711829	-0.00105604	24.416	-0.0257109	FALSE
Negative_NA_GGAGCTTTGTACCAAT_16mer_v4PAMscoreNA	Negative		NA	16	0	-0.128922	0.0133523	24.3033	-0.163831	FALSE
Negative_NA_GGAGGCAAATGCAGAGG_17mer_v4PAMscoreNA	Negative		NA	17	0.0269197	-0.124233	0.011841	7.7	-0.00288377	FALSE
Negative_NA_GGAGGCCCTGCTCTAACCTTA_21mer_v4PAMscoreNA	Negative		NA	21	0.26123	-0.0713728	0.00610031	17.7918	-0.0232485	FALSE
Negative_NA_GGAGGCCTTAGCGACATTAG_20mer_v4PAMscoreNA	Negative		NA	20	0.18219	-0.0722302	0.00422191	19.6	-0.0210187	FALSE
Negative_NA_GGAGGGTCTCTAATGAAGTG_20mer_v4PAMscoreNA	Negative		NA	20	0.18219	-0.00706441	0.00640932	17.9205	-0.0245683	FALSE
Negative_NA_GGAGGTTAACAGATAACC_18mer_v4PAMscoreNA	Negative		NA	18	0.0541272	0.109638	0.00488893	19.4287	0.11277	FALSE
Negative_NA_GGAGTGTTAAGGTGGCT_17mer_v4PAMscoreNA	Negative		NA	17	0.0269197	-0.0342003	0.0456852	2.49125	-0.0051334	FALSE
Negative_NA_GGATCCCGGGTGTATACTCTC_21mer_v4PAMscoreNA	Negative		NA	21	0.26123	0.0218413	-0.00597895	5.30031	0.00596017	FALSE
Negative_NA_GGATGCGACTAATTAGACAAG_21mer_v4PAMscoreNA	Negative		NA	21	0.23431	0.00335108	-0.678488	0.210545	0.00751333	FALSE
Negative_NA_GGATTATCCGGTGTAAGCTAGA_22mer_v4PAMscoreNA	Negative		NA	22	0.25065	0.0309388	-0.0532072	2.52519	0.00130036	FALSE
Negative_NA_GGATTCACTCACAAAGTAGA_20mer_v4PAMscoreNA	Negative		NA	20	0.155271	-0.0198067	-0.00179088	14.8	0.0153134	FALSE
Negative_NA_GGATTGCAGACATTAGGTCTC_21mer_v4PAMscoreNA	Negative		NA	21	0.23431	0.0347142	-0.0267833	2.4838	0.017715	FALSE
Negative_NA_GGCAACCATAACACACATG_19mer_v4PAMscoreNA	Negative		NA	19	0.0738818	0.0125281	-0.00721014	7.70001	0.00508676	FALSE
Negative_NA_GGCAACGTCTAGTATGTCCG_20mer_v4PAMscoreNA	Negative		NA	20	0.18219	-0.19036	0.0241013	19.6	-0.0360683	FALSE
Negative_NA_GGCAAGCCAATGTGTCTCT_19mer_v4PAMscoreNA	Negative		NA	19	0.100801	-0.0704266	0.0328432	4.01679	-0.00286932	FALSE
Negative_NA_GGCAAGGGTGTTAAAGTATAG_21mer_v4PAMscoreNA	Negative		NA	21	0.23431	0.114313	-0.0584103	4.34826	0.00574458	FALSE
Negative_NA_GGCAAGGTCGTCTACGATAAT_21mer_v4PAMscoreNA	Negative		NA	21	0.23431	0.0366821	-6.30917e-05	19.6225	0.0139261	FALSE
Negative_NA_GGCAATTACGTACTCTAATGGC_22mer_v4PAMscoreNA	Negative		NA	22	0.25065	0.0449155	-0.0166237	14.8	0.000932839	FALSE
Negative_NA_GGCAATTCCTCCGCTAAA_18mer_v4PAMscoreNA	Negative		NA	18	0.0810469	0.0196896	-0.0195506	5.2	0.00129462	FALSE
Negative_NA_GGCACGAGGCAGTCTATCATAG_22mer_v4PAMscoreNA	Negative		NA	22	0.27757	0.162657	-0.0144899	24.4358	0.0184218	FALSE
Negative_NA_GGCACGCCAGTAGTAAGGCAA_21mer_v4PAMscoreNA	Negative		NA	21	0.26123	0.121865	-1.17256	0.194325	0.00932843	FALSE
Negative_NA_GGCACGGTGTATAATTAGGCC_21mer_v4PAMscoreNA	Negative		NA	21	0.26123	0.0663799	-0.00920308	5.30645	0.000229498	FALSE
Negative_NA_GGCACTCGTGTCAGGTCTAA_20mer_v4PAMscoreNA	Negative		NA	20	0.18219	-0.110941	0.0616918	2.48561	-0.000295124	FALSE
Negative_NA_GGCAGCAGGGTATAATTCCTC_21mer_v4PAMscoreNA	Negative		NA	21	0.26123	0.00126847	0.0101305	14.7998	-0.0101608	FALSE
Negative_NA_GGCAGGTCATTGTTAGTGAG_20mer_v4PAMscoreNA	Negative		NA	20	0.18219	0.00598193	-0.00498055	14.8	0.0109706	FALSE
Negative_NA_GGCAGTCGCGACTTAAAGAGGT_22mer_v4PAMscoreNA	Negative		NA	22	0.27757	0.102823	-0.0293161	14.8051	-0.00837415	FALSE
Negative_NA_GGCATCCACATAGTACC_17mer_v4PAMscoreNA	Negative		NA	17	0.0269197	-0.147539	0.00379053	24.3504	-0.0515036	FALSE
Negative_NA_GGCATGCGTTCTCTGTAATAC_21mer_v4PAMscoreNA	Negative		NA	21	0.23431	0.0523082	-0.00467799	14.8393	-0.0119938	FALSE
Negative_NA_GGCATTGCAGTGACTGAATA_20mer_v4PAMscoreNA	Negative		NA	20	0.155271	-0.0994589	0.0139932	24.3996	-0.0633317	FALSE
Negative_NA_GGCCAAGATTACTATAACAG_20mer_v4PAMscoreNA	Negative		NA	20	0.155271	-0.106324	-0.00581923	24.3646	-0.0870542	FALSE
Negative_NA_GGCCACCAAGACTTAAAG_18mer_v4PAMscoreNA	Negative		NA	18	0.0810469	-0.0341544	-0.00621184	24.4195	0.021481	FALSE
Negative_NA_GGCCACGTCTTGTTACCAGAGA_22mer_v4PAMscoreNA	Negative		NA	22	0.27757	0.00937094	-0.0017377	24.3991	-0.0309525	FALSE
Negative_NA_GGCCACGTTACTGTTAGCT_19mer_v4PAMscoreNA	Negative		NA	19	0.100801	-0.0809997	0.0112514	14.839	-0.00871777	FALSE
Negative_NA_GGCCACTATATTGTGCGTAA_20mer_v4PAMscoreNA	Negative		NA	20	0.155271	0.0399357	-0.00807887	24.4199	0.0220634	FALSE
Negative_NA_GGCCAGCATTAACTTGCCAG_20mer_v4PAMscoreNA	Negative		NA	20	0.18219	-0.0201765	-0.000219421	14.8367	-0.013204	FALSE
Negative_NA_GGCCCACTCGCTAACAACCTAC_22mer_v4PAMscoreNA	Negative		NA	22	0.27757	-0.02479	0.00989405	10.4703	0.0075134	FALSE
Negative_NA_GGCCCAGGCTTACTATGTCA_20mer_v4PAMscoreNA	Negative		NA	20	0.18219	0.0155438	0.00106563	24.3286	0.0286135	FALSE
Negative_NA_GGCCCGCGAACACTGTTTGGAG_22mer_v4PAMscoreNA	Negative		NA	22	0.275927	0.0302437	-0.00729625	24.4247	0.019394	FALSE
Negative_NA_GGCCCGCTCGGCGTATTGTTAG_22mer_v4PAMscoreNA	Negative		NA	22	0.275927	0.0655729	-0.0176143	7.7	0.00955455	FALSE
Negative_NA_GGCCCGGCAGCATAACATTCTC_22mer_v4PAMscoreNA	Negative		NA	22	0.27757	-0.0137201	0.00454296	19.6269	0.0174874	FALSE
Negative_NA_GGCCCGTAAGTCTTAC_16mer_v4PAMscoreNA	Negative		NA	16	0.0269197	-0.0923069	0.0105936	20.4953	-0.0252541	FALSE
Negative_NA_GGCCCGTATCTTGTTTACATG_21mer_v4PAMscoreNA	Negative		NA	21	0.23431	0.00245776	-0.00736002	19.6	0.0130044	FALSE
Negative_NA_GGCCCGTCCGCCTTAATGTAT_21mer_v4PAMscoreNA	Negative		NA	21	0.26123	-0.0746881	0.0107728	24.3921	-0.0468672	FALSE
Negative_NA_GGCCCGTGAGTAAGTCAGTGGC_22mer_v4PAMscoreNA	Negative		NA	22	0.275927	-0.000886701	-6.79724e-05	24.4162	0.0394018	FALSE
Negative_NA_GGCCCTACATAAGGTT_16mer_v4PAMscoreNA	Negative		NA	16	0.0269197	-0.479875	0.161974	2.495	0.00461055	FALSE
Negative_NA_GGCCCTCAAGAGTAAAGAGA_20mer_v4PAMscoreNA	Negative		NA	20	0.18219	-0.0644009	0.0103979	7.76375	-0.00244814	FALSE
Negative_NA_GGCCCTCAAGAGTAAAGAG_19mer_v4PAMscoreNA	Negative		NA	19	0.100801	-0.0346683	0.0047105	14.8361	-0.0182918	FALSE
Negative_NA_GGCCCTGGGAACGTGTAAATA_21mer_v4PAMscoreNA	Negative		NA	21	0.26123	0.0296761	0.0123002	14.8452	0.00133774	FALSE
Negative_NA_GGCCCTTGTGATGAGAAT_18mer_v4PAMscoreNA	Negative		NA	18	0.0810469	0.0489521	0.00070028	14.7999	0.01275	FALSE
Negative_NA_GGCCCTTTCTGTCTA_15mer_v4PAMscoreNA	Negative		NA	15	0.0269197	0.0699938	-0.00324858	19.6	0.102524	FALSE
Negative_NA_GGCCGCCGTTTGGTATAAAC_20mer_v4PAMscoreNA	Negative		NA	20	0.18219	0.0196538	0.0110553	8.37776	-0.0183116	FALSE
Negative_NA_GGCCGCGGGTACAGTCTTTCA_21mer_v4PAMscoreNA	Negative		NA	21	0.259587	-0.157796	0.0284059	13.1648	-0.0241928	FALSE
Negative_NA_GGCCGCTATTGAGGCAAGTCTA_22mer_v4PAMscoreNA	Negative		NA	22	0.27757	0.082192	-0.015101	11.7709	0.00757889	FALSE
Negative_NA_GGCCGCTGGTGAGGATAGTCT_21mer_v4PAMscoreNA	Negative		NA	21	0.259587	-0.0210051	0.00352888	23.1723	-0.0735441	FALSE
Negative_NA_GGCCGGACAGCAGAGTTAAA_20mer_v4PAMscoreNA	Negative		NA	20	0.18219	-0.0100955	0.0014217	10.469	-0.0119124	FALSE
Negative_NA_GGCCGGATCCCTGCTTTA_18mer_v4PAMscoreNA	Negative		NA	18	0.0794038	-0.0323309	0.0109796	10.4664	0.000737545	FALSE
Negative_NA_GGCCGGCGGAGCGAAACTAA_20mer_v4PAMscoreNA	Negative		NA	20	0.180547	-0.0806434	0.00516587	24.4034	-0.0223408	FALSE
Negative_NA_GGCCGGCGGGTCATACGATATA_22mer_v4PAMscoreNA	Negative		NA	22	0.27757	0.0925545	-0.00140429	19.6314	0.027005	FALSE
Negative_NA_GGCCGGCGTCCTATGAGTCA_20mer_v4PAMscoreNA	Negative		NA	20	0.180547	-0.106724	0.0232827	7.70007	-0.0155582	FALSE
Negative_NA_GGCCGGGCGTAAGGCTTTATT_21mer_v4PAMscoreNA	Negative		NA	21	0.26123	-0.125847	0.0397715	5.2	-0.00409063	FALSE
Negative_NA_GGCCGTAACAATTCTG_16mer_v4PAMscoreNA	Negative		NA	16	0.0269197	0.0243708	-0.430664	0.195452	0.0023587	FALSE
Negative_NA_GGCCGTGCACTATAAACAAGGC_22mer_v4PAMscoreNA	Negative		NA	22	0.27757	0.0205834	-0.105067	0.255625	-0.00475262	FALSE
Negative_NA_GGCCGTGCAGAAACATAGTA_20mer_v4PAMscoreNA	Negative		NA	20	0.18219	-0.100807	0.0272198	7.7	0.00271166	FALSE
Negative_NA_GGCCGTGCGCTTCTAAGTTA_20mer_v4PAMscoreNA	Negative		NA	20	0.18219	-0.0115623	-0.0026616	24.4131	0.00980956	FALSE
Negative_NA_GGCCGTTGGTGATTAAATAC_20mer_v4PAMscoreNA	Negative		NA	20	0.155271	0.192839	-1.3333	0.235991	0.00540222	FALSE
Negative_NA_GGCCTACAATCCGGTA_16mer_v4PAMscoreNA	Negative		NA	16	0.0269197	-0.132005	0.00375823	24.3947	-0.0218532	FALSE
Negative_NA_GGCCTAGGAGAGCTAAA_17mer_v4PAMscoreNA	Negative		NA	17	0.0269197	-0.0646073	-0.00314691	22.5012	0.0679813	FALSE
Negative_NA_GGCCTCCTAAGGGTACTT_18mer_v4PAMscoreNA	Negative		NA	18	0.0810469	0.0183405	-0.00703888	19.6	0.0325483	FALSE
Negative_NA_GGCCTCGGATCTAGAATACGG_21mer_v4PAMscoreNA	Negative		NA	21	0.26123	-0.0315184	-0.00460746	24.4039	-0.0144067	FALSE
Negative_NA_GGCCTCGGCGATACTAGGTAA_21mer_v4PAMscoreNA	Negative		NA	21	0.26123	-0.0759693	0.0145715	7.69999	-0.00189163	FALSE
Negative_NA_GGCCTGGCGAAGGGAAGTGACA_22mer_v4PAMscoreNA	Negative		NA	22	0.275927	-0.0702942	0.00771933	10.4	-0.0107157	FALSE
Negative_NA_GGCCTTCGTTATTCTAAAGGT_21mer_v4PAMscoreNA	Negative		NA	21	0.23431	0.0226962	-0.01102	7.77324	-0.00610198	FALSE
Negative_NA_GGCCTTCGTTATTCTAAAGG_20mer_v4PAMscoreNA	Negative		NA	20	0.155271	0.056831	-0.0379686	2.48971	0.0011509	FALSE
Negative_NA_GGCGAACTTTACGAAAGAA_19mer_v4PAMscoreNA	Negative		NA	19	0.0738818	0.0531395	-0.013882	5.2	0.0102181	FALSE
Negative_NA_GGCGAAGGAGGTAAACCTTA_20mer_v4PAMscoreNA	Negative		NA	20	0.18219	-0.0600312	0.00215329	23.8996	-0.0718963	FALSE
Negative_NA_GGCGAAGGGAAGTGACA_17mer_v4PAMscoreNA	Negative		NA	17	0.0269197	0.0209232	-0.000547661	14.8	0.0310709	FALSE
Negative_NA_GGCGAAGGTGCATAATAAATCC_22mer_v4PAMscoreNA	Negative		NA	22	0.25065	0.112354	-1.57429	0.121369	0.00310998	FALSE
Negative_NA_GGCGACATCGGTTAATGATAG_21mer_v4PAMscoreNA	Negative		NA	21	0.23431	0.0361061	-0.00958245	14.8389	-0.00484796	FALSE
Negative_NA_GGCGACCTAACTTGAGAG_18mer_v4PAMscoreNA	Negative		NA	18	0.0810469	0.0119833	0.00128571	15.1286	-0.0230649	FALSE
Negative_NA_GGCGACTCAAGTAAG_15mer_v4PAMscoreNA	Negative		NA	15	0.0269197	-0.0864562	0.0088099	19.6214	-0.0165793	FALSE
Negative_NA_GGCGACTTCTAGTCTACAAATA_22mer_v4PAMscoreNA	Negative		NA	22	0.25065	-0.0792782	0.238717	0.346073	0.00877358	FALSE
Negative_NA_GGCGATGCGTTGGTCTGATAAT_22mer_v4PAMscoreNA	Negative		NA	22	0.27757	-0.0433689	0.012861	10.4	0.00561384	FALSE
Negative_NA_GGCGATTCGATCGAAACCTTAC_22mer_v4PAMscoreNA	Negative		NA	22	0.27757	0.0921431	-0.793444	0.362213	0.0233695	FALSE
Negative_NA_GGCGATTCTAACTCCCTAA_19mer_v4PAMscoreNA	Negative		NA	19	0.0738818	0.0303409	-0.0232881	5.2	0.00525202	FALSE
Negative_NA_GGCGATTCTAACTCCCTA_18mer_v4PAMscoreNA	Negative		NA	18	0.0810469	-0.0145257	0.0114369	5.29496	-0.00393716	FALSE
Negative_NA_GGCGATTGTCATACGTAGAA_20mer_v4PAMscoreNA	Negative		NA	20	0.155271	-0.070324	0.0151857	24.3892	-0.0482144	FALSE
Negative_NA_GGCGCACAGGAACATAACCATA_22mer_v4PAMscoreNA	Negative		NA	22	0.27757	0.146849	-0.0104168	4.15354	0.0104476	FALSE
Negative_NA_GGCGCATAAATCTAA_15mer_v4PAMscoreNA	Negative		NA	15	0	0.17159	-0.017541	24.3138	0.224014	FALSE
Negative_NA_GGCGCATGAGTGCCTAGTGTA_21mer_v4PAMscoreNA	Negative		NA	21	0.26123	-0.0317427	0.000621415	22.462	-0.0387757	FALSE
Negative_NA_GGCGCCAAGCTGTTTAAGCCTC_22mer_v4PAMscoreNA	Negative		NA	22	0.27757	-0.0250275	0.00431413	24.4192	0.0210769	FALSE
Negative_NA_GGCGCCCTCATTTATACACT_20mer_v4PAMscoreNA	Negative		NA	20	0.18219	0.0176705	-0.00522915	24.4168	0.0126036	FALSE
Negative_NA_GGCGCCGACCTCTTACATAC_20mer_v4PAMscoreNA	Negative		NA	20	0.18219	-0.0712242	0.011375	24.3818	-0.0586386	FALSE
Negative_NA_GGCGCCGTATAATGTGGG_18mer_v4PAMscoreNA	Negative		NA	18	0.0794038	0.0146289	-0.00154079	19.621	0.00870614	FALSE
Negative_NA_GGCGCCGTATAATGTGG_17mer_v4PAMscoreNA	Negative		NA	17	0.0269197	-0.0808314	0.390333	0.464888	-0.00384211	FALSE
Negative_NA_GGCGCCTTTAAATCGACA_18mer_v4PAMscoreNA	Negative		NA	18	0.0810469	-0.0293873	0.004571	19.6288	0.0258908	FALSE
Negative_NA_GGCGCGAGCTATAGCAGTAT_20mer_v4PAMscoreNA	Negative		NA	20	0.18219	0.057868	-0.00293935	19.6	0.0229022	FALSE
Negative_NA_GGCGCGGTTTATTGTGAATG_20mer_v4PAMscoreNA	Negative		NA	20	0.18219	-0.0254557	0.022698	5.82096	-0.00584711	FALSE
Negative_NA_GGCGCGTAGAATCATTACGGA_21mer_v4PAMscoreNA	Negative		NA	21	0.26123	-0.073957	-0.0172902	14.8	0.00806828	FALSE
Negative_NA_GGCGCTCACTCGTCCCTAGG_20mer_v4PAMscoreNA	Negative		NA	20	0.180547	-0.00569196	-0.00466736	24.4127	0.0186289	FALSE
Negative_NA_GGCGCTCTATACGGAGAGTT_20mer_v4PAMscoreNA	Negative		NA	20	0.18219	-0.00238182	0.00548427	24.4101	-0.0209167	FALSE
Negative_NA_GGCGCTGCTCGGGTCTAGTATG_22mer_v4PAMscoreNA	Negative		NA	22	0.275927	-0.0591019	-0.000445115	24.3877	-0.0202854	FALSE
Negative_NA_GGCGGAAGGAAACTATGCCAT_21mer_v4PAMscoreNA	Negative		NA	21	0.26123	0.093259	-0.0188369	7.78494	-0.0082515	FALSE
Negative_NA_GGCGGCGGGTTAATTCCTATA_21mer_v4PAMscoreNA	Negative		NA	21	0.26123	0.0342699	0.0014999	24.4299	0.039841	FALSE
Negative_NA_GGCGGGCTATCATAGTGAA_19mer_v4PAMscoreNA	Negative		NA	19	0.100801	0.0381239	-0.0139829	14.8	0.0231184	FALSE
Negative_NA_GGCGGGTCTGATTCTAATCGAA_22mer_v4PAMscoreNA	Negative		NA	22	0.27757	-0.0142794	-0.000350854	24.4169	0.0150083	FALSE
Negative_NA_GGCGGTGCGAATACTAGCGTG_21mer_v4PAMscoreNA	Negative		NA	21	0.259587	-0.103731	0.0247382	5.2	-0.00699315	FALSE
Negative_NA_GGCGGTTGCGTACCTAAATTCT_22mer_v4PAMscoreNA	Negative		NA	22	0.27757	0.0814364	-0.0157094	23.674	0.0400073	FALSE
Negative_NA_GGCGTAGAAAGGAGTA_16mer_v4PAMscoreNA	Negative		NA	16	0.0269197	-0.0964215	0.00551348	9.69054	-0.0185386	FALSE
Negative_NA_GGCGTATATGACATGAG_17mer_v4PAMscoreNA	Negative		NA	17	0	-0.0481239	-0.00422172	10.4647	0.00812192	FALSE
Negative_NA_GGCGTCATGGTTCGTACGATA_21mer_v4PAMscoreNA	Negative		NA	21	0.26123	0.07224	0.00967992	24.4201	-0.0179842	FALSE
Negative_NA_GGCGTCCTTTAAACT_15mer_v4PAMscoreNA	Negative		NA	15	0	0.0289533	0.00649607	19.6255	-0.00673233	FALSE
Negative_NA_GGCGTCGTGGTTAGAGGCTAAC_22mer_v4PAMscoreNA	Negative		NA	22	0.27757	-0.015481	0.0264262	7.70002	-0.00690071	FALSE
Negative_NA_GGCGTGGAACTCTCACTCAAT_21mer_v4PAMscoreNA	Negative		NA	21	0.26123	-0.035452	0.0103292	14.8	-0.0133531	FALSE
Negative_NA_GGCGTGTAGACTTAGTTATGAG_22mer_v4PAMscoreNA	Negative		NA	22	0.25065	-0.050195	0.0125372	2.60567	-0.00247166	FALSE
Negative_NA_GGCGTTTGGGCCTAGTCTGCTA_22mer_v4PAMscoreNA	Negative		NA	22	0.27757	0.168276	-0.0873072	2.57984	0.00659554	FALSE
Negative_NA_GGCTAAGCTCTAACT_15mer_v4PAMscoreNA	Negative		NA	15	0	-0.448742	0.0459414	24.4479	-0.0737673	FALSE
Negative_NA_GGCTACAAAGGACTAA_16mer_v4PAMscoreNA	Negative		NA	16	0	-0.229104	0.109609	2.81919	0.00596226	FALSE
Negative_NA_GGCTAGCCGACATAGGAAGAG_21mer_v4PAMscoreNA	Negative		NA	21	0.26123	-0.0732058	0.00516761	19.6	-0.0103023	FALSE
Negative_NA_GGCTAGGAGTGTTAAGGTGGCT_22mer_v4PAMscoreNA	Negative		NA	22	0.27757	-0.0847791	0.0144823	10.3997	-0.0108504	FALSE
Negative_NA_GGCTATCTCGAGTTATTAGA_20mer_v4PAMscoreNA	Negative		NA	20	0.155271	-0.206208	0.0413649	7.17285	-0.0064826	FALSE
Negative_NA_GGCTCCAATTATTAGG_16mer_v4PAMscoreNA	Negative		NA	16	0	0.053726	0.0044338	14.8001	-0.0352753	FALSE
Negative_NA_GGCTCCCGGTTGTACAATGGA_21mer_v4PAMscoreNA	Negative		NA	21	0.26123	-0.112874	0.0182225	6.71394	-0.00496774	FALSE
Negative_NA_GGCTCCGGCTAGACTGATAAA_21mer_v4PAMscoreNA	Negative		NA	21	0.26123	-0.00578985	-0.00118369	7.7	0.0158124	FALSE
Negative_NA_GGCTCCGGTAGCATGACTAG_20mer_v4PAMscoreNA	Negative		NA	20	0.18219	0.0385989	-0.0659221	2.46887	0.00400997	FALSE
Negative_NA_GGCTCGCACGAGAATTAATTAG_22mer_v4PAMscoreNA	Negative		NA	22	0.25065	0.0717822	-0.0316095	3.46994	0.00150435	FALSE
Negative_NA_GGCTCGGACATGCGCTAATAGT_22mer_v4PAMscoreNA	Negative		NA	22	0.27757	0.00298341	0.00283141	19.6189	-0.0206145	FALSE
Negative_NA_GGCTCGGCATAAACTAGCGTT_21mer_v4PAMscoreNA	Negative		NA	21	0.26123	-0.0348991	0.0474246	2.49261	0.0026693	FALSE
Negative_NA_GGCTCGTGATGATAACT_17mer_v4PAMscoreNA	Negative		NA	17	0	0.00649659	-0.0229111	5.2	0.00662435	FALSE
Negative_NA_GGCTCGTGCCCTTAGCCTATA_21mer_v4PAMscoreNA	Negative		NA	21	0.26123	-0.0163786	0.0206631	5.2	0.00669941	FALSE
Negative_NA_GGCTCGTTCCACCTAATA_18mer_v4PAMscoreNA	Negative		NA	18	0.0810469	-0.0145295	0.0158416	14.8473	0.024469	FALSE
Negative_NA_GGCTCTACCACTTGTATA_18mer_v4PAMscoreNA	Negative		NA	18	0.0541272	0.0129336	-0.00694798	19.6181	0.00456275	FALSE
Negative_NA_GGCTCTACTTGCAATGT_17mer_v4PAMscoreNA	Negative		NA	17	0	0.0404387	-0.0193203	10.4621	-0.0102141	FALSE
Negative_NA_GGCTCTTCAATGTTAGCCTCT_21mer_v4PAMscoreNA	Negative		NA	21	0.23431	-0.0480118	-0.000204937	10.4602	-0.0108702	FALSE
Negative_NA_GGCTGATACTCCCTCCATAACT_22mer_v4PAMscoreNA	Negative		NA	22	0.27757	-0.0221119	0.0399157	3.33612	-0.00947947	FALSE
Negative_NA_GGCTGCCGCTTAGGAGGA_18mer_v4PAMscoreNA	Negative		NA	18	0.0794038	-0.147833	0.060006	2.47598	-0.00448646	FALSE
Negative_NA_GGCTGGAGTATATCCCAT_18mer_v4PAMscoreNA	Negative		NA	18	0.0810469	-0.0184125	-0.00828715	5.29618	0.0197535	FALSE
Negative_NA_GGCTGGCTCGTTCCACCTAATA_22mer_v4PAMscoreNA	Negative		NA	22	0.27757	0.0131694	0.0219733	2.62697	0.00310902	FALSE
Negative_NA_GGCTGTAGGTAGAGTCT_17mer_v4PAMscoreNA	Negative		NA	17	0.0269197	-0.023511	-0.00115803	7.77371	0.0103665	FALSE
Negative_NA_GGCTGTGGCCCTCATGAGAG_20mer_v4PAMscoreNA	Negative		NA	20	0.180547	0.0332072	-0.00527581	10.3998	0.00430942	FALSE
Negative_NA_GGCTTGTACGACTTTACTCCT_21mer_v4PAMscoreNA	Negative		NA	21	0.23431	-0.00709606	-0.00458655	14.838	-0.00950748	FALSE
Negative_NA_GGCTTGTACGACTTTACTCC_20mer_v4PAMscoreNA	Negative		NA	20	0.18219	0.0636375	-0.161907	0.249281	-0.00101416	FALSE
Negative_NA_GGCTTGTAGGATACCTTA_18mer_v4PAMscoreNA	Negative		NA	18	0.0541272	0.0214356	-0.0102857	24.4344	0.0476733	FALSE
Negative_NA_GGCTTTAGAGGCTGTAATATAC_22mer_v4PAMscoreNA	Negative		NA	22	0.25065	0.0889349	-0.0173331	7.93464	0.0101691	FALSE
Negative_NA_GGGAAAGCGACAATTTAAGAGC_22mer_v4PAMscoreNA	Negative		NA	22	0.25065	0.106518	-0.0733476	2.47781	0.00979198	FALSE
Negative_NA_GGGAAAGCGACAATTTAAGAG_21mer_v4PAMscoreNA	Negative		NA	21	0.23431	0.0514428	-0.0164697	19.6205	-0.00316203	FALSE
Negative_NA_GGGAACGATTAGTCCTTCCC_20mer_v4PAMscoreNA	Negative		NA	20	0.18219	-0.165762	0.0711747	2.7312	-0.00456487	FALSE
Negative_NA_GGGAACTCCTCTTGTTTAGTTC_22mer_v4PAMscoreNA	Negative		NA	22	0.25065	0.0328087	-0.174405	0.24888	0.000898762	FALSE
Negative_NA_GGGAAGAAGGTAGTCTGTC_19mer_v4PAMscoreNA	Negative		NA	19	0.100801	-0.0607404	0.0057269	19.3939	0.0347843	FALSE
Negative_NA_GGGACAGCAAGGAAATTGAA_20mer_v4PAMscoreNA	Negative		NA	20	0.155271	0.00796275	-0.00924333	19.6177	0.00893265	FALSE
Negative_NA_GGGACCACGAATCCGTGTAAG_21mer_v4PAMscoreNA	Negative		NA	21	0.26123	0.114864	-0.0193149	7.75605	0.00875402	FALSE
Negative_NA_GGGACCCACCCTTTAAGTCTAC_22mer_v4PAMscoreNA	Negative		NA	22	0.27757	0.130286	-0.00961663	19.621	0.0135698	FALSE
Negative_NA_GGGACCTCCCATGAGACATAG_21mer_v4PAMscoreNA	Negative		NA	21	0.26123	0.0884787	-0.0163979	6.23855	-0.00282022	FALSE
Negative_NA_GGGACCTGTGCTCTTAGTCC_20mer_v4PAMscoreNA	Negative		NA	20	0.18219	-0.0228308	0.00830258	14.8398	-0.00213769	FALSE
Negative_NA_GGGACGCAGAATTAGTACAATC_22mer_v4PAMscoreNA	Negative		NA	22	0.25065	-0.0573149	0.000907051	10.4	-0.0311235	FALSE
Negative_NA_GGGACGCGTCTGTTA_15mer_v4PAMscoreNA	Negative		NA	15	0.0269197	-0.110803	0.00424843	24.4137	0.0193692	FALSE
Negative_NA_GGGACGGAGCGCTTAACTCTCA_22mer_v4PAMscoreNA	Negative		NA	22	0.27757	0.0618362	0.00457444	19.6233	-0.0115726	FALSE
Negative_NA_GGGAGCCATCCCATATAGGG_20mer_v4PAMscoreNA	Negative		NA	20	0.18219	-0.0475486	0.0168455	10.4	-0.00841429	FALSE
Negative_NA_GGGAGGGTCTCTAATGAAGTG_21mer_v4PAMscoreNA	Negative		NA	21	0.26123	0.0242693	0.00235412	7.78612	0.00908238	FALSE
Negative_NA_GGGATAAACTCTGATC_16mer_v4PAMscoreNA	Negative		NA	16	0	-0.246422	-0.00814886	19.6	0.0766446	FALSE
Negative_NA_GGGATGCGACTAATTAGACAAG_22mer_v4PAMscoreNA	Negative		NA	22	0.25065	-0.125148	0.0409091	5.19996	-0.0026848	FALSE
Negative_NA_GGGCAACCATAACACACATG_20mer_v4PAMscoreNA	Negative		NA	20	0.18219	-0.0759048	0.0148917	12.6643	-0.0156191	FALSE
Negative_NA_GGGCAACGTCTAGTATGTCCG_21mer_v4PAMscoreNA	Negative		NA	21	0.26123	-0.101019	0.0143097	19.6258	-0.0100044	FALSE
Negative_NA_GGGCACGCCAGTAGTAAGGCAA_22mer_v4PAMscoreNA	Negative		NA	22	0.27757	-0.10961	0.00319362	19.6	-0.0468608	FALSE
Negative_NA_GGGCACGGTGTATAATTAGGCC_22mer_v4PAMscoreNA	Negative		NA	22	0.27757	0.0934435	-0.0233659	7.78578	-0.00247204	FALSE
Negative_NA_GGGCATGGTTCAGATACCTA_20mer_v4PAMscoreNA	Negative		NA	20	0.18219	0.101174	-0.0103748	24.4293	0.0129407	FALSE
Negative_NA_GGGCATTCTGGAGACTCTACA_21mer_v4PAMscoreNA	Negative		NA	21	0.26123	-0.0260377	0.00612273	14.8394	-0.00257615	FALSE
Negative_NA_GGGCCACGTTACTGTTAGCT_20mer_v4PAMscoreNA	Negative		NA	20	0.18219	-0.051727	0.00163249	19.6191	-0.0120426	FALSE
Negative_NA_GGGCCAGTGTAGTATCTAGG_20mer_v4PAMscoreNA	Negative		NA	20	0.18219	-0.0125653	-0.00125967	14.8	0.0138948	FALSE
Negative_NA_GGGCCCGTATCTTGTTTACATG_22mer_v4PAMscoreNA	Negative		NA	22	0.27757	0.0231877	0.00246935	24.4263	0.0188433	FALSE
Negative_NA_GGGCCCGTCCGCCTTAATGTAT_22mer_v4PAMscoreNA	Negative		NA	22	0.27757	-0.0420726	0.000555932	19.6218	0.0115558	FALSE
Negative_NA_GGGCCCTCAAGAGTAAAGAGA_21mer_v4PAMscoreNA	Negative		NA	21	0.26123	0.0268973	0.0198979	5.3085	0.00193324	FALSE
Negative_NA_GGGCCCTCAAGAGTAAAGAG_20mer_v4PAMscoreNA	Negative		NA	20	0.18219	-0.0626571	0.0025634	24.4062	-0.035238	FALSE
Negative_NA_GGGCCCTGGGAACGTGTAAATA_22mer_v4PAMscoreNA	Negative		NA	22	0.27757	0.0120132	0.0125479	24.4565	-0.0289284	FALSE
Negative_NA_GGGCCCTTTCTGTCTA_16mer_v4PAMscoreNA	Negative		NA	16	0.0269197	-0.128364	0.012106	24.3815	-0.0279705	FALSE
Negative_NA_GGGCCGATCCTTTACATATG_20mer_v4PAMscoreNA	Negative		NA	20	0.18219	0.0432927	-0.00528845	24.4663	0.0704256	FALSE
Negative_NA_GGGCCGGACAGCAGAGTTAAA_21mer_v4PAMscoreNA	Negative		NA	21	0.26123	0.112504	-0.035934	7.88491	-0.00204303	FALSE
Negative_NA_GGGCCTAGGAGAGCTAAA_18mer_v4PAMscoreNA	Negative		NA	18	0.0810469	-0.0332303	-0.000182079	19.6187	-0.00974137	FALSE
Negative_NA_GGGCCTCGCTCTGTAATAAA_20mer_v4PAMscoreNA	Negative		NA	20	0.18219	-0.0300047	-0.00138498	19.6216	0.0165387	FALSE
Negative_NA_GGGCCTCGGATCTAGAATACGG_22mer_v4PAMscoreNA	Negative		NA	22	0.27757	-0.10469	0.00759458	24.4087	-0.0168262	FALSE
Negative_NA_GGGCCTCGGCGATACTAGGTAA_22mer_v4PAMscoreNA	Negative		NA	22	0.27757	-0.15561	0.0261717	8.39802	-0.00560337	FALSE
Negative_NA_GGGCGACATCGGTTAATGATAG_22mer_v4PAMscoreNA	Negative		NA	22	0.27757	-0.0341167	0.00576342	5.2	-0.00829031	FALSE
Negative_NA_GGGCGATCGGGTAACAT_17mer_v4PAMscoreNA	Negative		NA	17	0.0269197	-0.0889552	0.00373317	24.4026	-0.0288829	FALSE
Negative_NA_GGGCGGTGCGAATACTAGCGTG_22mer_v4PAMscoreNA	Negative		NA	22	0.275927	-0.0950888	0.499723	0.486661	-0.014161	FALSE
Negative_NA_GGGCGTGACCTACACACCATA_21mer_v4PAMscoreNA	Negative		NA	21	0.26123	-0.0894015	0.0438552	8.59631	0.00136431	FALSE
Negative_NA_GGGCTACAAAGGACTAA_17mer_v4PAMscoreNA	Negative		NA	17	0	-0.00462608	-0.00636118	12.653	0.00924618	FALSE
Negative_NA_GGGCTATCTCGAGTTATTAGA_21mer_v4PAMscoreNA	Negative		NA	21	0.23431	0.0429476	-0.00109846	19.6187	-0.00766311	FALSE
Negative_NA_GGGCTCGGCATAAACTAGCGTT_22mer_v4PAMscoreNA	Negative		NA	22	0.27757	0.144045	-0.013268	10.3974	0.00899284	FALSE
Negative_NA_GGGCTCGTGCCCTTAGCCTATA_22mer_v4PAMscoreNA	Negative		NA	22	0.27757	0.040307	-0.00228946	19.5196	0.0289103	FALSE
Negative_NA_GGGCTGGAGTATATCCCAT_19mer_v4PAMscoreNA	Negative		NA	19	0.100801	-0.0478078	0.00347232	19.6214	-0.000246654	FALSE
Negative_NA_GGGCTTGTACGACTTTACTCCT_22mer_v4PAMscoreNA	Negative		NA	22	0.27757	-0.0586264	-0.00226528	16.398	0.0181094	FALSE
Negative_NA_GGGCTTGTACGACTTTACTCC_21mer_v4PAMscoreNA	Negative		NA	21	0.26123	-0.0122348	0.00533156	24.4139	-0.00785175	FALSE
Negative_NA_GGGTAAGCTTATAACTAGGC_20mer_v4PAMscoreNA	Negative		NA	20	0.155271	0.0607739	-0.0020803	24.399	-0.0321651	FALSE
Negative_NA_GGGTACATGGGCCTAAACAGTA_22mer_v4PAMscoreNA	Negative		NA	22	0.27757	0.0551732	0.0115326	23.6951	-0.077134	FALSE
Negative_NA_GGGTACCCGAGACTACCCTAC_21mer_v4PAMscoreNA	Negative		NA	21	0.259587	0.0168961	0.00314789	14.8417	-0.00522913	FALSE
Negative_NA_GGGTACTATGGGTCT_15mer_v4PAMscoreNA	Negative		NA	15	0.0269197	0.162628	-0.0245893	24.1684	0.0896396	FALSE
Negative_NA_GGGTATATTAACACGGA_17mer_v4PAMscoreNA	Negative		NA	17	0	-0.578306	0.0384654	22.3897	-0.30516	FALSE
Negative_NA_GGGTCAACGAAGACGATTCTAA_22mer_v4PAMscoreNA	Negative		NA	22	0.25065	0.0250087	0.00151497	19.6208	-0.00198988	FALSE
Negative_NA_GGGTCAGACTATACAA_16mer_v4PAMscoreNA	Negative		NA	16	0	-0.282463	0.155094	8.75147	-0.0711821	FALSE
Negative_NA_GGGTCAGAGGAGAGACTCTGCC_22mer_v4PAMscoreNA	Negative		NA	22	0.275927	0.0325522	0.00560231	24.4143	-0.0150083	FALSE
Negative_NA_GGGTCCGACCTTATACGGAG_20mer_v4PAMscoreNA	Negative		NA	20	0.18219	-0.0134581	0.000986257	19.6	-0.0291429	FALSE
Negative_NA_GGGTCCGGGTTGAAGGATGAT_21mer_v4PAMscoreNA	Negative		NA	21	0.26123	-0.0567312	0.0204198	7.7	-0.00462411	FALSE
Negative_NA_GGGTCCTCATTCCTAGG_17mer_v4PAMscoreNA	Negative		NA	17	0.0269197	-0.0822805	0.021251	24.3878	-0.0543009	FALSE
Negative_NA_GGGTCGAACGTATAATTACG_20mer_v4PAMscoreNA	Negative		NA	20	0.155271	0.00785781	-0.0418342	2.61215	0.010834	FALSE
Negative_NA_GGGTCGGCCTAATCTAAAGG_20mer_v4PAMscoreNA	Negative		NA	20	0.18219	0.000853082	0.00452713	19.6219	-0.000261083	FALSE
Negative_NA_GGGTCGGGTCCTATCTCTAC_20mer_v4PAMscoreNA	Negative		NA	20	0.18219	-0.0621043	0.0149397	14.8	-0.00294636	FALSE
Negative_NA_GGGTCTATCTGGTAGGACCTAA_22mer_v4PAMscoreNA	Negative		NA	22	0.27757	0.042543	-0.416412	0.228834	0.0107003	FALSE
Negative_NA_GGGTGCCCGCCTAAGTCCCAT_21mer_v4PAMscoreNA	Negative		NA	21	0.259587	0.00453092	0.18515	0.359114	-0.00381955	FALSE
Negative_NA_GGGTGCCTTTATAGTCGCTT_20mer_v4PAMscoreNA	Negative		NA	20	0.18219	0.0454936	-0.0040072	14.8423	0.00432638	FALSE
Negative_NA_GGGTGCGTAAAGCATAAGC_19mer_v4PAMscoreNA	Negative		NA	19	0.100801	0.0262159	-0.00152755	23.2902	0.0503711	FALSE
Negative_NA_GGGTGGTCCTAACTAGCCTC_20mer_v4PAMscoreNA	Negative		NA	20	0.18219	-0.108535	0.0152271	24.3811	-0.0250957	FALSE
Negative_NA_GGGTGTCGCGGTTAGATATAT_21mer_v4PAMscoreNA	Negative		NA	21	0.23431	0.0215985	-0.302633	0.230625	0.00417739	FALSE
Negative_NA_GGGTTAAGAGACACAA_16mer_v4PAMscoreNA	Negative		NA	16	0	-0.656775	0.103137	10.7208	-0.073069	FALSE
Negative_NA_GGGTTCTGCACGCATTCTAT_20mer_v4PAMscoreNA	Negative		NA	20	0.18219	0.0304654	-0.00487958	24.3844	-0.0489318	FALSE
Negative_NA_GGTACATGGGCCTAAACAGTA_21mer_v4PAMscoreNA	Negative		NA	21	0.23431	-0.0765642	0.0100153	7.76233	0.00159855	FALSE
Negative_NA_GGTACCCGAGACTACCCTAC_20mer_v4PAMscoreNA	Negative		NA	20	0.18219	-0.0989394	0.0509407	5.2	0.00808807	FALSE
Negative_NA_GGTAGCAAGAGGCCTCT_17mer_v4PAMscoreNA	Negative		NA	17	0.0269197	0.144178	-0.674056	0.236457	0.00269109	FALSE
Negative_NA_GGTAGGCTCCTCTTA_15mer_v4PAMscoreNA	Negative		NA	15	0.0269197					FALSE
Negative_NA_GGTATGTCGGCTTATAGT_18mer_v4PAMscoreNA	Negative		NA	18	0.0541272	-0.10912	0.017207	7.70005	-0.011518	FALSE
Negative_NA_GGTATGTCTACCTCTTGAACTA_22mer_v4PAMscoreNA	Negative		NA	22	0.25065	0.0974644	-0.04592	4.12607	0.00637963	FALSE
Negative_NA_GGTATGTGCGTATCAGTCTTCC_22mer_v4PAMscoreNA	Negative		NA	22	0.27757	-0.0353658	0.0111458	8.87848	-0.0126501	FALSE
Negative_NA_GGTCAACGAAGACGATTCTAA_21mer_v4PAMscoreNA	Negative		NA	21	0.23431	0.0320791	-0.00388366	10.4691	0.00718931	FALSE
Negative_NA_GGTCAGAGGAGAGACTCTGCC_21mer_v4PAMscoreNA	Negative		NA	21	0.259587	0.0752134	-0.00497305	19.6241	0.0321191	FALSE
Negative_NA_GGTCAGAGGCTCTAGTCCATA_21mer_v4PAMscoreNA	Negative		NA	21	0.26123	0.0826672	0.0130925	19.6346	-0.00848612	FALSE
Negative_NA_GGTCATAGCGTTATCTTCCCT_21mer_v4PAMscoreNA	Negative		NA	21	0.23431	-0.148342	0.065274	2.71164	-0.000434166	FALSE
Negative_NA_GGTCATTGTTAGTGAG_16mer_v4PAMscoreNA	Negative		NA	16	0	-0.129735	0.0564263	5.35961	-0.0219917	FALSE
Negative_NA_GGTCCGACCTTATACGGAG_19mer_v4PAMscoreNA	Negative		NA	19	0.100801	-0.0510261	-0.0137183	5.2	0.00736493	FALSE
Negative_NA_GGTCCGGGTTGAAGGATGAT_20mer_v4PAMscoreNA	Negative		NA	20	0.18219	-0.0491671	0.0120307	24.3887	-0.0435059	FALSE
Negative_NA_GGTCCTCATTCCTAGG_16mer_v4PAMscoreNA	Negative		NA	16	0.0269197	-0.0594438	0.00813329	24.3581	-0.0732211	FALSE
Negative_NA_GGTCCTGGAGACTACACGCTTA_22mer_v4PAMscoreNA	Negative		NA	22	0.27757	0.0801136	-0.0122171	19.6164	-0.00291947	FALSE
Negative_NA_GGTCGATGACATGTGAGGAT_20mer_v4PAMscoreNA	Negative		NA	20	0.18219	-0.0108591	-0.00663183	7.76921	0.00129527	FALSE
Negative_NA_GGTCGATTTAGACTTGGAC_19mer_v4PAMscoreNA	Negative		NA	19	0.0738818	0.109222	-0.0579887	4.20788	0.0173642	FALSE
Negative_NA_GGTCGCCTAAGCAGGGAAATT_21mer_v4PAMscoreNA	Negative		NA	21	0.26123	0.0262364	-0.00499474	8.58387	0.00461609	FALSE
Negative_NA_GGTCGGAGCGCTAATAAACTGG_22mer_v4PAMscoreNA	Negative		NA	22	0.27757	0.048997	-0.0104141	18.2479	0.0236075	FALSE
Negative_NA_GGTCGGCACGGTGGCTTATTAA_22mer_v4PAMscoreNA	Negative		NA	22	0.27757	0.0535219	-0.0056134	19.6204	0.0116543	FALSE
Negative_NA_GGTCGTGCAGACTACAGAAC_20mer_v4PAMscoreNA	Negative		NA	20	0.18219	-0.0619147	0.0100065	19.623	-0.0076017	FALSE
Negative_NA_GGTCGTGTCGAAGTTTCTACC_21mer_v4PAMscoreNA	Negative		NA	21	0.26123	0.0223489	-0.00322438	24.4034	-0.0380502	FALSE
Negative_NA_GGTCTAAGTCCTCACGTTACGT_22mer_v4PAMscoreNA	Negative		NA	22	0.27757	-0.0458655	0.0133102	7.7	-0.0103001	FALSE
Negative_NA_GGTCTACAATAGGAACTTAG_20mer_v4PAMscoreNA	Negative		NA	20	0.155271	0.195593	-0.0388417	8.26843	0.00190671	FALSE
Negative_NA_GGTCTATCTGGTAGGACCTAA_21mer_v4PAMscoreNA	Negative		NA	21	0.23431	-0.010071	-0.00035437	24.4079	-0.0167133	FALSE
Negative_NA_GGTCTCGCCTTAAGTCAGAGC_21mer_v4PAMscoreNA	Negative		NA	21	0.26123	0.0119157	0.0103977	5.2	-0.00837999	FALSE
Negative_NA_GGTCTTGGATTACTCGGGTTT_21mer_v4PAMscoreNA	Negative		NA	21	0.23431	0.149234	-0.0295493	5.19993	-0.00506907	FALSE
Negative_NA_GGTGAGCGTTCCCATAAACTA_21mer_v4PAMscoreNA	Negative		NA	21	0.23431	0.00863521	-0.167828	0.242252	-0.00124976	FALSE
Negative_NA_GGTGAGTGGTAGGAATATAA_20mer_v4PAMscoreNA	Negative		NA	20	0.155271	-0.0185701	0.012746	11.8181	-0.0251346	FALSE
Negative_NA_GGTGCCCGCCTAAGTCCCAT_20mer_v4PAMscoreNA	Negative		NA	20	0.180547	-0.145032	0.00995153	24.3917	-0.0321387	FALSE
Negative_NA_GGTGCCTTTATAGTCGCTT_19mer_v4PAMscoreNA	Negative		NA	19	0.0738818	-0.0599808	0.00796839	23.4976	-0.0318135	FALSE
Negative_NA_GGTGCGGCGGCTCAGTCCTATG_22mer_v4PAMscoreNA	Negative		NA	22	0.275927	-0.0953329	0.21668	0.324613	-0.00349786	FALSE
Negative_NA_GGTGCGTAAAGCATAAGC_18mer_v4PAMscoreNA	Negative		NA	18	0.0810469	0.016546	-0.0129348	11.5253	0.0147917	FALSE
Negative_NA_GGTGCGTTGAGGATTAAGG_19mer_v4PAMscoreNA	Negative		NA	19	0.100801	-0.0280241	0.00655333	17.6697	-0.0421952	FALSE
Negative_NA_GGTGGCGCCGTATAATGTGGG_21mer_v4PAMscoreNA	Negative		NA	21	0.259587	-0.0636286	0.0462925	2.49551	0.00410866	FALSE
Negative_NA_GGTGGCGCCGTATAATGTGG_20mer_v4PAMscoreNA	Negative		NA	20	0.18219	0.0894292	-0.126451	0.270442	-0.000948147	FALSE
Negative_NA_GGTGGCTCTACCACTTGTATA_21mer_v4PAMscoreNA	Negative		NA	21	0.23431	-0.0525263	0.0843833	0.305052	0.00554006	FALSE
Negative_NA_GGTGGGATGCATTCTAAA_18mer_v4PAMscoreNA	Negative		NA	18	0.0541272	-0.135087	0.0702385	2.98112	-0.00524251	FALSE
Negative_NA_GGTGGGTGAGTACACCTAGACT_22mer_v4PAMscoreNA	Negative		NA	22	0.27757	-0.0599604	0.0307034	2.60851	0.00335764	FALSE
Negative_NA_GGTGGTCCTAACTAGCCTC_19mer_v4PAMscoreNA	Negative		NA	19	0.100801	-0.0969334	0.0431029	6.03395	-0.000750198	FALSE
Negative_NA_GGTGGTTGCCTTAAGGCA_18mer_v4PAMscoreNA	Negative		NA	18	0.0810469	0.0263296	0.00145304	14.8445	0.0142434	FALSE
Negative_NA_GGTGTAACAAGCATGT_16mer_v4PAMscoreNA	Negative		NA	16	0	0.112846	-0.0136192	2.49406	-0.0958104	FALSE
Negative_NA_GGTGTCGCGGTTAGATATAT_20mer_v4PAMscoreNA	Negative		NA	20	0.155271	0.0109648	-0.164457	0.240053	-0.0027213	FALSE
Negative_NA_GGTGTGCGACTCGCTCTAAGTA_22mer_v4PAMscoreNA	Negative		NA	22	0.27757	0.0402301	0.00282213	19.6325	0.0257748	FALSE
Negative_NA_GGTGTGCTCAGTCTTGCGTTAA_22mer_v4PAMscoreNA	Negative		NA	22	0.27757	-0.0748333	0.0105053	24.3998	-0.0350559	FALSE
Negative_NA_GGTTAAGGACCCACTT_16mer_v4PAMscoreNA	Negative		NA	16	0.0269197	0.327834	-0.34823	2.45774	-0.369079	FALSE
Negative_NA_GGTTACACTCCAGTTTACC_19mer_v4PAMscoreNA	Negative		NA	19	0.0738818	-0.0462223	-0.00194596	24.4021	-0.0320531	FALSE
Negative_NA_GGTTCAGGAGTGTGTCCCTC_20mer_v4PAMscoreNA	Negative		NA	20	0.18219	-0.0286585	0.0128157	19.6335	0.00115679	FALSE
Negative_NA_GGTTCCCGCTCTAGTGGCTA_20mer_v4PAMscoreNA	Negative		NA	20	0.18219	0.124505	-0.0168344	5.2	-0.00181055	FALSE
Negative_NA_GGTTCGTCCCGTTAATGG_18mer_v4PAMscoreNA	Negative		NA	18	0.0810469	-0.149433	0.0152638	7.7	7.24136e-05	FALSE
Negative_NA_GGTTCTGCACGCATTCTAT_19mer_v4PAMscoreNA	Negative		NA	19	0.0738818	0.0027681	-0.00769308	14.7997	0.00966317	FALSE
Negative_NA_GGTTGCCTTAAGGCA_15mer_v4PAMscoreNA	Negative		NA	15	0.0269197	-0.194269	-0.462325	1.30361	0.103272	FALSE
Negative_NA_GGTTGCGAAGATCCCTATTA_20mer_v4PAMscoreNA	Negative		NA	20	0.155271	0.104671	-0.0230343	5.68049	0.00182932	FALSE
Negative_NA_GGTTGCGTACCTAAATTCT_19mer_v4PAMscoreNA	Negative		NA	19	0.0738818	-0.0184691	0.00440878	14.8392	-0.00497093	FALSE
Negative_NA_GGTTGGATGAGGCTTCTC_18mer_v4PAMscoreNA	Negative		NA	18	0.0810469	-0.0465385	-0.00344894	10.4	0.0204309	FALSE
Negative_NA_GGTTGGGACAAAGATAGATA_20mer_v4PAMscoreNA	Negative		NA	20	0.155271	-0.031979	-0.000480472	19.8277	0.0408667	FALSE
Negative_NA_GGTTGGGTAGGCTCCTCTTA_20mer_v4PAMscoreNA	Negative		NA	20	0.18219	0.0699046	-0.00294607	19.6	-0.0320573	FALSE
Negative_NA_GTAAAGCCTTCACTTGGTA_19mer_v4PAMscoreNA	Negative		NA	19	0.0738818	0.0161886	-0.0301722	2.6132	0.00343197	FALSE
Negative_NA_GTAACGAATATGAGAGAGG_19mer_v4PAMscoreNA	Negative		NA	19	0.0738818	-0.122113	0.0165049	24.3956	-0.06018	FALSE
Negative_NA_GTAACGTCTTAAAGCGAGCC_20mer_v4PAMscoreNA	Negative		NA	20	0.18219	-0.088895	0.0270061	6.39285	-0.00420066	FALSE
Negative_NA_GTACATGGGCCTAAACAGTA_20mer_v4PAMscoreNA	Negative		NA	20	0.155271	0.0809208	-0.00910018	24.5259	0.0665055	FALSE
Negative_NA_GTACCCGCCACGTATCCTTCA_21mer_v4PAMscoreNA	Negative		NA	21	0.26123	0.0166944	-0.000990464	24.4072	-0.0275875	FALSE
Negative_NA_GTACCGGACCCGTAGTTAATTAC_23mer_v4PAMscoreNA	Negative		NA	23	0.279832	0.0175956	-0.00637786	7.77987	0.00424468	FALSE
Negative_NA_GTACCTCCTCCGTTAACTAGTTG_23mer_v4PAMscoreNA	Negative		NA	23	0.279832	0.0358324	-0.0268298	2.48976	0.000490217	FALSE
Negative_NA_GTACGAGTACGGCTTGTACAAT_22mer_v4PAMscoreNA	Negative		NA	22	0.25065	0.0706406	-0.00743926	24.4176	0.00303881	FALSE
Negative_NA_GTACGCGCGACGTTACACCCA_21mer_v4PAMscoreNA	Negative		NA	21	0.259587	-0.0611046	0.0130902	14.2712	-0.0266455	FALSE
Negative_NA_GTACTAGGTAAGACCCTTTA_20mer_v4PAMscoreNA	Negative		NA	20	0.155271	-0.00261266	0.00788285	5.29452	-0.0085385	FALSE
Negative_NA_GTAGACGATGTAACACTCCT_20mer_v4PAMscoreNA	Negative		NA	20	0.155271	0.00311891	-0.00908265	7.77396	0.00538586	FALSE
Negative_NA_GTAGAGGCTCCAATTATTAGG_21mer_v4PAMscoreNA	Negative		NA	21	0.23431	-0.0410096	0.0102542	24.4073	-0.0156888	FALSE
Negative_NA_GTAGCAAGAGGCCTCT_16mer_v4PAMscoreNA	Negative		NA	16	0.0269197	-0.089316	0.0113025	5.28337	0.00215215	FALSE
Negative_NA_GTAGCCGCTACGCCTAATTAGAT_23mer_v4PAMscoreNA	Negative		NA	23	0.279832	-0.0245	0.00387199	14.8	-0.0158186	FALSE
Negative_NA_GTAGTCCGAGCTATCTTAGAC_21mer_v4PAMscoreNA	Negative		NA	21	0.23431	-0.0246507	0.00778473	10.4655	-0.00545922	FALSE
Negative_NA_GTATGTCGGCTTATAGT_17mer_v4PAMscoreNA	Negative		NA	17	0	0.0546099	0.00117894	17.2711	0.0243007	FALSE
Negative_NA_GTATGTGCGTATCAGTCTTCC_21mer_v4PAMscoreNA	Negative		NA	21	0.23431	-0.036975	0.014798	12.0799	-0.00466378	FALSE
Negative_NA_GTATTCGTCCCTGCATATAGCTA_23mer_v4PAMscoreNA	Negative		NA	23	0.279832	0.0900236	-0.713137	0.168837	0.00266599	FALSE
Negative_NA_GTCAACGAAGACGATTCTAA_20mer_v4PAMscoreNA	Negative		NA	20	0.155271	-0.131446	0.032941	5.2	0.00384238	FALSE
Negative_NA_GTCAAGCGGAGATAGACGAGGGAC_24mer_v4PAMscoreNA	Negative		NA	24	0.279289	0.0412237	-0.00343194	14.8	-0.0214972	FALSE
Negative_NA_GTCAGAGGAGAGACTCTGCC_20mer_v4PAMscoreNA	Negative		NA	20	0.18219	-0.0969004	0.0121947	17.8748	-0.0448997	FALSE
Negative_NA_GTCAGAGGCTCTAGTCCATA_20mer_v4PAMscoreNA	Negative		NA	20	0.18219	-0.0689689	0.033922	8.20021	0.00792719	FALSE
Negative_NA_GTCAGGACTTTGAGAGCAGA_20mer_v4PAMscoreNA	Negative		NA	20	0.18219	0.00943896	0.00235117	21.8371	-0.0362248	FALSE
Negative_NA_GTCAGGCGTCCTTTAAACT_19mer_v4PAMscoreNA	Negative		NA	19	0.0738818	-0.047964	0.0129726	14.8	-0.00457607	FALSE
Negative_NA_GTCAGGTTGGGACAAAGATAGATA_24mer_v4PAMscoreNA	Negative		NA	24	0.252369	-0.148168	0.0416821	10.4	-0.0352876	FALSE
Negative_NA_GTCATCCCTAGTAGACTGGT_20mer_v4PAMscoreNA	Negative		NA	20	0.18219	-0.0672882	-0.00360151	11.27	-0.0379646	FALSE
Negative_NA_GTCATGGCATCCACATAGTACC_22mer_v4PAMscoreNA	Negative		NA	22	0.27757	0.0511923	-0.819833	0.145632	0.00125393	FALSE
Negative_NA_GTCCACTATCGACAGAGACTAAG_23mer_v4PAMscoreNA	Negative		NA	23	0.279832	0.0191338	0.00820736	14.8	-0.00893641	FALSE
Negative_NA_GTCCAGTCCATGACTAAGTGTGA_23mer_v4PAMscoreNA	Negative		NA	23	0.279832	0.102359	-0.0252219	2.41884	-0.000960429	FALSE
Negative_NA_GTCCATTGCGACTACACTTAACTA_24mer_v4PAMscoreNA	Negative		NA	24	0.252369	0.0580146	-0.00314547	24.4243	0.0114802	FALSE
Negative_NA_GTCCCAGCGATACAGTCTAAT_21mer_v4PAMscoreNA	Negative		NA	21	0.23431	-0.0256313	-0.00218077	19.6206	0.0110879	FALSE
Negative_NA_GTCCCGAGCATCCCTCTT_18mer_v4PAMscoreNA	Negative		NA	18	0.0794038	-0.0815343	0.0517146	2.49848	-0.00322835	FALSE
Negative_NA_GTCCCGCACGCGTAATATAT_20mer_v4PAMscoreNA	Negative		NA	20	0.18219					FALSE
Negative_NA_GTCCCGGAGTTTAAAGAGTGATT_23mer_v4PAMscoreNA	Negative		NA	23	0.279832	0.105497	-0.0116159	23.5243	0.0796302	FALSE
Negative_NA_GTCCCGGCCCGTAGGAGACTAGAC_24mer_v4PAMscoreNA	Negative		NA	24	0.277645	0.192917	-0.842224	0.205182	0.0124858	FALSE
Negative_NA_GTCCCGTACTAATCAACTAAG_21mer_v4PAMscoreNA	Negative		NA	21	0.23431	0.222434	-0.0694377	3.94554	-0.00166494	FALSE
Negative_NA_GTCCGACCTAAACCCTGTGT_20mer_v4PAMscoreNA	Negative		NA	20	0.18219	0.0656078	-0.0148155	7.7	0.0010723	FALSE
Negative_NA_GTCCGAGCACCATAATTTAGGGA_23mer_v4PAMscoreNA	Negative		NA	23	0.279832	-0.0272404	0.0096473	24.3926	-0.0457857	FALSE
Negative_NA_GTCCGAGCTATCTTAGAC_18mer_v4PAMscoreNA	Negative		NA	18	0.0810469	-0.0869625	0.014659	14.8	-0.00503047	FALSE
Negative_NA_GTCCGCCCGCGGCTACATCTTAT_23mer_v4PAMscoreNA	Negative		NA	23	0.305109	0.071174	-0.078445	2.57881	-0.00959167	FALSE
Negative_NA_GTCCGCCTAGCAAGAGAATGTCTC_24mer_v4PAMscoreNA	Negative		NA	24	0.279289	0.18362	-0.0780859	2.44387	0.00788128	FALSE
Negative_NA_GTCCGCCTTACCTTAATAG_19mer_v4PAMscoreNA	Negative		NA	19	0.0738818	-0.0726299	0.00900972	14.8	-0.0183381	FALSE
Negative_NA_GTCCGGTGGAGCCTACTAA_19mer_v4PAMscoreNA	Negative		NA	19	0.100801	-0.00487399	0.00568852	24.4225	0.0242522	FALSE
Negative_NA_GTCCGTAGGACCTTTCAT_18mer_v4PAMscoreNA	Negative		NA	18	0.0810469	-0.0593067	0.00304048	24.4473	0.0477735	FALSE
Negative_NA_GTCCTAACTCCCGTGG_16mer_v4PAMscoreNA	Negative		NA	16	0.0252766	-0.274725	0.0148512	10.4	0.0673832	FALSE
Negative_NA_GTCCTACCATAGTAAAGCCA_20mer_v4PAMscoreNA	Negative		NA	20	0.155271	-0.0375041	0.047301	2.95606	-0.0026076	FALSE
Negative_NA_GTCCTATTCGTCTGTCTAGT_20mer_v4PAMscoreNA	Negative		NA	20	0.155271	-0.0148143	-0.00566134	19.6181	0.002086	FALSE
Negative_NA_GTCCTCATTCCTAGG_15mer_v4PAMscoreNA	Negative		NA	15	0.0269197	-0.324878	-0.0173065	24.3264	-0.225504	FALSE
Negative_NA_GTCCTCCGCGCCCTGACAATAT_22mer_v4PAMscoreNA	Negative		NA	22	0.27757	-0.0784963	0.00904962	12.027	-0.0129154	FALSE
Negative_NA_GTCCTGGAGACTACACGCTTA_21mer_v4PAMscoreNA	Negative		NA	21	0.26123	-0.0140975	-0.00293895	14.8403	0.00452235	FALSE
Negative_NA_GTCCTTGGTGATTGCTAGAA_20mer_v4PAMscoreNA	Negative		NA	20	0.155271	-0.0178718	-0.0046744	19.6184	0.00154671	FALSE
Negative_NA_GTCGAGCAGGGTTAAGAGACACAA_24mer_v4PAMscoreNA	Negative		NA	24	0.279289	0.22992	-0.030053	7.7	0.020968	FALSE
Negative_NA_GTCGAGTCCGTAGGACCTTTCAT_23mer_v4PAMscoreNA	Negative		NA	23	0.306752	0.0448106	-0.0153825	9.49077	0.0171238	FALSE
Negative_NA_GTCGATCATGAGAGGAGGAG_20mer_v4PAMscoreNA	Negative		NA	20	0.18219	-0.160765	0.501469	0.446537	-0.0134733	FALSE
Negative_NA_GTCGATTTAGACTTGGAC_18mer_v4PAMscoreNA	Negative		NA	18	0.0541272	-0.0845564	0.0453385	5.2	0.00627026	FALSE
Negative_NA_GTCGCAAGGGACCTCTCATAGTAC_24mer_v4PAMscoreNA	Negative		NA	24	0.279289	0.118753	-0.0688385	2.47983	0.00402503	FALSE
Negative_NA_GTCGCACTTCATATGGGAGTTT_22mer_v4PAMscoreNA	Negative		NA	22	0.25065	0.0407952	0.0177139	5.20016	-0.00857092	FALSE
Negative_NA_GTCGCCGATTAGATGTTACAGT_22mer_v4PAMscoreNA	Negative		NA	22	0.25065	-0.0100353	-0.00167586	10.4709	-0.00736134	FALSE
Negative_NA_GTCGCCTAAGCAGGGAAATT_20mer_v4PAMscoreNA	Negative		NA	20	0.18219	-0.00712101	0.00592418	8.38404	-0.00672022	FALSE
Negative_NA_GTCGCGACGGAACTATCCACATA_23mer_v4PAMscoreNA	Negative		NA	23	0.306752	0.0755414	-0.380248	0.307351	0.028879	FALSE
Negative_NA_GTCGCGCCACGTCCCTCCTAAAGA_24mer_v4PAMscoreNA	Negative		NA	24	0.277645	-0.0481441	0.0265145	2.49719	-0.0035376	FALSE
Negative_NA_GTCGCGCCACGTCCCTCCTAAAG_23mer_v4PAMscoreNA	Negative		NA	23	0.305109	-0.046804	0.00595205	10.4	-0.00304097	FALSE
Negative_NA_GTCGCGGACTGTACAGTC_18mer_v4PAMscoreNA	Negative		NA	18	0.0794038	0.0317493	-0.00407021	19.6173	-0.0126587	FALSE
Negative_NA_GTCGCGGCTTATGGAATAA_19mer_v4PAMscoreNA	Negative		NA	19	0.0738818	-0.0366957	0.00948398	24.3285	-0.0656075	FALSE
Negative_NA_GTCGCGGGCAAATATAGGCCTAAC_24mer_v4PAMscoreNA	Negative		NA	24	0.279289	-0.063757	-0.016656	16.3003	0.0272478	FALSE
Negative_NA_GTCGCGGTTAGATATAT_17mer_v4PAMscoreNA	Negative		NA	17	0	0.281076	0.00832943	14.8	0.0709131	FALSE
Negative_NA_GTCGCGTACTCAGTACAATGAAG_23mer_v4PAMscoreNA	Negative		NA	23	0.279832	0.0796264	-0.0136233	19.6	0.0119509	FALSE
Negative_NA_GTCGCTGCCCACAACTTTGTAACT_24mer_v4PAMscoreNA	Negative		NA	24	0.279289	0.146562	-0.0374211	5.81957	0.000581817	FALSE
Negative_NA_GTCGCTGTCCTTACTCCGTA_20mer_v4PAMscoreNA	Negative		NA	20	0.18219	0.104776	-0.0607224	2.48168	0.000659638	FALSE
Negative_NA_GTCGGACGTGGATGAGAGAT_20mer_v4PAMscoreNA	Negative		NA	20	0.18219	-0.0130526	-0.00278691	14.8417	0.00899994	FALSE
Negative_NA_GTCGGAGCGCTAATAAACTGG_21mer_v4PAMscoreNA	Negative		NA	21	0.26123	-0.0168545	-0.00374758	24.6795	0.043845	FALSE
Negative_NA_GTCGGATTAGGGATGGTA_18mer_v4PAMscoreNA	Negative		NA	18	0.0810469	-0.0567067	0.00686642	21.3167	-0.0160117	FALSE
Negative_NA_GTCGGCACGGTGGCTTATTAA_21mer_v4PAMscoreNA	Negative		NA	21	0.26123	0.249432	-0.0400651	5.63202	0.00517369	FALSE
Negative_NA_GTCGGCACGTTGCTCTACTGAG_22mer_v4PAMscoreNA	Negative		NA	22	0.27757	-0.00879804	0.00693624	19.6213	-0.0103726	FALSE
Negative_NA_GTCGGCTGTGGCCCTCATGAGAG_23mer_v4PAMscoreNA	Negative		NA	23	0.305109	0.0558316	-0.000401096	24.4112	-0.0251481	FALSE
Negative_NA_GTCGGGTCAGACTATACAA_19mer_v4PAMscoreNA	Negative		NA	19	0.0738818	-0.0684886	0.285111	0.370702	0.000435516	FALSE
Negative_NA_GTCGTAGAGGCTCCAATTATTAGG_24mer_v4PAMscoreNA	Negative		NA	24	0.252369	0.273125	-0.0823751	2.4941	-0.0191956	FALSE
Negative_NA_GTCGTCGCACTAAGTTACCA_20mer_v4PAMscoreNA	Negative		NA	20	0.18219	-0.0926113	0.0629598	2.48473	-5.92756e-05	FALSE
Negative_NA_GTCGTGGTTAGAGGCTAAC_19mer_v4PAMscoreNA	Negative		NA	19	0.100801	-0.0864355	0.00890289	14.8399	0.00426121	FALSE
Negative_NA_GTCGTGTCGAAGTTTCTACC_20mer_v4PAMscoreNA	Negative		NA	20	0.18219	0.138298	-0.0213094	14.8	0.000794102	FALSE
Negative_NA_GTCGTGTGAACATAAGTAGA_20mer_v4PAMscoreNA	Negative		NA	20	0.155271	0.0393757	-0.0078385	10.4628	-0.0175966	FALSE
Negative_NA_GTCTAAGTCCTCACGTTACGT_21mer_v4PAMscoreNA	Negative		NA	21	0.23431	-0.0240568	-0.00111892	24.1518	-0.0488904	FALSE
Negative_NA_GTCTACCTCTTGAACTA_17mer_v4PAMscoreNA	Negative		NA	17	0	-0.0823629	-0.00517149	12.0463	0.0197692	FALSE
Negative_NA_GTCTATCTGGTAGGACCTAA_20mer_v4PAMscoreNA	Negative		NA	20	0.155271	0.0527819	-0.0183919	7.70075	0.0167534	FALSE
Negative_NA_GTCTCACATGGCGACTCAAGTAAG_24mer_v4PAMscoreNA	Negative		NA	24	0.279289	0.0585519	-0.00460766	14.8403	-0.00953082	FALSE
Negative_NA_GTCTCACTCTGTATTGT_17mer_v4PAMscoreNA	Negative		NA	17	0	-0.0253623	-0.00313128	24.772	-0.0998243	FALSE
Negative_NA_GTCTCACTGAGTCGTAGTATACT_23mer_v4PAMscoreNA	Negative		NA	23	0.279832	0.0832102	-0.0556532	2.44676	0.000790672	FALSE
Negative_NA_GTCTCCCTCGCCTTTACGTAAAGT_24mer_v4PAMscoreNA	Negative		NA	24	0.279289	0.0385741	-0.0111793	19.6166	0.00472542	FALSE
Negative_NA_GTCTCGGCAGGGTACTTTAGTAGG_24mer_v4PAMscoreNA	Negative		NA	24	0.279289	0.0616106	-0.0338294	2.49612	0.000181398	FALSE
Negative_NA_GTCTCGGCAGGGTACTTTAGT_21mer_v4PAMscoreNA	Negative		NA	21	0.26123	-0.0530763	0.00214669	10.4594	-0.014921	FALSE
Negative_NA_GTCTCGGTTTGGCAATCTGTAAG_23mer_v4PAMscoreNA	Negative		NA	23	0.279832	0.0144522	-0.000912831	19.6191	-0.00731291	FALSE
Negative_NA_GTCTGCAGTGACCTGATAGTATGC_24mer_v4PAMscoreNA	Negative		NA	24	0.279289	0.013726	0.00652609	16.5295	-0.0124597	FALSE
Negative_NA_GTCTGCTCTCTCCTAGATAGT_21mer_v4PAMscoreNA	Negative		NA	21	0.23431	0.106635	-0.0614616	2.49104	-0.000166248	FALSE
Negative_NA_GTCTGGACTATGTATAACGCTAGG_24mer_v4PAMscoreNA	Negative		NA	24	0.252369	-0.298621	0.0851875	5.96556	-0.0128742	FALSE
Negative_NA_GTCTGGCGCGGTTTATTGTGAATG_24mer_v4PAMscoreNA	Negative		NA	24	0.279289	0.0623235	-0.00657156	19.6194	0.00604787	FALSE
Negative_NA_GTCTGTGACGCAAGGGTCCTAGA_23mer_v4PAMscoreNA	Negative		NA	23	0.306752	-0.00368914	-0.238224	0.221396	-0.00164741	FALSE
Negative_NA_GTCTTCTCAGGCAGTCTATAT_21mer_v4PAMscoreNA	Negative		NA	21	0.23431	-0.0188936	0.000179311	23.5024	0.0468739	FALSE
Negative_NA_GTCTTGGATTACTCGGGTTT_20mer_v4PAMscoreNA	Negative		NA	20	0.155271	-0.0906769	0.0157362	22.6807	-0.0549662	FALSE
Negative_NA_GTCTTGTTCCAAGTTACGCTTA_22mer_v4PAMscoreNA	Negative		NA	22	0.25065	-0.0399982	0.0104623	7.76782	-0.00669944	FALSE
Negative_NA_GTCTTGTTCCAAGTTACGCTT_21mer_v4PAMscoreNA	Negative		NA	21	0.23431	0.0101333	0.00809442	24.4338	-0.0483216	FALSE
Negative_NA_GTGAAGATGGGTACCTAA_18mer_v4PAMscoreNA	Negative		NA	18	0.0541272	-0.0276388	0.00521392	19.6197	-0.0227268	FALSE
Negative_NA_GTGAAGGGACGTTATCTCTC_20mer_v4PAMscoreNA	Negative		NA	20	0.18219	0.0760856	-0.0046501	14.8	0.0173662	FALSE
Negative_NA_GTGACCTGATAGTATGC_17mer_v4PAMscoreNA	Negative		NA	17	0	-0.127112	0.0200521	19.6	-0.00426859	FALSE
Negative_NA_GTGACGCAAGGGTCCTAGA_19mer_v4PAMscoreNA	Negative		NA	19	0.100801	-0.00784407	-0.0115165	24.4321	0.051876	FALSE
Negative_NA_GTGACGCGCGGCGTTAAATTA_21mer_v4PAMscoreNA	Negative		NA	21	0.26123	-0.0169029	0.191286	0.357305	0.000998939	FALSE
Negative_NA_GTGACGGTCTTCACGTAGTTT_21mer_v4PAMscoreNA	Negative		NA	21	0.23431	0.0617832	-0.00392313	12.6628	0.014908	FALSE
Negative_NA_GTGAGAAGGTGCCAACTATA_20mer_v4PAMscoreNA	Negative		NA	20	0.155271	-0.00883433	0.0243261	16.1788	-0.017431	FALSE
Negative_NA_GTGAGCGTTCCCATAAACTA_20mer_v4PAMscoreNA	Negative		NA	20	0.155271	-0.0310755	-0.0011265	24.4029	-0.0431018	FALSE
Negative_NA_GTGAGGTCGCGTAGGCGTGCCTC_23mer_v4PAMscoreNA	Negative		NA	23	0.305109	-0.0499786	0.248223	0.365059	-0.00629094	FALSE
Negative_NA_GTGAGTAGGAGACTT_15mer_v4PAMscoreNA	Negative		NA	15	0					FALSE
Negative_NA_GTGCAGGTATTATGC_15mer_v4PAMscoreNA	Negative		NA	15	0	0.0827463	-0.0561382	5.2	0.0298049	FALSE
Negative_NA_GTGCCAACCTATATGATACC_20mer_v4PAMscoreNA	Negative		NA	20	0.155271	0.035929	-0.00134763	19.6221	0.0142154	FALSE
Negative_NA_GTGCCCGCCTAAGTCCCAT_19mer_v4PAMscoreNA	Negative		NA	19	0.0991583	0.0843039	-0.0186443	14.8399	-0.00446321	FALSE
Negative_NA_GTGCCCTGGGACTAGAATGTAT_22mer_v4PAMscoreNA	Negative		NA	22	0.27757	0.115006	-0.0347479	2.49205	-0.0002347	FALSE
Negative_NA_GTGCCTGTATTAGAAGTCAA_20mer_v4PAMscoreNA	Negative		NA	20	0.155271	-0.0265572	0.00362434	19.6	-0.0232508	FALSE
Negative_NA_GTGCCTTTATAGTCGCTT_18mer_v4PAMscoreNA	Negative		NA	18	0.0541272	0.0682144	-0.0182438	10.4	0.0113873	FALSE
Negative_NA_GTGCGCAAGACTAGTAACATGTC_23mer_v4PAMscoreNA	Negative		NA	23	0.279832	-0.0536976	0.0113146	5.2	-0.00704633	FALSE
Negative_NA_GTGCGCTTCTAAGTTA_16mer_v4PAMscoreNA	Negative		NA	16	0	-0.31789	0.0826214	4.54811	0.0192519	FALSE
Negative_NA_GTGCGGAGGTTAACAGATAACC_22mer_v4PAMscoreNA	Negative		NA	22	0.27757	-0.0030952	0.000212214	9.27907	-0.0140856	FALSE
Negative_NA_GTGCGGCGGCTCAGTCCTATG_21mer_v4PAMscoreNA	Negative		NA	21	0.259587	0.0157138	-0.012992	17.2078	-0.0498449	FALSE
Negative_NA_GTGCGTAAAGCATAAGC_17mer_v4PAMscoreNA	Negative		NA	17	0	0.0718966	-0.00607638	7.78916	0.00158427	FALSE
Negative_NA_GTGCGTCCCGAGCATCCCTCTT_22mer_v4PAMscoreNA	Negative		NA	22	0.275927	0.0376289	-0.00835914	14.8412	0.00591738	FALSE
Negative_NA_GTGCGTGAGCTATAGCAGTTA_21mer_v4PAMscoreNA	Negative		NA	21	0.23431	-0.0135155	-0.00116723	10.4008	-0.0123108	FALSE
Negative_NA_GTGCGTTGAGGATTAAGG_18mer_v4PAMscoreNA	Negative		NA	18	0.0810469	0.000368165	0.00484105	24.3225	-0.0375117	FALSE
Negative_NA_GTGCTCCGATGGAGGAAAGT_20mer_v4PAMscoreNA	Negative		NA	20	0.18219	-0.0581365	0.0352948	2.48123	-0.00533138	FALSE
Negative_NA_GTGCTCTAATGTAGCAGA_18mer_v4PAMscoreNA	Negative		NA	18	0.0541272	0.0112786	0.00804959	7.70002	-0.015389	FALSE
Negative_NA_GTGCTGCCAGTAAATTACATTG_22mer_v4PAMscoreNA	Negative		NA	22	0.25065	0.122964	-0.0773167	2.49347	0.00305097	FALSE
Negative_NA_GTGCTGCTGGTAAAGTTACTAC_22mer_v4PAMscoreNA	Negative		NA	22	0.25065	-0.0405366	0.0153313	24.4021	-0.0341479	FALSE
Negative_NA_GTGCTTGAGATAGTTGGATTG_21mer_v4PAMscoreNA	Negative		NA	21	0.23431	-0.0522866	-0.00200802	17.7884	-0.0353784	FALSE
Negative_NA_GTGGAACTCTCACTCAAT_18mer_v4PAMscoreNA	Negative		NA	18	0.0541272	-0.0403628	-0.00417058	24.4341	0.0596835	FALSE
Negative_NA_GTGGAGGCCCTGCTCTAACCTTA_23mer_v4PAMscoreNA	Negative		NA	23	0.306752	0.0759709	-0.00918106	12.8025	0.00735291	FALSE
Negative_NA_GTGGAGGCCTTAGCGACATTAG_22mer_v4PAMscoreNA	Negative		NA	22	0.27757	0.0336559	-0.00368246	19.6207	0.0117656	FALSE
Negative_NA_GTGGAGGGTTAAGTAG_16mer_v4PAMscoreNA	Negative		NA	16	0.0269197	0.341941	-0.031927	23.5633	0.245688	FALSE
Negative_NA_GTGGCAAGGTCGTCTACGATAAT_23mer_v4PAMscoreNA	Negative		NA	23	0.279832	-0.0267072	-0.00143711	24.4142	0.00835557	FALSE
Negative_NA_GTGGCACTTTAAGGAGCTAA_20mer_v4PAMscoreNA	Negative		NA	20	0.155271	-0.0484745	-0.00310297	24.3874	-0.0211588	FALSE
Negative_NA_GTGGCCAAGATTACTATAACAG_22mer_v4PAMscoreNA	Negative		NA	22	0.25065	0.0883001	-0.19439	0.222522	-0.0110717	FALSE
Negative_NA_GTGGCCACCAAGACTTAAAG_20mer_v4PAMscoreNA	Negative		NA	20	0.18219	-0.0438465	0.00349434	14.8371	-0.00880558	FALSE
Negative_NA_GTGGCCGCCGTTTGGTATAAAC_22mer_v4PAMscoreNA	Negative		NA	22	0.27757	-0.0158729	-0.0215837	8.24602	0.0447754	FALSE
Negative_NA_GTGGCCTTCTAACAAGAGCTT_21mer_v4PAMscoreNA	Negative		NA	21	0.23431	0.0437726	-0.00221712	19.6175	-0.0187964	FALSE
Negative_NA_GTGGCGCCGTATAATGTGGG_20mer_v4PAMscoreNA	Negative		NA	20	0.18219	0.203677	-0.0188095	10.4	0.0162118	FALSE
Negative_NA_GTGGCGCCGTATAATGTGG_19mer_v4PAMscoreNA	Negative		NA	19	0.100801	-0.172335	0.00559171	22.8618	0.0541121	FALSE
Negative_NA_GTGGCGCTCACTCGTCCCTAGG_22mer_v4PAMscoreNA	Negative		NA	22	0.275927	-0.0416303	0.0100434	19.6219	-0.0137249	FALSE
Negative_NA_GTGGCTCTACCACTTGTATA_20mer_v4PAMscoreNA	Negative		NA	20	0.155271	-0.12241	0.0601246	2.49979	0.00318162	FALSE
Negative_NA_GTGGGAAGAAGGTAGTCTGTC_21mer_v4PAMscoreNA	Negative		NA	21	0.26123	-0.239619	0.0626447	5.59463	0.0058519	FALSE
Negative_NA_GTGGGATGCATTCTAAA_17mer_v4PAMscoreNA	Negative		NA	17	0	0.157585	-0.0120709	24.0835	0.0645387	FALSE
Negative_NA_GTGGGCCAGTGTAGTATCTAGG_22mer_v4PAMscoreNA	Negative		NA	22	0.27757	-0.0198879	0.0121425	7.77496	-0.00168327	FALSE
Negative_NA_GTGGGCCCTTTCTGTCTA_18mer_v4PAMscoreNA	Negative		NA	18	0.0810469	-0.0578003	0.00557071	19.2486	-0.0437889	FALSE
Negative_NA_GTGGGCGCTGACTCTATAGGG_21mer_v4PAMscoreNA	Negative		NA	21	0.259587	0.0551651	-0.0104013	14.8	0.00424105	FALSE
Negative_NA_GTGGGTGAGTACACCTAGACT_21mer_v4PAMscoreNA	Negative		NA	21	0.26123	-0.030456	-0.000462717	24.405	-0.0365811	FALSE
Negative_NA_GTGGGTTCTGCACGCATTCTAT_22mer_v4PAMscoreNA	Negative		NA	22	0.27757	0.00366494	0.00723026	19.6263	-0.000573353	FALSE
Negative_NA_GTGGTCACCTCTAGAAA_17mer_v4PAMscoreNA	Negative		NA	17	0	-0.0167528	-0.000366667	19.6181	-0.0124883	FALSE
Negative_NA_GTGGTCCTAACTAGCCTC_18mer_v4PAMscoreNA	Negative		NA	18	0.0810469	0.018956	-0.0036308	24.4175	0.00998068	FALSE
Negative_NA_GTGGTGGTTGCCTTAAGGCA_20mer_v4PAMscoreNA	Negative		NA	20	0.18219	-0.00741477	0.00883823	24.3164	0.048094	FALSE
Negative_NA_GTGGTTAAGGACCCACTT_18mer_v4PAMscoreNA	Negative		NA	18	0.0810469	-0.0132109	-0.00327279	24.3999	-0.0142374	FALSE
Negative_NA_GTGGTTAGAGGCTAAC_16mer_v4PAMscoreNA	Negative		NA	16	0.0269197	-0.172577	0.072152	2.42006	0.00546755	FALSE
Negative_NA_GTGTAGACTTAGTTATGAGG_20mer_v4PAMscoreNA	Negative		NA	20	0.155271	-0.0148655	-0.00476589	24.414	0.0087558	FALSE
Negative_NA_GTGTAGCAGCTACTTAGAACA_21mer_v4PAMscoreNA	Negative		NA	21	0.23431	0.0137622	-0.00238197	24.4222	0.0475566	FALSE
Negative_NA_GTGTCCGGTGGAGCCTACTAA_21mer_v4PAMscoreNA	Negative		NA	21	0.26123	-0.0691214	0.0373202	2.60584	-0.00180716	FALSE
Negative_NA_GTGTCCTATTCGTCTGTCTAGT_22mer_v4PAMscoreNA	Negative		NA	22	0.25065	0.0372798	-0.00644047	19.6186	0.00328975	FALSE
Negative_NA_GTGTCGCGGTTAGATATAT_19mer_v4PAMscoreNA	Negative		NA	19	0.0738818	0.0868373	-0.0246639	9.12929	0.00997137	FALSE
Negative_NA_GTGTCGTGTGAACATAAGTAGA_22mer_v4PAMscoreNA	Negative		NA	22	0.25065	0.275404	-0.0884264	5.24776	0.0310529	FALSE
Negative_NA_GTGTGCGACTCGCTCTAAGTA_21mer_v4PAMscoreNA	Negative		NA	21	0.26123	-0.109789	0.0193124	7.86267	-0.00782505	FALSE
Negative_NA_GTGTGCTCAGTCTTGCGTTAA_21mer_v4PAMscoreNA	Negative		NA	21	0.23431	-0.0361371	0.00684125	21.8306	-0.0185976	FALSE
Negative_NA_GTGTGGAGGGTTAAGTAG_18mer_v4PAMscoreNA	Negative		NA	18	0.0810469	-0.044172	0.00765983	7.7	-0.00996727	FALSE
Negative_NA_GTGTGGCGAACTCGGTTCTAT_21mer_v4PAMscoreNA	Negative		NA	21	0.26123	0.0421898	-0.0118445	14.8	0.000973713	FALSE
Negative_NA_GTGTGTGGAGGGTTAAGTAG_20mer_v4PAMscoreNA	Negative		NA	20	0.18219	-0.0188887	-0.00129933	14.8361	-0.0149792	FALSE
Negative_NA_GTGTTGGCTCGTGATGATAACT_22mer_v4PAMscoreNA	Negative		NA	22	0.25065	0.0496756	-0.0172007	5.2	0.00615298	FALSE
Negative_NA_GTGTTGGTCCTAGTAGATAGCA_22mer_v4PAMscoreNA	Negative		NA	22	0.25065	-0.0605193	0.0106934	19.6242	-0.00683122	FALSE
Negative_NA_GTTACGACATTAGAGTAGAGAG_22mer_v4PAMscoreNA	Negative		NA	22	0.25065	0.0241811	-0.0104428	7.25852	0.0041326	FALSE
Negative_NA_GTTACGCGGCAGGGATCTCTAAAT_24mer_v4PAMscoreNA	Negative		NA	24	0.279289	0.0634414	-0.00579192	24.4239	0.0215506	FALSE
Negative_NA_GTTAGGTGTAACAAGCATGT_20mer_v4PAMscoreNA	Negative		NA	20	0.155271	-0.00484393	-0.0362285	24.3531	-0.0689385	FALSE
Negative_NA_GTTAGTGGTTACTTGCTTGCT_21mer_v4PAMscoreNA	Negative		NA	21	0.23431	-0.0233144	0.00493895	24.4121	-0.0090321	FALSE
Negative_NA_GTTCAAGGCCTCTTAGGTGTT_21mer_v4PAMscoreNA	Negative		NA	21	0.23431	-0.0170578	0.0215585	4.37015	-0.00279637	FALSE
Negative_NA_GTTCACCGTTATCCTAGAGG_20mer_v4PAMscoreNA	Negative		NA	20	0.18219	-0.0408195	0.0121718	5.2	-0.0104878	FALSE
Negative_NA_GTTCAGGGCCAAGGAGTGTTAT_22mer_v4PAMscoreNA	Negative		NA	22	0.27757	0.0996103	-0.018773	10.4	0.00485748	FALSE
Negative_NA_GTTCATTAGGCTAGA_15mer_v4PAMscoreNA	Negative		NA	15	0	-0.0566475	0.391231	0.431401	0.00149902	FALSE
Negative_NA_GTTCCAAGTTACGCTTA_17mer_v4PAMscoreNA	Negative		NA	17	0	-0.138903	0.0153653	24.3977	-0.0344342	FALSE
Negative_NA_GTTCCAAGTTACGCTT_16mer_v4PAMscoreNA	Negative		NA	16	0	0.026231	-0.00910698	19.6204	-0.0191601	FALSE
Negative_NA_GTTCCCATCGTACAATA_17mer_v4PAMscoreNA	Negative		NA	17	0	0.0807415	-0.00331783	14.8464	0.0118279	FALSE
Negative_NA_GTTCCCGCCGTAACCCTCTGTG_22mer_v4PAMscoreNA	Negative		NA	22	0.275927	0.0256789	0.00705502	10.4	-0.0145141	FALSE
Negative_NA_GTTCCCGCTCTAGTGGCTA_19mer_v4PAMscoreNA	Negative		NA	19	0.100801	0.046989	-0.0109687	24.0111	0.023498	FALSE
Negative_NA_GTTCCCGCTCTGGGTAGAATT_21mer_v4PAMscoreNA	Negative		NA	21	0.26123	0.00744892	-0.00209792	7.77819	0.00498435	FALSE
Negative_NA_GTTCCGCGTGGATATGCGTTTAGA_24mer_v4PAMscoreNA	Negative		NA	24	0.279289	0.0245817	0.019531	7.81607	-0.0309982	FALSE
Negative_NA_GTTCCGGCCGGATCCCTGCTTTA_23mer_v4PAMscoreNA	Negative		NA	23	0.305109	-0.00498264	5.45466e-05	14.8428	0.00736583	FALSE
Negative_NA_GTTCGACCCGTTACGCCTAAGT_22mer_v4PAMscoreNA	Negative		NA	22	0.27757	-0.0230871	9.15808e-05	13.8642	-0.0176972	FALSE
Negative_NA_GTTCGATTGCTAAATGGTCCGA_22mer_v4PAMscoreNA	Negative		NA	22	0.25065	-0.0490588	0.000939429	19.6226	0.0159512	FALSE
Negative_NA_GTTCGGTATGTCGGCTTATAGT_22mer_v4PAMscoreNA	Negative		NA	22	0.25065	0.0312227	0.00355151	24.4086	-0.0185497	FALSE
Negative_NA_GTTCGTCCCGTTAATGG_17mer_v4PAMscoreNA	Negative		NA	17	0.0269197	-0.0315396	0.00856258	5.2914	-0.00283916	FALSE
Negative_NA_GTTCTCGTGAAGATGGGTACCTAA_24mer_v4PAMscoreNA	Negative		NA	24	0.252369	0.157715	-0.0363106	5.2	0.00177211	FALSE
Negative_NA_GTTCTCTGCAGATTCTCTGTA_21mer_v4PAMscoreNA	Negative		NA	21	0.23431	0.044645	-1.61441e-05	24.4201	0.013348	FALSE
Negative_NA_GTTCTGCACGCATTCTAT_18mer_v4PAMscoreNA	Negative		NA	18	0.0541272	-0.052206	0.00559307	14.8	0.0210854	FALSE
Negative_NA_GTTCTGCCGCGTAGTAACTTTA_22mer_v4PAMscoreNA	Negative		NA	22	0.25065	0.126025	-0.00366611	24.4323	0.016112	FALSE
Negative_NA_GTTCTGCCGGAAGTTACACTCAGG_24mer_v4PAMscoreNA	Negative		NA	24	0.279289	-0.0805921	0.0213328	9.15367	-0.000565181	FALSE
Negative_NA_GTTGAGCCGTCCTATTATC_19mer_v4PAMscoreNA	Negative		NA	19	0.0738818	0.0862529	-0.00515614	14.8	0.0277527	FALSE
Negative_NA_GTTGATGTCCGGGTCTCTCTATTG_24mer_v4PAMscoreNA	Negative		NA	24	0.279289	0.0178616	-0.00253768	24.403	-0.0319235	FALSE
Negative_NA_GTTGCAGAAGCCCTTTACGGAT_22mer_v4PAMscoreNA	Negative		NA	22	0.27757	0.0160536	0.00126619	19.6174	-0.0189793	FALSE
Negative_NA_GTTGCCACTACGAGAGCAGTA_21mer_v4PAMscoreNA	Negative		NA	21	0.26123	0.127518	-0.0724836	2.52153	0.00106692	FALSE
Negative_NA_GTTGCGAAGATCCCTATTA_19mer_v4PAMscoreNA	Negative		NA	19	0.0738818	-0.0309073	0.0224848	5.2	-0.0125715	FALSE
Negative_NA_GTTGGATGAGGCTTCTC_17mer_v4PAMscoreNA	Negative		NA	17	0.0269197	-0.0181196	-0.00383222	15.6188	-0.0279269	FALSE
Negative_NA_GTTGGCTCGTGATGATAACT_20mer_v4PAMscoreNA	Negative		NA	20	0.155271	0.0187696	-0.0024362	24.4034	-0.0170935	FALSE
Negative_NA_GTTGGCTCTTCAATGTTAGCCTCT_24mer_v4PAMscoreNA	Negative		NA	24	0.252369	0.040383	-0.0307071	2.61638	-0.00126596	FALSE
[truncated: 94,701 more rows]

## Sheet: (5) Mtb HN878 two-line fits
ID	Gene	Essentiality	PAM	Size	Strength	Alpha_L	Beta_L	Gamma	Beta_E	Flat
16S:16S_Essential_AAAACCCAAACACTCCCT_18mer_v4PAMscore5	16S:16S	Essential	5	18	0.712818	-0.181459	-0.195632	2.62116	-0.520545	FALSE
16S:16S_Essential_AAACAAAACCCAAACACTCCCT_22mer_v4PAMscore5	16S:16S	Essential	5	22	0.909341	-0.132847	-0.309338	3.103	-0.807983	FALSE
16S:16S_Essential_AAACCCAAACACTCCCT_17mer_v4PAMscore5	16S:16S	Essential	5	17	0.658691	0.0681394	-0.284453	2.66913	-0.665938	FALSE
16S:16S_Essential_AACAAAACCCAAACACTCCCT_21mer_v4PAMscore5	16S:16S	Essential	5	21	0.893001	0.197757	-0.607537	8.38399	-0.180054	FALSE
16S:16S_Essential_AACCCAAACACTCCCTTTGGAA_22mer_v4PAMscore19	16S:16S	Essential	19	22	0.437574	0.0204409	-0.10341	4.0592	-0.293187	TRUE
16S:16S_Essential_AACCCAAACACTCCCT_16mer_v4PAMscore5	16S:16S	Essential	5	16	0.685611	0.10102	-0.375993	7.71793	-0.977651	FALSE
16S:16S_Essential_AACTGAGACCGGCTTT_16mer_v4PAMscore8	16S:16S	Essential	8	16	0.523292	0.229177	-0.314532	12.4162	-0.661468	FALSE
16S:16S_Essential_AAGCCCTGGACATAA_15mer_v4PAMscore20	16S:16S	Essential	20	15	0.152608	0.295332	-0.0454472	3.72224	-0.205941	FALSE
16S:16S_Essential_AAGGATTCGCTTAACCTC_18mer_v4PAMscore20	16S:16S	Essential	20	18	0.206735	0.151007	-0.0397135	12.52	0.00308342	FALSE
16S:16S_Essential_AAGGGTTGCGCTCGTT_16mer_v4PAMscore21	16S:16S	Essential	21	16	0.151169	0.0316495	-0.0107426	18.5616	0.0529368	FALSE
16S:16S_Essential_ACAAAACCCAAACACTCCCT_20mer_v4PAMscore5	16S:16S	Essential	5	20	0.813962	-0.0142544	-0.421118	3.85653	-0.69285	FALSE
16S:16S_Essential_ACAAGGGTTGCGCTCGTT_18mer_v4PAMscore21	16S:16S	Essential	21	18	0.205297	0.0657385	-0.0138495	24.6104	0.00245947	FALSE
16S:16S_Essential_ACCACCTGCACACAGGCCACA_21mer_v4PAMscore10	16S:16S	Essential	10	21	0.741186	0.447446	-0.659671	10.3703	-0.364718	FALSE
16S:16S_Essential_ACCACCTGCACACAGGCCAC_20mer_v4PAMscore17	16S:16S	Essential	17	20	0.438488	0.0285232	-0.181328	4.45969	-0.607297	FALSE
16S:16S_Essential_ACCCAAACACTCCCTTTGGAA_21mer_v4PAMscore19	16S:16S	Essential	19	21	0.421233	-0.0508454	-0.0390478	2.69584	-0.436549	FALSE
16S:16S_Essential_ACCCTACGTATTACCGCGGCTG_22mer_v4PAMscore24	16S:16S	Essential	24	22	0.27757	0.196416	-0.301388	2.82644	-0.612338	TRUE
16S:16S_Essential_ACCTACCGTCAATCCG_16mer_v4PAMscore7	16S:16S	Essential	7	16	0.646984	0.0503428	-0.343479	2.60842	-0.70322	FALSE
16S:16S_Essential_ACCTGCACACAGGCCACA_18mer_v4PAMscore10	16S:16S	Essential	10	18	0.561003	0.328003	-0.431827	12.0641	-0.0585638	FALSE
16S:16S_Essential_ACCTGCACACAGGCCAC_17mer_v4PAMscore17	16S:16S	Essential	17	17	0.283217	-0.0131593	-0.0320667	3.78177	-0.170602	FALSE
16S:16S_Essential_ACCTTCCTCCGAGTTGACC_19mer_v4PAMscore23	16S:16S	Essential	23	19	0.14371	0.0305411	-0.0211274	10.3579	-0.03102	FALSE
16S:16S_Essential_ACCTTTCCGTTCGACTTGCATGTGT_25mer_v4PAMscore18	16S:16S	Essential	18	25	0.458425	0.127538	-0.223526	6.2467	-0.618996	FALSE
16S:16S_Essential_ACGAGTCCCCACCATTACGTG_21mer_v4PAMscore22	16S:16S	Essential	22	21	0.375045	0.0586961	-0.0452697	3.11239	-0.211876	FALSE
16S:16S_Essential_ACGCCGCCAGCGTTCGTCCTGAG_23mer_v4PAMscore8	16S:16S	Essential	8	23	0.801481	0.021404	-0.336415	3.23105	-0.651814	TRUE
16S:16S_Essential_ACGGCACGGATCCCAAGG_18mer_v4PAMscore5	16S:16S	Essential	5	18	0.738095	0.105555	-0.350442	2.58767	-0.620104	FALSE
16S:16S_Essential_ACGGCACGGATCCCAAG_17mer_v4PAMscore12	16S:16S	Essential	12	17	0.460431	0.00778489	-0.0916267	3.62016	-0.32707	FALSE
16S:16S_Essential_ACGGGCGGTGTGTACAAGGCC_21mer_v4PAMscore10	16S:16S	Essential	10	21	0.741186	0.0681424	-0.404272	2.54915	-0.691638	FALSE
16S:16S_Essential_ACGGGCGGTGTGTACAAGGC_20mer_v4PAMscore17	16S:16S	Essential	17	20	0.438488	0.0376039	-0.1403	2.67822	-0.395066	FALSE
16S:16S_Essential_ACGTATTACCGCGGCTG_17mer_v4PAMscore24	16S:16S	Essential	24	17	0.0269197	0.0568418	-0.0296944	24.5061	0.0526141	FALSE
16S:16S_Essential_ACTGAGACCGGCTTT_15mer_v4PAMscore8	16S:16S	Essential	8	15	0.523292	0.311706	-0.270321	13.4168	-0.610527	FALSE
16S:16S_Essential_ACTTAATGCGTTAGCT_16mer_v4PAMscore24	16S:16S	Essential	24	16	0	-0.01306	0.00179704	24.6026	0.031251	FALSE
16S:16S_Essential_AGACAAGGGTTGCGCTCGTT_20mer_v4PAMscore21	16S:16S	Essential	21	20	0.30644	0.146268	-0.0496945	23.6514	0.0345253	FALSE
16S:16S_Essential_AGCCCTTTGTACCGGCCATT_20mer_v4PAMscore11	16S:16S	Essential	11	20	0.623229	0.0225658	-0.212226	2.67172	-0.350038	TRUE
16S:16S_Essential_AGCGTTCGTCCTGAG_15mer_v4PAMscore8	16S:16S	Essential	8	15	0.523292	-0.0402428	-0.11022	3.29469	-0.499241	FALSE
16S:16S_Essential_AGCTACGGCACGGATCCCAAGG_22mer_v4PAMscore5	16S:16S	Essential	5	22	0.934618	0.335714	-0.595003	13.2622	0.151142	TRUE
16S:16S_Essential_AGCTACGGCACGGATCCCAAG_21mer_v4PAMscore12	16S:16S	Essential	12	21	0.694741	-0.0731522	-0.196718	3.10632	-0.455867	TRUE
16S:16S_Essential_AGCTACGGCACGGATCCC_18mer_v4PAMscore6	16S:16S	Essential	6	18	0.711997	0.0621053	-0.152988	6.52641	-0.354803	TRUE
16S:16S_Essential_AGCTACGGCACGGATCC_17mer_v4PAMscore12	16S:16S	Essential	12	17	0.460431	0.0189887	-0.0281555	2.6986	-0.178897	FALSE
16S:16S_Essential_AGGATTCGCTTAACCTC_17mer_v4PAMscore20	16S:16S	Essential	20	17	0.152608	0.0493541	-0.0160282	20.8581	0.0169828	FALSE
16S:16S_Essential_AGGCTTATCCCGAAGTGC_18mer_v4PAMscore23	16S:16S	Essential	23	18	0.123955	0.145135	-0.0212654	14.8	0.00397155	FALSE
16S:16S_Essential_AGGGTTGCGCTCGTT_15mer_v4PAMscore21	16S:16S	Essential	21	15	0.151169	0.064594	-0.0155978	19.7186	0.00738139	FALSE
16S:16S_Essential_AGTCCCCACCATTACGTG_18mer_v4PAMscore22	16S:16S	Essential	22	18	0.194863	0.115735	-0.116875	10.3	-0.185926	FALSE
16S:16S_Essential_ATATTCCCCACTGCTGCCTCCC_22mer_v4PAMscore13	16S:16S	Essential	13	22	0.698124	0.0301283	-0.256746	6.72868	-0.00988796	FALSE
16S:16S_Essential_ATCCCCACCTTCCTCCGAGTTGACC_25mer_v4PAMscore23	16S:16S	Essential	23	25	0.33882	0.0439988	-0.0254105	19.7	-0.0446028	FALSE
16S:16S_Essential_ATCCGAACTGAGACCGGCTTT_21mer_v4PAMscore8	16S:16S	Essential	8	21	0.757602	-0.0227085	-0.402904	2.98961	-0.785414	FALSE
16S:16S_Essential_ATCTGCGCATTCCACCGCTACAC_23mer_v4PAMscore4	16S:16S	Essential	4	23	0.96782	0.387875	-0.587653	10.7145	-0.41566	TRUE
16S:16S_Essential_ATCTGCGCATTCCACCGCTACA_22mer_v4PAMscore12	16S:16S	Essential	12	22	0.712724	0.133077	-0.0971605	2.96572	-0.50477	FALSE
16S:16S_Essential_ATGAGACAAGGGTTGCGCTCGTT_23mer_v4PAMscore21	16S:16S	Essential	21	23	0.431001	0.293102	-0.253789	10.3005	-0.361834	FALSE
16S:16S_Essential_ATGTGTGAAGCCCTGGACATAA_22mer_v4PAMscore20	16S:16S	Essential	20	22	0.403259	0.0565165	-0.0961957	6.63653	-0.174075	FALSE
16S:16S_Essential_ATTCCACCGCTACAC_15mer_v4PAMscore4	16S:16S	Essential	4	15	0.687988	-0.142645	-0.192011	3.46116	-0.691818	FALSE
16S:16S_Essential_ATTCCCCACTGCTGCCTCCC_20mer_v4PAMscore13	16S:16S	Essential	13	20	0.601101	-0.0541513	-0.134415	3.04385	-0.436596	TRUE
16S:16S_Essential_GAACTGAGACCGGCTTT_17mer_v4PAMscore8	16S:16S	Essential	8	17	0.523292	-0.11088	-0.0649541	2.63852	-0.306688	TRUE
16S:16S_Essential_GAAGCCCTGGACATAA_16mer_v4PAMscore20	16S:16S	Essential	20	16	0.179528	0.0913938	0.430813	0.610523	-0.157782	TRUE
16S:16S_Essential_GACAAGGGTTGCGCTCGTT_19mer_v4PAMscore21	16S:16S	Essential	21	19	0.225051	0.0570471	-0.0234257	22.1375	0.0205872	FALSE
16S:16S_Essential_GACGGGCGGTGTGTACAAGGCC_22mer_v4PAMscore10	16S:16S	Essential	10	22	0.757526	-0.0022928	-4.91625	0.230669	-0.34387	FALSE
16S:16S_Essential_GACGGGCGGTGTGTACAAGGC_21mer_v4PAMscore17	16S:16S	Essential	17	21	0.517527	-0.120335	-0.121152	2.76253	-0.634594	FALSE
16S:16S_Essential_GAGACAAGGGTTGCGCTCGTT_21mer_v4PAMscore21	16S:16S	Essential	21	21	0.385479	0.0569595	-0.050341	3.08016	-0.2715	FALSE
16S:16S_Essential_GAGTCCCCACCATTACGTG_19mer_v4PAMscore22	16S:16S	Essential	22	19	0.214617	-0.000185908	-0.0909197	5.2	-0.163296	FALSE
16S:16S_Essential_GATCCGAACTGAGACCGGCTTT_22mer_v4PAMscore8	16S:16S	Essential	8	22	0.773942	-0.0437388	0.204519	0.642774	-0.707192	FALSE
16S:16S_Essential_GATTCGCTTAACCTC_15mer_v4PAMscore20	16S:16S	Essential	20	15	0.152608	0.407283	-0.129581	5.11853	-0.000711587	FALSE
16S:16S_Essential_GCACCACCTGCACACAGGCCACA_23mer_v4PAMscore10	16S:16S	Essential	10	23	0.786708	0.419564	-0.622645	10.4617	-0.370488	FALSE
16S:16S_Essential_GCACCACCTGCACACAGGCCAC_22mer_v4PAMscore17	16S:16S	Essential	17	22	0.533867	0.101511	-0.292717	2.58837	-0.68282	FALSE
16S:16S_Essential_GCACGGATCCCAAGG_15mer_v4PAMscore5	16S:16S	Essential	5	15	0.683967	-0.0726334	-0.30809	2.60868	-0.699193	FALSE
16S:16S_Essential_GCAGCCCTTTGTACCGGCCATT_22mer_v4PAMscore11	16S:16S	Essential	11	22	0.718608	0.0975232	-0.547191	7.69302	-0.437749	TRUE
16S:16S_Essential_GCATTCCACCGCTACAC_17mer_v4PAMscore4	16S:16S	Essential	4	17	0.687988	-0.0160171	-0.259267	4.13512	-0.618859	FALSE
16S:16S_Essential_GCATTCCACCGCTACA_16mer_v4PAMscore12	16S:16S	Essential	12	16	0.462074	0.0635611	-0.190068	6.4701	-0.494046	FALSE
16S:16S_Essential_GCCAGCGTTCGTCCTGAG_18mer_v4PAMscore8	16S:16S	Essential	8	18	0.575776	-0.0271139	-0.239706	3.53258	-0.657419	FALSE
16S:16S_Essential_GCCCTTTGTACCGGCCATT_19mer_v4PAMscore11	16S:16S	Essential	11	19	0.54184	0.124518	-0.251759	7.7	-0.173813	TRUE
16S:16S_Essential_GCCGCCAGCGTTCGTCCTGAG_21mer_v4PAMscore8	16S:16S	Essential	8	21	0.74736	0.106811	-0.339712	2.5779	-0.677795	FALSE
16S:16S_Essential_GCGCATTCCACCGCTACAC_19mer_v4PAMscore4	16S:16S	Essential	4	19	0.760227	0.619571	-0.510983	14.8007	-0.271326	FALSE
16S:16S_Essential_GCGCATTCCACCGCTACA_18mer_v4PAMscore12	16S:16S	Essential	12	18	0.514558	0.0595663	-0.144763	5.3893	-0.276374	FALSE
16S:16S_Essential_GCGGGGTACTTAATGCGTTAGCT_23mer_v4PAMscore24	16S:16S	Essential	24	23	0.306752	-0.00154365	-0.0940295	6.95297	-0.300393	FALSE
16S:16S_Essential_GCGGTGTGTACAAGGCC_17mer_v4PAMscore10	16S:16S	Essential	10	17	0.506876	0.119965	-0.262837	3.09274	-0.580635	FALSE
16S:16S_Essential_GCGGTGTGTACAAGGC_16mer_v4PAMscore17	16S:16S	Essential	17	16	0.283217	-0.0301145	0.467612	0.737424	-0.231256	FALSE
16S:16S_Essential_GCGTTAGCTACGGCACGGATCCC_23mer_v4PAMscore6	16S:16S	Essential	6	23	0.937702	0.0607413	-0.206088	2.96891	-0.592324	FALSE
16S:16S_Essential_GCGTTAGCTACGGCACGGATCC_22mer_v4PAMscore12	16S:16S	Essential	12	22	0.711081	0.0596215	0.479197	0.704779	-0.281777	TRUE
16S:16S_Essential_GCGTTTTCGTGGTGCTCCTTAG_22mer_v4PAMscore13	16S:16S	Essential	13	22	0.698124	0.060441	0.243667	0.604734	-0.437282	TRUE
16S:16S_Essential_GCTACGGCACGGATCCCAAGG_21mer_v4PAMscore5	16S:16S	Essential	5	21	0.918278	0.498139	-0.654253	10.3092	-0.449876	FALSE
16S:16S_Essential_GCTACGGCACGGATCCCAAG_20mer_v4PAMscore12	16S:16S	Essential	12	20	0.615701	0.187245	-0.28299	18.861	-0.610396	FALSE
16S:16S_Essential_GCTACGGCACGGATCCC_17mer_v4PAMscore6	16S:16S	Essential	6	17	0.649272	-0.0146996	-0.0551173	5.55367	-0.158983	TRUE
16S:16S_Essential_GCTACGGCACGGATCC_16mer_v4PAMscore12	16S:16S	Essential	12	16	0.460431	-0.0294442	-0.00680289	3.45354	-0.193439	TRUE
16S:16S_Essential_GCTTATCCCGAAGTGC_16mer_v4PAMscore23	16S:16S	Essential	23	16	0.069828	-0.25948	0.0208946	24.5092	-0.0596648	FALSE
16S:16S_Essential_GCTTTTAAGGATTCGCTTAACCTC_24mer_v4PAMscore20	16S:16S	Essential	20	24	0.404977	0.0814906	-0.0623305	24.5223	-0.0923971	FALSE
16S:16S_Essential_GGATTCGCTTAACCTC_16mer_v4PAMscore20	16S:16S	Essential	20	16	0.179528	-0.12668	0.461737	0.456107	-0.0220963	FALSE
16S:16S_Essential_GGCACGGATCCCAAGG_16mer_v4PAMscore5	16S:16S	Essential	5	16	0.683967	0.227438	-0.518852	10.8205	-0.12226	FALSE
16S:16S_Essential_GGCACGGATCCCAAG_15mer_v4PAMscore12	16S:16S	Essential	12	15	0.460431	-0.0978433	-0.138196	2.6837	-0.212442	TRUE
16S:16S_Essential_GGCGGTGTGTACAAGGCC_18mer_v4PAMscore10	16S:16S	Essential	10	18	0.561003	0.140188	-0.405024	6.17823	-0.802868	FALSE
16S:16S_Essential_GGCGGTGTGTACAAGGC_17mer_v4PAMscore17	16S:16S	Essential	17	17	0.283217	0.344553	-0.202798	23.5081	-0.078624	FALSE
16S:16S_Essential_GGCTTATCCCGAAGTGC_17mer_v4PAMscore23	16S:16S	Essential	23	17	0.069828	-0.0108001	-0.0101594	23.8484	0.122301	FALSE
16S:16S_Essential_GGGCGGTGTGTACAAGGCC_19mer_v4PAMscore10	16S:16S	Essential	10	19	0.580757	-0.0748838	-0.204646	3.22425	-0.688513	FALSE
16S:16S_Essential_GGGCGGTGTGTACAAGGC_18mer_v4PAMscore17	16S:16S	Essential	17	18	0.337344	0.24547	-0.221468	24.5745	-0.712156	FALSE
16S:16S_Essential_GGGGTACTTAATGCGTTAGCT_21mer_v4PAMscore24	16S:16S	Essential	24	21	0.23431	0.0206599	-0.000859426	3.13354	-0.18863	FALSE
16S:16S_Essential_GGGTACTTAATGCGTTAGCT_20mer_v4PAMscore24	16S:16S	Essential	24	20	0.155271	-0.00260007	-0.0538951	19.7	-0.0327226	FALSE
16S:16S_Essential_GGTACTTAATGCGTTAGCT_19mer_v4PAMscore24	16S:16S	Essential	24	19	0.0738818	-0.0327232	-0.0118218	19.7	0.00872861	FALSE
16S:16S_Essential_GGTGTGTACAAGGCC_15mer_v4PAMscore10	16S:16S	Essential	10	15	0.508519	-0.0528044	-0.164419	3.72701	-0.630024	FALSE
16S:16S_Essential_GTACTTAATGCGTTAGCT_18mer_v4PAMscore24	16S:16S	Essential	24	18	0.0541272	-0.0125235	-0.0216706	19.5481	0.051888	FALSE
16S:16S_Essential_GTATTACCGCGGCTG_15mer_v4PAMscore24	16S:16S	Essential	24	15	0.0269197	0.135443	-0.0280819	23.8272	0.0575468	FALSE
16S:16S_Essential_GTCCCCACCATTACGTG_17mer_v4PAMscore22	16S:16S	Essential	22	17	0.140735	0.102942	-0.0880682	23.6304	-0.0427853	FALSE
16S:16S_Essential_GTGAAGCCCTGGACATAA_18mer_v4PAMscore20	16S:16S	Essential	20	18	0.233655	-0.0240497	-0.057697	19.7043	-0.0295658	FALSE
16S:16S_Essential_GTGACGGGCGGTGTGTACAAGGC_23mer_v4PAMscore17	16S:16S	Essential	17	23	0.563049	0.0373473	-0.10907	3.55337	-0.733402	FALSE
16S:16S_Essential_GTGTGAAGCCCTGGACATAA_20mer_v4PAMscore20	16S:16S	Essential	20	20	0.334799	-0.0521717	-0.0311415	3.28293	-0.148034	FALSE
16S:16S_Essential_GTTAGCTACGGCACGGATCCCAAG_24mer_v4PAMscore12	16S:16S	Essential	12	24	0.714443	0.0475056	-0.232463	3.83319	-0.613361	FALSE
16S:16S_Essential_GTTAGCTACGGCACGGATCCC_21mer_v4PAMscore6	16S:16S	Essential	6	21	0.89218	0.566112	-0.498793	14.7103	-0.25601	FALSE
16S:16S_Essential_GTTAGCTACGGCACGGATCC_20mer_v4PAMscore12	16S:16S	Essential	12	20	0.617344	0.18341	-0.211182	10.3	-0.283084	FALSE
16S:16S_Essential_GTTCGACTTGCATGTGT_17mer_v4PAMscore18	16S:16S	Essential	18	17	0.189432	0.140483	-0.0819265	19.048	-0.00392109	FALSE
16S:16S_Essential_GTTTCCCAGGCTTATCCCGAAGTGC_25mer_v4PAMscore23	16S:16S	Essential	23	25	0.33882	0.0541996	-0.00208856	24.5857	-0.0423292	FALSE
16S:16S_Essential_GTTTTCGTGGTGCTCCTTAG_20mer_v4PAMscore13	16S:16S	Essential	13	20	0.602744	0.25973	-0.281168	17.3416	-0.0292714	FALSE
23S:23S_Essential_AAAAGGAGGCTCTGACGGATTG_22mer_v4PAMscore24	23S:23S	Essential	24	22	0.27757	0.0692142	-0.00319053	24.5967	-0.0266785	FALSE
23S:23S_Essential_AAACACAACAAAAACC_16mer_v4PAMscore1	23S:23S	Essential	1	16	0.693248	-0.0222847	-0.269635	2.62807	-0.73735	FALSE
23S:23S_Essential_AAAGGAGGCTCTGACGGATTG_21mer_v4PAMscore24	23S:23S	Essential	24	21	0.26123	0.0831952	-0.0163307	24.6351	0.0215425	FALSE
23S:23S_Essential_AACACAACAAAAACC_15mer_v4PAMscore1	23S:23S	Essential	1	15	0.693248					FALSE
23S:23S_Essential_AACCCTTGGTCTTTCGG_17mer_v4PAMscore22	23S:23S	Essential	22	17	0.140735	-0.0747146	-0.000497306	19.7235	0.0111532	FALSE
23S:23S_Essential_AACCGGCTATGCGTCACCTC_20mer_v4PAMscore8	23S:23S	Essential	8	20	0.678562	-0.107098	-0.253423	2.66615	-0.672776	FALSE
23S:23S_Essential_AACGCTGCACCTAAATGCATTT_22mer_v4PAMscore19	23S:23S	Essential	19	22	0.437574	0.0499202	-0.0584685	4.60418	-0.228846	FALSE
23S:23S_Essential_AACGGGTCCTCTTAACCTT_19mer_v4PAMscore18	23S:23S	Essential	18	19	0.263314	-0.00249654	-0.0756905	6.33699	-0.210697	TRUE
23S:23S_Essential_AACTCCACACCCCCGA_16mer_v4PAMscore19	23S:23S	Essential	19	16	0.2122	-0.00710969	-0.0785442	2.73134	-0.273368	TRUE
23S:23S_Essential_AAGGAATTTCGCTACC_16mer_v4PAMscore8	23S:23S	Essential	8	16	0.496372	-0.176889	0.128287	4.08148	-1.05044	FALSE
23S:23S_Essential_AAGGAGGCTCTGACGGATTG_20mer_v4PAMscore24	23S:23S	Essential	24	20	0.18219	0.07718	-0.0118544	24.616	0.0285068	FALSE
23S:23S_Essential_AAGTTCCCACGCAGCC_16mer_v4PAMscore7	23S:23S	Essential	7	16	0.645341	0.0355398	-0.347717	2.60963	-0.734376	FALSE
23S:23S_Essential_AATCCGCTATCGGTCAT_17mer_v4PAMscore13	23S:23S	Essential	13	17	0.420554	-0.0916196	-0.0343299	3.72275	-0.150394	FALSE
23S:23S_Essential_AATGGGCGAACAGCCCAACCC_21mer_v4PAMscore21	23S:23S	Essential	21	21	0.383836	-0.058793	-0.1303	2.85366	-0.666156	FALSE
23S:23S_Essential_ACAAACACAACAAAAACC_18mer_v4PAMscore1	23S:23S	Essential	1	18	0.747375	-0.107923	-0.303514	3.58735	-0.978292	FALSE
23S:23S_Essential_ACAAGGAATTTCGCTACC_18mer_v4PAMscore8	23S:23S	Essential	8	18	0.550499	0.082525	-0.154708	5.90704	-0.574784	FALSE
23S:23S_Essential_ACCACCCTCCTCCGGAGAGGA_21mer_v4PAMscore13	23S:23S	Essential	13	21	0.680141	-0.0621145	-0.112401	3.50786	-0.699106	FALSE
23S:23S_Essential_ACCACCCTCCTCCGGA_16mer_v4PAMscore5	23S:23S	Essential	5	16	0.683967	-0.0946128	-0.330363	4.56095	-0.763945	FALSE
23S:23S_Essential_ACCACCCTCCTCCGG_15mer_v4PAMscore12	23S:23S	Essential	12	15	0.451832	-0.0628107	-0.126298	2.96549	-0.678094	FALSE
23S:23S_Essential_ACCAGCGAAGTTCCCACGCAGCC_23mer_v4PAMscore7	23S:23S	Essential	7	23	0.925173	-0.0569264	0.192111	0.709078	-0.674153	FALSE
23S:23S_Essential_ACCATCCCGTCGATATGGACTCTT_24mer_v4PAMscore6	23S:23S	Essential	6	24	0.911882	0.194657	-0.60726	7.71976	-0.414076	TRUE
23S:23S_Essential_ACCATCCCGTCGATATGGACTCT_23mer_v4PAMscore17	23S:23S	Essential	17	23	0.564692	0.591471	-0.641302	11.1897	-0.305484	FALSE
23S:23S_Essential_ACCCGGTGGCTTCGCTGAAT_20mer_v4PAMscore21	23S:23S	Essential	21	20	0.30644	-0.101701	0.0167012	2.65772	-0.179557	FALSE
23S:23S_Essential_ACCCTATATATTCAGATGCGG_21mer_v4PAMscore18	23S:23S	Essential	18	21	0.423742	0.277622	-0.587713	7.7	-0.363809	FALSE
23S:23S_Essential_ACCCTCCTCCGGAGAGGA_18mer_v4PAMscore13	23S:23S	Essential	13	18	0.499958	-0.0260486	-0.0355574	2.6686	-0.640507	TRUE
23S:23S_Essential_ACCCTGGGCGGACTGGCCTGGCC_23mer_v4PAMscore10	23S:23S	Essential	10	23	0.778109	0.0238846	-0.347228	2.28643	-0.704682	FALSE
23S:23S_Essential_ACCCTGGGCGGACTGGCCTGGC_22mer_v4PAMscore12	23S:23S	Essential	12	22	0.702483	0.538862	-0.649501	10.3	-0.11184	FALSE
23S:23S_Essential_ACCCTTGGGACCTGCTCCAGCC_22mer_v4PAMscore8	23S:23S	Essential	8	22	0.772299	0.0047135	0.10298	0.134198	-0.563757	FALSE
23S:23S_Essential_ACCCTTGGTCTTTCGG_16mer_v4PAMscore22	23S:23S	Essential	22	16	0.140735	0.1391	-0.117887	3.64902	0.0121775	FALSE
23S:23S_Essential_ACCGCCCCAGTTAAACTACCCGC_23mer_v4PAMscore24	23S:23S	Essential	24	23	0.305109	-0.00673787	0.140355	3.39246	-0.414329	FALSE
23S:23S_Essential_ACCGGCTATGCGTCACCTC_19mer_v4PAMscore8	23S:23S	Essential	8	19	0.59553	0.0311311	-0.142602	3.92462	-0.816617	FALSE
23S:23S_Essential_ACCGGGCTCTCACCGTCT_18mer_v4PAMscore23	23S:23S	Essential	23	18	0.122312	0.132822	-0.096727	19.7	-0.0391839	FALSE
23S:23S_Essential_ACCTAAATGCATTTCGG_17mer_v4PAMscore7	23S:23S	Essential	7	17	0.620065	-0.0680796	-0.0955155	2.64893	-0.749719	FALSE
23S:23S_Essential_ACCTGATTGCCGTCCAGGTTG_21mer_v4PAMscore10	23S:23S	Essential	10	21	0.742829	0.267131	-0.496038	7.70962	-0.353209	TRUE
23S:23S_Essential_ACCTGATTGCCGTCCAGGTT_20mer_v4PAMscore17	23S:23S	Essential	17	20	0.440131	0.0148343	-0.086272	2.69252	-0.649651	FALSE
23S:23S_Essential_ACCTTTGGGCGCCTCCGTTACATT_24mer_v4PAMscore13	23S:23S	Essential	13	24	0.699843	0.103567	-0.41387	3.26297	-0.705996	TRUE
23S:23S_Essential_ACGCCATCACCACCCTCCTCCGG_23mer_v4PAMscore12	23S:23S	Essential	12	23	0.740263	0.397742	-0.675663	10.3032	-0.44855	FALSE
23S:23S_Essential_ACGCCATTCGTGCAGG_16mer_v4PAMscore10	23S:23S	Essential	10	16	0.506876	0.133086	-0.0579911	18.9668	0.0169451	FALSE
23S:23S_Essential_ACGCTCGGTTGACAGCTCCCC_21mer_v4PAMscore20	23S:23S	Essential	20	21	0.412195	0.115391	-0.166495	17.7273	-0.0647853	FALSE
23S:23S_Essential_ACGCTGCACCTAAATGCATTT_21mer_v4PAMscore19	23S:23S	Essential	19	21	0.421233	-0.0130053	-0.00859021	3.92628	-0.206718	TRUE
23S:23S_Essential_ACGGGCCCGCTGCTACT_17mer_v4PAMscore4	23S:23S	Essential	4	17	0.677747	-0.0528567	-0.327951	2.6578	-0.790653	FALSE
23S:23S_Essential_ACGGGCCCGCTGCTAC_16mer_v4PAMscore17	23S:23S	Essential	17	16	0.274618	0.490912	-0.510339	13.2737	-0.0634929	FALSE
23S:23S_Essential_ACGGGCGCCCACACACGGGTA_21mer_v4PAMscore4	23S:23S	Essential	4	21	0.912057	-0.0439317	-0.230627	2.69103	-0.89296	FALSE
23S:23S_Essential_ACGGGCGCCCACACACGGGT_20mer_v4PAMscore17	23S:23S	Essential	17	20	0.429889	0.593113	-0.489915	10.7591	-0.130202	FALSE
23S:23S_Essential_ACGGGTCCTCTTAACCTT_18mer_v4PAMscore18	23S:23S	Essential	18	18	0.270479	-0.172011	0.0357601	3.32877	-0.195357	TRUE
23S:23S_Essential_ACTAATCCGCTATCGGTCAT_20mer_v4PAMscore13	23S:23S	Essential	13	20	0.575825	0.0246284	-0.0543569	4.01743	-0.46225	FALSE
23S:23S_Essential_ACTCCACACCCCCGA_15mer_v4PAMscore19	23S:23S	Essential	19	15	0.2122	-0.0934859	0.0148308	3.1835	-0.308748	FALSE
23S:23S_Essential_ACTCGCAGGCTCATTCTTCAA_21mer_v4PAMscore24	23S:23S	Essential	24	21	0.23431	-0.0153484	0.00406907	2.69243	-0.0256663	FALSE
23S:23S_Essential_ACTCGGGAATTGATAC_16mer_v4PAMscore23	23S:23S	Essential	23	16	0.0429083	-0.128697	-0.002604	25.0074	0.191848	FALSE
23S:23S_Essential_ACTCGTGCTGGGTTTCCCCAT_21mer_v4PAMscore5	23S:23S	Essential	5	21	0.919921	0.371673	-0.735135	8.09637	-0.444348	FALSE
23S:23S_Essential_ACTGCACATCCTTTCCCAC_19mer_v4PAMscore18	23S:23S	Essential	18	19	0.290234	-0.0662449	-0.0793985	3.40598	-0.544952	TRUE
23S:23S_Essential_ACTGCCACGCTTTACACC_18mer_v4PAMscore20	23S:23S	Essential	20	18	0.233655	0.0858103	-0.11965	3.65162	-0.442421	FALSE
23S:23S_Essential_ACTTACAAACACAACAAAAACC_22mer_v4PAMscore1	23S:23S	Essential	1	22	0.943899	-0.0289894	-0.29272	2.68421	-0.784498	FALSE
23S:23S_Essential_AGAACTCCACACCCCCGA_18mer_v4PAMscore19	23S:23S	Essential	19	18	0.266327	0.233293	-0.0313029	2.97452	-0.38155	FALSE
23S:23S_Essential_AGAGGCTTTTCTTGGCAGC_19mer_v4PAMscore8	23S:23S	Essential	8	19	0.597173	-0.048125	-0.0253535	5.20316	-0.0457596	FALSE
23S:23S_Essential_AGATCACTCCGCTTCGGGT_19mer_v4PAMscore7	23S:23S	Essential	7	19	0.720866	0.300653	-0.640037	9.6228	-0.180013	TRUE
23S:23S_Essential_AGCGAAGTTCCCACGCAGCC_20mer_v4PAMscore7	23S:23S	Essential	7	20	0.800612	0.197854	-0.44118	2.53941	-0.650726	FALSE
23S:23S_Essential_AGGAACCCTTGGTCTTTCGG_20mer_v4PAMscore22	23S:23S	Essential	22	20	0.296006	0.0113615	0.0201041	2.6947	-0.0135977	FALSE
23S:23S_Essential_AGGAATTTCGCTACC_15mer_v4PAMscore8	23S:23S	Essential	8	15	0.496372	-0.398724	-0.243398	5.20015	-1.05551	FALSE
23S:23S_Essential_AGGAGGCTCTGACGGATTG_19mer_v4PAMscore24	23S:23S	Essential	24	19	0.100801	0.0667048	-0.0232529	21.0917	0.0419201	FALSE
23S:23S_Essential_AGGCTCTGACGGATTG_16mer_v4PAMscore24	23S:23S	Essential	24	16	0.0269197	0.130231	-0.0274581	21.5224	0.00429996	FALSE
23S:23S_Essential_AGGCTTTTCTTGGCAGC_17mer_v4PAMscore8	23S:23S	Essential	8	17	0.523292	0.0533736	-0.0129566	17.9496	0.00159989	FALSE
23S:23S_Essential_AGGTCGGAACTTACCCGAC_19mer_v4PAMscore4	23S:23S	Essential	4	19	0.76187	0.0402809	-0.216511	2.68644	-0.72805	FALSE
23S:23S_Essential_AGGTCGGAACTTACCCGA_18mer_v4PAMscore12	23S:23S	Essential	12	18	0.516201	0.587486	-0.634423	12.4449	-0.0706159	FALSE
23S:23S_Essential_AGTCTATGGTTGAGACAGT_19mer_v4PAMscore3	23S:23S	Essential	3	19	0.748189	-0.0223354	-0.182507	2.65197	-0.71376	FALSE
23S:23S_Essential_AGTGGGTGAGAAACCTGATCTT_22mer_v4PAMscore3	23S:23S	Essential	3	22	0.924957	0.196491	-0.635305	7.7	-0.432884	FALSE
23S:23S_Essential_AGTTCCCACGCAGCC_15mer_v4PAMscore7	23S:23S	Essential	7	15	0.645341	-0.330244	-0.326152	2.63159	-0.681102	FALSE
23S:23S_Essential_ATATATTCAGATGCGG_16mer_v4PAMscore18	23S:23S	Essential	18	16	0.189432	0.424926	-0.181536	17.7232	-0.539435	FALSE
23S:23S_Essential_ATCACCACCCTCCTCCGGAGAGGA_24mer_v4PAMscore13	23S:23S	Essential	13	24	0.698199	0.0465177	-0.219783	2.61686	-0.667305	TRUE
23S:23S_Essential_ATCACCACCCTCCTCCGGA_19mer_v4PAMscore5	23S:23S	Essential	5	19	0.757849	0.369235	-0.542219	11.2918	-0.134533	FALSE
23S:23S_Essential_ATCACCACCCTCCTCCGG_18mer_v4PAMscore12	23S:23S	Essential	12	18	0.514558	0.169439	-0.241476	7.75009	-0.0298427	FALSE
23S:23S_Essential_ATCACTCCGCTTCGGGT_17mer_v4PAMscore7	23S:23S	Essential	7	17	0.646984	-0.0560586	0.39338	0.969281	-0.669794	TRUE
23S:23S_Essential_ATCACTCGTGCTGGGTTTCCCCAT_24mer_v4PAMscore5	23S:23S	Essential	5	24	0.937979	0.0539257	-0.616995	7.71401	-0.407801	TRUE
23S:23S_Essential_ATCCACGCTCGGTTGACAGCTCCCC_25mer_v4PAMscore20	23S:23S	Essential	20	25	0.446877	0.0443626	-0.0344187	2.4746	-0.173089	TRUE
23S:23S_Essential_ATCCAGCGGTGCCCCTG_17mer_v4PAMscore21	23S:23S	Essential	21	17	0.140928	0.0248966	-0.00552499	2.68624	-0.11857	TRUE
23S:23S_Essential_ATCCCACCAAGTGGG_15mer_v4PAMscore2	23S:23S	Essential	2	15	0.711447	-0.00566334	0.3107	0.864604	-0.65068	FALSE
23S:23S_Essential_ATCCCGTCGATATGGACTCTT_21mer_v4PAMscore6	23S:23S	Essential	6	21	0.866904	0.269992	-0.634749	9.121	-1.04478	FALSE
23S:23S_Essential_ATCCCGTCGATATGGACTCT_20mer_v4PAMscore17	23S:23S	Essential	17	20	0.440131	-0.075698	-0.0281182	3.41361	-0.570527	TRUE
23S:23S_Essential_ATCCGCTATCGGTCAT_16mer_v4PAMscore13	23S:23S	Essential	13	16	0.447474	0.23786	-0.205115	24.5074	-0.367631	FALSE
23S:23S_Essential_ATCGGCTCTCGATGCC_16mer_v4PAMscore20	23S:23S	Essential	20	16	0.177885	0.00366812	-0.00537799	24.6995	0.0430541	FALSE
23S:23S_Essential_ATGGGCGAACAGCCCAACCC_20mer_v4PAMscore21	23S:23S	Essential	21	20	0.304797	-0.0124492	-0.196054	5.9665	-0.65545	FALSE
23S:23S_Essential_ATTCCACGGGCCCGCTGCTACT_22mer_v4PAMscore4	23S:23S	Essential	4	22	0.936996	0.133952	-0.637839	7.31271	-0.380894	TRUE
23S:23S_Essential_ATTCCACGGGCCCGCTGCTAC_21mer_v4PAMscore17	23S:23S	Essential	17	21	0.517527	0.00437143	-0.222029	2.67975	-0.649403	FALSE
23S:23S_Essential_ATTGCCGTCCAGGTTG_16mer_v4PAMscore10	23S:23S	Essential	10	16	0.508519	0.583549	-0.628519	14.427	-0.125128	FALSE
23S:23S_Essential_ATTGCCGTCCAGGTT_15mer_v4PAMscore17	23S:23S	Essential	17	15	0.28486	-0.17057	0.0742189	3.36463	-0.130508	TRUE
23S:23S_Essential_GAACCCTTGGTCTTTCGG_18mer_v4PAMscore22	23S:23S	Essential	22	18	0.194863	0.0303106	-0.0445935	2.67851	0.00210695	FALSE
23S:23S_Essential_GAACTCCACACCCCCGA_17mer_v4PAMscore19	23S:23S	Essential	19	17	0.2122	0.0179968	-0.0420762	3.38073	-0.304897	TRUE
23S:23S_Essential_GAAGTTCCCACGCAGCC_17mer_v4PAMscore7	23S:23S	Essential	7	17	0.645341	-0.0540998	-0.236798	2.77315	-0.82164	FALSE
23S:23S_Essential_GACAAGGAATTTCGCTACC_19mer_v4PAMscore8	23S:23S	Essential	8	19	0.570254	-0.0471523	-0.00168238	4.14601	-0.514485	FALSE
23S:23S_Essential_GACTCGCAGGCTCATTCTTCAA_22mer_v4PAMscore24	23S:23S	Essential	24	22	0.27757	0.0581619	-0.0303574	24.5584	-0.0642113	FALSE
23S:23S_Essential_GACTGCACATCCTTTCCCAC_20mer_v4PAMscore18	23S:23S	Essential	18	20	0.371623	0.0524925	-0.161263	4.03627	-0.894633	FALSE
23S:23S_Essential_GAGGCTCTGACGGATTG_17mer_v4PAMscore24	23S:23S	Essential	24	17	0.0269197	0.104368	-0.0250513	19.7	0.0299035	FALSE
23S:23S_Essential_GAGGCTTTTCTTGGCAGC_18mer_v4PAMscore8	23S:23S	Essential	8	18	0.577419	0.154457	-0.0257796	24.615	0.0430364	FALSE
23S:23S_Essential_GAGTCTATGGTTGAGACAGT_20mer_v4PAMscore3	23S:23S	Essential	3	20	0.829578	0.270772	-0.449542	8.01	-0.0950516	TRUE
23S:23S_Essential_GATCACTCCGCTTCGGGT_18mer_v4PAMscore7	23S:23S	Essential	7	18	0.699468	-0.0173668	-0.350182	3.21385	-0.849366	FALSE
23S:23S_Essential_GATTCCACGGGCCCGCTGCTAC_22mer_v4PAMscore17	23S:23S	Essential	17	22	0.533867	0.0554279	0.335445	1.01227	-0.752047	FALSE
23S:23S_Essential_GATTGCCGTCCAGGTTG_17mer_v4PAMscore10	23S:23S	Essential	10	17	0.508519	-0.0182845	0.0103279	2.43749	-0.673466	TRUE
23S:23S_Essential_GATTGCCGTCCAGGTT_16mer_v4PAMscore17	23S:23S	Essential	17	16	0.28486	-0.0703847	-0.0127199	3.24288	-0.251773	TRUE
23S:23S_Essential_GCACATCCTTTCCCAC_16mer_v4PAMscore18	23S:23S	Essential	18	16	0.216352	-0.0734959	0.50707	1.19912	-0.53082	TRUE
23S:23S_Essential_GCACCCTATATATTCAGATGCGG_23mer_v4PAMscore18	23S:23S	Essential	18	23	0.469264	0.0786337	0.459006	1.02616	-0.73359	TRUE
23S:23S_Essential_GCACCTAAATGCATTTCGG_19mer_v4PAMscore7	23S:23S	Essential	7	19	0.693946	0.0183945	-0.117552	3.10397	-0.787036	FALSE
23S:23S_Essential_GCACCTAAATGCATTT_16mer_v4PAMscore19	23S:23S	Essential	19	16	0.186923	0.134633	0.323905	0.565084	-0.262974	FALSE
23S:23S_Essential_GCAGGCTCATTCTTCAA_17mer_v4PAMscore24	23S:23S	Essential	24	17	0	-0.149427	0.0139059	24.5641	-0.0455013	FALSE
23S:23S_Essential_GCAGGTCGGAACTTACCCGAC_21mer_v4PAMscore4	23S:23S	Essential	4	21	0.920655	0.00348674	0.220188	0.625728	-0.499892	TRUE
23S:23S_Essential_GCAGGTCGGAACTTACCCGA_20mer_v4PAMscore12	23S:23S	Essential	12	20	0.617344	0.0300854	-0.256792	2.97743	-0.856222	TRUE
23S:23S_Essential_GCCACCTGATTGCCGTCCAGGTTG_24mer_v4PAMscore10	23S:23S	Essential	10	24	0.759244	0.595434	-0.618216	10.3036	-0.411667	FALSE
23S:23S_Essential_GCCACCTGATTGCCGTCCAGGTT_23mer_v4PAMscore17	23S:23S	Essential	17	23	0.563049	0.188144	-0.309483	2.58207	-0.679398	FALSE
23S:23S_Essential_GCCACGCTTTACACC_15mer_v4PAMscore20	23S:23S	Essential	20	15	0.179528	0.401373	-0.200046	19.7	-0.105331	FALSE
23S:23S_Essential_GCCATCACCACCCTCCTCCGGA_22mer_v4PAMscore5	23S:23S	Essential	5	22	0.934618	0.0153145	-0.377287	2.53935	-0.7344	FALSE
23S:23S_Essential_GCCATCACCACCCTCCTCCGG_21mer_v4PAMscore12	23S:23S	Essential	12	21	0.686142	0.401437	-0.645564	10.3174	-0.496934	FALSE
23S:23S_Essential_GCCCACACACGGGTA_15mer_v4PAMscore4	23S:23S	Essential	4	15	0.686345	0.0363688	-0.231444	2.91955	-0.733315	FALSE
23S:23S_Essential_GCCCAGGAACCCTTGGTCTTTCGG_24mer_v4PAMscore22	23S:23S	Essential	22	24	0.391461	0.407282	-0.146309	10.3	-0.1145	FALSE
23S:23S_Essential_GCCCCAGAACTCCACACCCCCGA_23mer_v4PAMscore19	23S:23S	Essential	19	23	0.492032	-0.0525038	-0.154108	2.65943	-0.568147	TRUE
23S:23S_Essential_GCCCCAGTTAAACTACCCGC_20mer_v4PAMscore24	23S:23S	Essential	24	20	0.18219	0.0271344	-0.0524941	4.13423	-0.132284	FALSE
23S:23S_Essential_GCCGAGTCTATGGTTGAGACAGT_23mer_v4PAMscore3	23S:23S	Essential	3	23	0.981059	0.0192465	-0.431315	2.66713	-0.784342	FALSE
23S:23S_Essential_GCCTCAACCGGCTATGCGTCACCTC_25mer_v4PAMscore8	23S:23S	Essential	8	25	0.790641	0.245142	-0.382198	2.63922	-0.692021	FALSE
23S:23S_Essential_GCCTCCGTTACATTTTAG_18mer_v4PAMscore22	23S:23S	Essential	22	18	0.167943	0.0944712	-1.35184	0.136886	-0.00117546	FALSE
23S:23S_Essential_GCCTTATCCCACCAAGTGGG_20mer_v4PAMscore2	23S:23S	Essential	2	20	0.866718	0.289906	-0.557782	7.7	-0.182156	FALSE
23S:23S_Essential_GCGAACAGCCCAACCC_16mer_v4PAMscore21	23S:23S	Essential	21	16	0.149526	0.215009	-0.105688	19.7	-0.0386872	FALSE
23S:23S_Essential_GCGAAGTTCCCACGCAGCC_19mer_v4PAMscore7	23S:23S	Essential	7	19	0.719223	0.0283954	0.390692	1.50528	-0.764122	FALSE
23S:23S_Essential_GCGACTGCACATCCTTTCCCAC_22mer_v4PAMscore18	23S:23S	Essential	18	22	0.467003	0.000232973	-0.385126	2.55769	-0.71467	TRUE
23S:23S_Essential_GCGCCCACACACGGGTA_17mer_v4PAMscore4	23S:23S	Essential	4	17	0.677747	0.460219	-0.608452	12.7014	-0.216941	FALSE
23S:23S_Essential_GCGCCCACACACGGGT_16mer_v4PAMscore17	23S:23S	Essential	17	16	0.274618	-0.00641395	-0.126751	2.89649	-0.669114	TRUE
23S:23S_Essential_GCGCCTCCGTTACATTTTAG_20mer_v4PAMscore22	23S:23S	Essential	22	20	0.296006	0.0910737	-0.0372862	24.55	-0.0661649	FALSE
23S:23S_Essential_GCGCCTCCGTTACATT_16mer_v4PAMscore13	23S:23S	Essential	13	16	0.447474	-0.0551629	0.546419	0.83658	-0.251911	TRUE
23S:23S_Essential_GCGGACTGGCCTGGCC_16mer_v4PAMscore10	23S:23S	Essential	10	16	0.481599	-0.0297191	-0.0624613	3.80766	-0.767395	FALSE
23S:23S_Essential_GCGGACTGGCCTGGC_15mer_v4PAMscore12	23S:23S	Essential	12	15	0.435154	-0.0327523	-0.0198316	2.65464	-0.277394	TRUE
23S:23S_Essential_GCGTACCGGGCTCTCACCGTCT_22mer_v4PAMscore23	23S:23S	Essential	23	22	0.318835	0.514118	-0.336413	19.3648	-1.09286	FALSE
23S:23S_Essential_GCGTTCGCTCGCCACTACTT_20mer_v4PAMscore4	23S:23S	Essential	4	20	0.843259	-0.075361	-0.274573	2.88405	-0.783032	FALSE
23S:23S_Essential_GCTACTCGGGAATTGATAC_19mer_v4PAMscore23	23S:23S	Essential	23	19	0.11679	-0.00973216	-0.0159846	10.3	0.0117415	FALSE
23S:23S_Essential_GCTAGAGGCTTTTCTTGGCAGC_22mer_v4PAMscore8	23S:23S	Essential	8	22	0.773942	-0.00923599	0.034521	2.6064	-0.219681	FALSE
23S:23S_Essential_GCTAGAGGCTTTTCTTG_17mer_v4PAMscore15	23S:23S	Essential	15	17	0.290525	0.319682	-0.0731294	24.5294	0.168909	FALSE
23S:23S_Essential_GCTATCCAGCGGTGCCCCTG_20mer_v4PAMscore21	23S:23S	Essential	21	20	0.304797	-0.00291851	-0.103948	2.90448	-0.473967	FALSE
23S:23S_Essential_GCTATGCGTCACCTC_15mer_v4PAMscore8	23S:23S	Essential	8	15	0.523292	-0.0215715	-0.110946	2.69289	-0.580942	TRUE
23S:23S_Essential_GCTCGCTAGAGGCTTTTCTTG_21mer_v4PAMscore15	23S:23S	Essential	15	21	0.551755	0.288962	-0.20889	12.5515	-0.445976	TRUE
23S:23S_Essential_GCTCGCTAGAGGCTTTTC_18mer_v4PAMscore23	23S:23S	Essential	23	18	0.123955	-0.00574474	-0.00015681	19.6988	0.019576	FALSE
23S:23S_Essential_GCTCGGTTGACAGCTCCCC_19mer_v4PAMscore20	23S:23S	Essential	20	19	0.251767	-0.0560565	-0.0360341	6.33982	-0.108131	FALSE
23S:23S_Essential_GCTGCACCTAAATGCATTTCGG_22mer_v4PAMscore7	23S:23S	Essential	7	22	0.897635	-0.0398123	-0.19641	2.60299	-0.624497	FALSE
23S:23S_Essential_GCTGCACCTAAATGCATTT_19mer_v4PAMscore19	23S:23S	Essential	19	19	0.260805	-0.0127554	0.153271	0.317698	-0.0418156	FALSE
23S:23S_Essential_GCTGCTACTCGGGAATTGATAC_22mer_v4PAMscore23	23S:23S	Essential	23	22	0.320478	-0.12412	0.0065901	24.5588	-0.145803	FALSE
23S:23S_Essential_GCTGGGTTTCCCCAT_15mer_v4PAMscore5	23S:23S	Essential	5	15	0.685611	-0.120475	-0.333084	4.0068	-0.991153	FALSE
23S:23S_Essential_GCTTTTCTTGGCAGC_15mer_v4PAMscore8	23S:23S	Essential	8	15	0.523292	0.0835685	-0.0384732	14.8	0.00337661	FALSE
23S:23S_Essential_GGAACCCTTGGTCTTTCGG_19mer_v4PAMscore22	23S:23S	Essential	22	19	0.214617	-0.000567675	-0.00688176	24.7028	0.0452433	FALSE
23S:23S_Essential_GGACCTGCTCCAGCC_15mer_v4PAMscore8	23S:23S	Essential	8	15	0.51305	-0.442348	0.169726	2.75837	-0.576167	FALSE
23S:23S_Essential_GGAGGCTCTGACGGATTG_18mer_v4PAMscore24	23S:23S	Essential	24	18	0.0794038	2.95145e-05	-0.00161126	10.2978	-0.0207287	FALSE
23S:23S_Essential_GGCCTTATCCCACCAAGTGGG_21mer_v4PAMscore2	23S:23S	Essential	2	21	0.944114	0.0173191	0.356341	0.973674	-0.675898	TRUE
23S:23S_Essential_GGCGAACAGCCCAACCC_17mer_v4PAMscore21	23S:23S	Essential	21	17	0.140928	-0.139474	0.0634572	3.8824	-0.0558999	FALSE
23S:23S_Essential_GGCGCCCACACACGGGTA_18mer_v4PAMscore4	23S:23S	Essential	4	18	0.731874	0.251442	-0.498066	7.90725	-0.21321	TRUE
23S:23S_Essential_GGCGCCCACACACGGGT_17mer_v4PAMscore17	23S:23S	Essential	17	17	0.274618	0.00507911	0.705219	1.20639	-0.702517	FALSE
23S:23S_Essential_GGCGCCTCCGTTACATTTTAG_21mer_v4PAMscore22	23S:23S	Essential	22	21	0.375045	0.0463533	-0.06216	3.91245	-0.214772	TRUE
23S:23S_Essential_GGCGCCTCCGTTACATT_17mer_v4PAMscore13	23S:23S	Essential	13	17	0.447474	0.0355542	-0.065601	25.2379	0.105824	FALSE
23S:23S_Essential_GGCGGACTGGCCTGGCC_17mer_v4PAMscore10	23S:23S	Essential	10	17	0.481599	-0.0318467	-0.041697	3.76303	-0.782688	FALSE
23S:23S_Essential_GGCGGACTGGCCTGGC_16mer_v4PAMscore12	23S:23S	Essential	12	16	0.435154	0.019863	-0.108294	3.04226	-0.599943	FALSE
23S:23S_Essential_GGCTATCCAGCGGTGCCCCTG_21mer_v4PAMscore21	23S:23S	Essential	21	21	0.375238	0.124907	0.524712	1.26745	-0.765205	FALSE
23S:23S_Essential_GGCTATGCGTCACCTC_16mer_v4PAMscore8	23S:23S	Essential	8	16	0.521649	0.0364789	-0.224535	2.65756	-0.599387	FALSE
23S:23S_Essential_GGCTCTGACGGATTG_15mer_v4PAMscore24	23S:23S	Essential	24	15	0.0269197	0.146393	-0.0403234	24.6723	0.182643	FALSE
23S:23S_Essential_GGCTTTTCTTGGCAGC_16mer_v4PAMscore8	23S:23S	Essential	8	16	0.523292	0.0421619	-0.0232112	19.7134	-0.00258464	FALSE
23S:23S_Essential_GGGACCTGCTCCAGCC_16mer_v4PAMscore8	23S:23S	Essential	8	16	0.51305	-0.0886383	-0.218864	2.6826	-0.523862	FALSE
23S:23S_Essential_GGGCCCGCTGCTACT_15mer_v4PAMscore4	23S:23S	Essential	4	15	0.677747	-0.0499799	-0.384352	2.65258	-0.765365	FALSE
23S:23S_Essential_GGGCCTTATCCCACCAAGTGGG_22mer_v4PAMscore2	23S:23S	Essential	2	22	0.960455	0.314969	-0.627464	9.29223	-0.210701	FALSE
23S:23S_Essential_GGGCGAACAGCCCAACCC_18mer_v4PAMscore21	23S:23S	Essential	21	18	0.195055	-0.140859	-0.0675276	5.63307	-0.22782	TRUE
23S:23S_Essential_GGGCGCCCACACACGGGTA_19mer_v4PAMscore4	23S:23S	Essential	4	19	0.751628	0.004097	0.214293	0.637858	-0.573943	TRUE
23S:23S_Essential_GGGCGCCCACACACGGGT_18mer_v4PAMscore17	23S:23S	Essential	17	18	0.328746	0.0289928	0.511372	0.995049	-0.531337	TRUE
23S:23S_Essential_GGGCGCCTCCGTTACATTTTAG_22mer_v4PAMscore22	23S:23S	Essential	22	22	0.391386	0.037606	0.0191552	2.69051	-0.13098	TRUE
23S:23S_Essential_GGGCGCCTCCGTTACATT_18mer_v4PAMscore13	23S:23S	Essential	13	18	0.499958	0.0582992	-0.0630523	4.03026	-0.427516	FALSE
23S:23S_Essential_GGGCGGACTGGCCTGGCC_18mer_v4PAMscore10	23S:23S	Essential	10	18	0.535726	0.0316283	-0.0963301	3.41444	-0.669796	TRUE
23S:23S_Essential_GGGCGGACTGGCCTGGC_17mer_v4PAMscore12	23S:23S	Essential	12	17	0.435154	0.364108	-0.425295	13.4602	-0.262258	FALSE
23S:23S_Essential_GGGCTCTCACCGTCT_15mer_v4PAMscore23	23S:23S	Essential	23	15	0.0681849	0.049831	-0.0215011	24.6482	0.0781192	FALSE
23S:23S_Essential_GGGTCCTCTTAACCTT_16mer_v4PAMscore18	23S:23S	Essential	18	16	0.216352	0.180386	-0.12847	10.8309	-0.304498	TRUE
23S:23S_Essential_GGGTGAGAAACCTGATCTT_19mer_v4PAMscore3	23S:23S	Essential	3	19	0.748189	0.0126038	-0.273179	2.83321	-0.711362	FALSE
23S:23S_Essential_GGTAGATCACTCCGCTTCGGGT_22mer_v4PAMscore7	23S:23S	Essential	7	22	0.897635	0.182795	-0.45298	5.07309	-0.165002	TRUE
23S:23S_Essential_GGTCCTCTTAACCTTCCAGCAC_22mer_v4PAMscore23	23S:23S	Essential	23	22	0.320478	0.0088669	-0.0730897	2.64923	-0.555434	FALSE
23S:23S_Essential_GGTCCTCTTAACCTT_15mer_v4PAMscore18	23S:23S	Essential	18	15	0.189432	-0.00404854	0.880451	1.52918	-0.675903	FALSE
23S:23S_Essential_GGTCGGAACTTACCCGAC_18mer_v4PAMscore4	23S:23S	Essential	4	18	0.740472	-0.0620894	-0.150912	2.98457	-0.736721	FALSE
23S:23S_Essential_GGTCGGAACTTACCCGA_17mer_v4PAMscore12	23S:23S	Essential	12	17	0.462074	0.297402	-0.504116	7.02383	-0.989736	FALSE
23S:23S_Essential_GGTGAGAAACCTGATCTT_18mer_v4PAMscore3	23S:23S	Essential	3	18	0.728434	0.0769732	-0.347529	6.32601	-0.950212	FALSE
23S:23S_Essential_GGTGGCTTCGCTGAAT_16mer_v4PAMscore21	23S:23S	Essential	21	16	0.151169	0.0676582	-0.015725	19.7	0.0306443	FALSE
23S:23S_Essential_GGTGTTGTAAGTTTTCGGCCGG_22mer_v4PAMscore18	23S:23S	Essential	18	22	0.467003	0.131746	-0.0697602	2.67424	-0.00903697	FALSE
23S:23S_Essential_GGTTGACAGCTCCCC_15mer_v4PAMscore20	23S:23S	Essential	20	15	0.177885	0.0850037	-0.0366873	19.7	0.000512783	FALSE
23S:23S_Essential_GTAAGTTTTCGGCCGG_16mer_v4PAMscore18	23S:23S	Essential	18	16	0.216352	0.0810572	-0.014663	14.8003	0.0199545	FALSE
23S:23S_Essential_GTACCGGGCTCTCACCGTCT_20mer_v4PAMscore23	23S:23S	Essential	23	20	0.223456	0.222266	-0.137038	24.5195	-0.0777203	FALSE
23S:23S_Essential_GTACTAATCCGCTATCGGTCAT_22mer_v4PAMscore13	23S:23S	Essential	13	22	0.671204	-0.0491375	0.753746	1.21843	-0.688977	FALSE
23S:23S_Essential_GTAGATCACTCCGCTTCGGGT_21mer_v4PAMscore7	23S:23S	Essential	7	21	0.881294	0.014322	-0.37235	2.66449	-0.788676	FALSE
23S:23S_Essential_GTCACCCGGTGGCTTCGCTGAAT_23mer_v4PAMscore21	23S:23S	Essential	21	23	0.429358	0.0248301	-0.14196	3.38899	-0.605551	TRUE
23S:23S_Essential_GTCACGGGCGCCCACACACGGGTA_24mer_v4PAMscore4	23S:23S	Essential	4	24	0.930115	0.0549312	-0.600289	8.02154	-0.896484	FALSE
23S:23S_Essential_GTCACGGGCGCCCACACACGGGT_23mer_v4PAMscore17	23S:23S	Essential	17	23	0.554451	0.000639843	-0.284357	3.42066	-1.00281	FALSE
23S:23S_Essential_GTCCCCCTTCTCCCGAAGTTACG_23mer_v4PAMscore20	23S:23S	Essential	20	23	0.457717	0.0235803	-0.077045	18.0575	-0.038465	FALSE
23S:23S_Essential_GTCCCGGTCCTCTCGTAC_18mer_v4PAMscore21	23S:23S	Essential	21	18	0.203653	0.124229	-0.0549316	19.7092	-0.0235443	FALSE
23S:23S_Essential_GTCCGTCCCGGTCCTCTCGTAC_22mer_v4PAMscore21	23S:23S	Essential	21	22	0.400177	0.100365	-0.163208	6.1955	-0.493105	FALSE
23S:23S_Essential_GTCCTCTTAACCTTCCAGCAC_21mer_v4PAMscore23	23S:23S	Essential	23	21	0.304138	0.0191511	-0.0889047	3.40973	-0.558684	TRUE
23S:23S_Essential_GTCCTGCCGCGCGTAA_16mer_v4PAMscore11	23S:23S	Essential	11	16	0.466315	-0.0500523	0.574538	1.05647	-0.677492	TRUE
23S:23S_Essential_GTCCTTCATCGGCTCTCGATGCC_23mer_v4PAMscore20	23S:23S	Essential	20	23	0.457717	0.0846068	-0.0202621	5.34756	-0.0520467	FALSE
23S:23S_Essential_GTCGGAACTTACCCGAC_17mer_v4PAMscore4	23S:23S	Essential	4	17	0.687988	-0.127733	-0.062919	2.68379	-0.388863	TRUE
23S:23S_Essential_GTCGGAACTTACCCGA_16mer_v4PAMscore12	23S:23S	Essential	12	16	0.462074	-0.0934217	0.38427	1.00103	-0.506515	TRUE
23S:23S_Essential_GTCGTTACGCCATTCGTGCAGG_22mer_v4PAMscore10	23S:23S	Essential	10	22	0.759169	-0.0225439	-0.129342	2.6968	-0.602173	TRUE
23S:23S_Essential_GTCTATGGTTGAGACAGT_18mer_v4PAMscore3	23S:23S	Essential	3	18	0.728434	0.0275575	-0.236575	2.59724	-0.694266	FALSE
23S:23S_Essential_GTCTCACTGCCACGCTTTACACC_23mer_v4PAMscore20	23S:23S	Essential	20	23	0.45936	0.365691	-0.608819	8.10551	-0.162786	FALSE
23S:23S_Essential_GTCTTTTCGTCCTGCCGCGCGTAA_24mer_v4PAMscore11	23S:23S	Essential	11	24	0.720327	0.126	-0.362307	2.43254	-0.755111	FALSE
23S:23S_Essential_GTGAGAAACCTGATCTT_17mer_v4PAMscore3	23S:23S	Essential	3	17	0.674307	-0.227095	-0.141233	3.10498	-0.759512	FALSE
23S:23S_Essential_GTGCAGGTCGGAACTTACCCGAC_23mer_v4PAMscore4	23S:23S	Essential	4	23	0.966177	0.355935	-0.726937	8.00326	-0.539331	FALSE
23S:23S_Essential_GTGCAGGTCGGAACTTACCCGA_22mer_v4PAMscore12	23S:23S	Essential	12	22	0.712724	0.318299	-0.562392	7.71172	-0.193912	TRUE
23S:23S_Essential_GTGCTCGCTAGAGGCTTTTCTTG_23mer_v4PAMscore15	23S:23S	Essential	15	23	0.597277	0.0449163	-0.044301	2.962	-0.225009	TRUE
23S:23S_Essential_GTGCTCGCTAGAGGCTTTTC_20mer_v4PAMscore23	23S:23S	Essential	23	20	0.225099	0.0678934	-0.0200867	7.69995	0.0028698	FALSE
23S:23S_Essential_GTGCTGGGTTTCCCCAT_17mer_v4PAMscore5	23S:23S	Essential	5	17	0.685611	0.0997035	-0.418327	5.24084	-0.317088	TRUE
23S:23S_Essential_GTGGCTATCCAGCGGTGCCCCTG_23mer_v4PAMscore21	23S:23S	Essential	21	23	0.429358	0.0425559	-0.309517	2.74511	-0.69559	TRUE
23S:23S_Essential_GTGGCTTCGCTGAAT_15mer_v4PAMscore21	23S:23S	Essential	21	15	0.151169	0.0692401	-0.0251757	12.5209	0.0141742	FALSE
23S:23S_Essential_GTGGGTGAGAAACCTGATCTT_21mer_v4PAMscore3	23S:23S	Essential	3	21	0.908617	-0.0451757	-0.426604	3.30581	-0.809481	FALSE
23S:23S_Essential_GTGTGCTCGCTAGAGGCTTTTC_22mer_v4PAMscore23	23S:23S	Essential	23	22	0.320478	-0.00413384	0.16495	0.342133	-0.0174391	FALSE
23S:23S_Essential_GTGTTGTAAGTTTTCGGCCGG_21mer_v4PAMscore18	23S:23S	Essential	18	21	0.450662	0.214626	-0.0416357	7.7	-0.0251098	FALSE
23S:23S_Essential_GTTAACGGGTCCTCTTAACCTT_22mer_v4PAMscore18	23S:23S	Essential	18	22	0.440083	0.158064	-0.145254	2.64819	-0.593739	FALSE
23S:23S_Essential_GTTCCGCGTTCGCTCGCCACTACTT_25mer_v4PAMscore4	23S:23S	Essential	4	25	0.95698	0.0316456	-0.256403	2.44864	-0.700163	FALSE
23S:23S_Essential_GTTCGCTCGCCACTACTT_18mer_v4PAMscore4	23S:23S	Essential	4	18	0.742115	0.0349197	-0.0661421	2.67472	-0.41524	FALSE
23S:23S_Essential_GTTGTAAGTTTTCGGCCGG_19mer_v4PAMscore18	23S:23S	Essential	18	19	0.290234	0.0566258	-0.0150805	10.3	-0.0210559	FALSE
4.5S:4.5S_Essential_ACCCTTGCTGCCTTCCAGCCCT_22mer_v4PAMscore19	4.5S:4.5S	Essential	19	22	0.46285	0.230558	-0.648162	10.3766	-0.542588	FALSE
4.5S:4.5S_Essential_AGCCCTGGGGGAGTTC_16mer_v4PAMscore8	4.5S:4.5S	Essential	8	16	0.521649	0.228499	-0.672679	8.7654	-0.094786	TRUE
4.5S:4.5S_Essential_AGTCAGTGCCCCGGCTGA_18mer_v4PAMscore21	4.5S:4.5S	Essential	21	18	0.203653	0.423903	-0.366608	17.022	-0.118217	FALSE
4.5S:4.5S_Essential_GCCCTGGGGGAGTTC_15mer_v4PAMscore8	4.5S:4.5S	Essential	8	15	0.51305	0.0621283	-0.486928	2.51601	-0.673494	FALSE
4.5S:4.5S_Essential_GCCTTCCAGCCCTGGGGGAGTTC_23mer_v4PAMscore8	4.5S:4.5S	Essential	8	23	0.801481	0.212745	0.116691	0.249285	-0.834458	FALSE
4.5S:4.5S_Essential_GCTGCCTTCCAGCCCT_16mer_v4PAMscore19	4.5S:4.5S	Essential	19	16	0.2122	0.0328841	-0.439744	5.20041	-0.308938	TRUE
4.5S:4.5S_Essential_GTCAGTGCCCCGGCTGA_17mer_v4PAMscore21	4.5S:4.5S	Essential	21	17	0.140928	0.249381	-0.365546	13.0612	-0.747782	FALSE
4.5S:4.5S_Essential_GTCCACCGTGAGTCTAATACCTGGG_25mer_v4PAMscore10	4.5S:4.5S	Essential	10	25	0.777511	0.0119578	0.333123	1.22995	-0.736372	FALSE
4.5S:4.5S_Essential_GTCCAGTCAGTGCCCCGGCTGA_22mer_v4PAMscore21	4.5S:4.5S	Essential	21	22	0.400177	0.0159929	-0.182706	3.45958	-0.603028	FALSE
5S:5S_Essential_ACCCGGAGGGGCAGTATCATCGGCG_25mer_v4PAMscore23	5S:5S	Essential	23	25	0.337177	0.111673	-0.20266	6.9958	-0.661715	FALSE
5S:5S_Essential_ACTTTTCCACCCGGA_15mer_v4PAMscore23	5S:5S	Essential	23	15	0.069828	0.0849807	-0.0354927	24.4297	0.224582	FALSE
5S:5S_Essential_AGCTTCCGGGTTCGGA_16mer_v4PAMscore21	5S:5S	Essential	21	16	0.149526	-0.0291128	-0.00901302	19.7	0.0142511	FALSE
5S:5S_Essential_AGGCTTAGCTTCCGGGTTCGGA_22mer_v4PAMscore21	5S:5S	Essential	21	22	0.40182	0.622154	-0.251727	19.7	-0.140359	FALSE
5S:5S_Essential_AGGCTTAGCTTCCGGGT_17mer_v4PAMscore4	5S:5S	Essential	4	17	0.687988	-0.0378045	0.0104156	2.92788	-0.654755	TRUE
5S:5S_Essential_AGGGGCAGTATCATCGGCG_19mer_v4PAMscore23	5S:5S	Essential	23	19	0.142067	-0.0437957	0.0165526	2.69623	-0.159443	FALSE
5S:5S_Essential_GAGGGGCAGTATCATCGGCG_20mer_v4PAMscore23	5S:5S	Essential	23	20	0.223456	0.548454	-0.273271	16.5157	-0.0974518	FALSE
5S:5S_Essential_GCAGGCTTAGCTTCCGGGT_19mer_v4PAMscore4	5S:5S	Essential	4	19	0.760227	-0.119378	-0.0515937	2.65488	-0.64222	FALSE
5S:5S_Essential_GCAGTATCATCGGCG_15mer_v4PAMscore23	5S:5S	Essential	23	15	0.069828	0.406256	-0.19611	18.7145	-0.0594074	FALSE
5S:5S_Essential_GCTGGCAGGCTTAGCTTCCGGGT_23mer_v4PAMscore4	5S:5S	Essential	4	23	0.966177	0.0656811	0.17293	0.465357	-0.694577	FALSE
5S:5S_Essential_GCTTAGCTTCCGGGTTCGGA_20mer_v4PAMscore21	5S:5S	Essential	21	20	0.30644	0.156173	-0.0873949	16.1863	-0.0392255	FALSE
5S:5S_Essential_GCTTAGCTTCCGGGT_15mer_v4PAMscore4	5S:5S	Essential	4	15	0.687988	0.121901	-0.51399	2.69346	0.00708218	FALSE
5S:5S_Essential_GCTTCCGGGTTCGGA_15mer_v4PAMscore21	5S:5S	Essential	21	15	0.149526	-0.0236617	-0.00759066	24.5066	0.0471502	FALSE
5S:5S_Essential_GGAGGGGCAGTATCATCGGCG_21mer_v4PAMscore23	5S:5S	Essential	23	21	0.302495	0.115277	-0.199863	5.9528	-0.59587	FALSE
5S:5S_Essential_GGCAGGCTTAGCTTCCGGGT_20mer_v4PAMscore4	5S:5S	Essential	4	20	0.841616	0.302481	-0.308375	6.6738	-1.05698	FALSE
5S:5S_Essential_GGCAGTATCATCGGCG_16mer_v4PAMscore23	5S:5S	Essential	23	16	0.0681849	-0.00412437	-0.0024468	3.41557	-0.260517	FALSE
5S:5S_Essential_GGCTTAGCTTCCGGGTTCGGA_21mer_v4PAMscore21	5S:5S	Essential	21	21	0.383836	0.143785	-0.159945	6.25156	-0.667877	FALSE
5S:5S_Essential_GGCTTAGCTTCCGGGT_16mer_v4PAMscore4	5S:5S	Essential	4	16	0.686345	0.0552786	-0.110305	2.96132	-0.721046	TRUE
5S:5S_Essential_GGGCAGTATCATCGGCG_17mer_v4PAMscore23	5S:5S	Essential	23	17	0.0681849	0.0457127	-0.0726449	9.08408	-0.198167	TRUE
5S:5S_Essential_GGGGCAGTATCATCGGCG_18mer_v4PAMscore23	5S:5S	Essential	23	18	0.122312	0.251988	-0.125695	23.3726	-0.03504	FALSE
5S:5S_Essential_GTCCTACTTTTCCACCCGGA_20mer_v4PAMscore23	5S:5S	Essential	23	20	0.225099	0.0180633	-0.0838501	2.66385	-0.529607	TRUE
5S:5S_Essential_GTGTCCTACTTTTCCACCCGGA_22mer_v4PAMscore23	5S:5S	Essential	23	22	0.320478	0.049573	-0.191069	3.26011	-0.826214	FALSE
Empty_NA_GGAGACGATTAATGCGTCTCG_21mer_v4PAMscoreNA	Empty	NonEssential	-1	21	0.26123	0.0503321	-0.00708847	24.6062	0.0246961	FALSE
Negative_NA_AAAGAGCGTACTTTCC_16mer_v4PAMscoreNA	Negative		-1	16	0	-0.314243	0.0356757	19.7	-0.058522	FALSE
Negative_NA_AAAGCCCAGCTGAAGGCTCTAA_22mer_v4PAMscoreNA	Negative		-1	22	0.27757	-0.048703	0.0109534	24.5307	-0.0278566	FALSE
Negative_NA_AAAGCCTTCACTTGGTA_17mer_v4PAMscoreNA	Negative		-1	17	0	0.00969638	-0.00418987	24.5067	0.0705028	FALSE
Negative_NA_AAAGCGGGCCTAACAAGCTA_20mer_v4PAMscoreNA	Negative		-1	20	0.18219	-0.116586	0.0100921	24.3299	-0.0787886	FALSE
Negative_NA_AAATGCTCAGGGACTTATCACA_22mer_v4PAMscoreNA	Negative		-1	22	0.25065	-0.00490983	0.000802624	14.8	0.0145259	FALSE
Negative_NA_AACAATCAGGAGAGG_15mer_v4PAMscoreNA	Negative		-1	15	0	0.37916	-0.0307714	24.589	0.256582	FALSE
Negative_NA_AACACCCGAGAGGATGCTCC_20mer_v4PAMscoreNA	Negative		-1	20	0.18219	-0.00997655	-0.00286554	23.0727	0.0313614	FALSE
Negative_NA_AACACCGGAGCTTGTAATCTA_21mer_v4PAMscoreNA	Negative		-1	21	0.23431	-0.0480791	0.00701592	24.5921	-0.0304355	FALSE
Negative_NA_AACACTGACAGAGAGAGATG_20mer_v4PAMscoreNA	Negative		-1	20	0.155271	-0.0399145	3.15913e-05	24.5071	0.0599923	FALSE
Negative_NA_AACAGCAGTGTAAAGTCTGA_20mer_v4PAMscoreNA	Negative		-1	20	0.155271	-0.0841067	0.0142955	24.5596	-0.0420524	FALSE
Negative_NA_AACCGAACGCAGGCACATTTCA_22mer_v4PAMscoreNA	Negative		-1	22	0.27757	0.0359936	-0.00966151	14.4287	0.0203448	FALSE
Negative_NA_AACCGACGAGAGGACTGTACT_21mer_v4PAMscoreNA	Negative		-1	21	0.26123	0.0480174	-0.0114432	14.8	0.0171024	FALSE
Negative_NA_AACCGAGCTTTGTGGAACTA_20mer_v4PAMscoreNA	Negative		-1	20	0.155271	0.110414	-0.346624	0.26206	0.00299266	FALSE
Negative_NA_AACCGCATTACGTATCCCAT_20mer_v4PAMscoreNA	Negative		-1	20	0.155271	-0.166671	0.0108621	19.7	-0.0351189	FALSE
Negative_NA_AACCGCGCGGATTCTATTACA_21mer_v4PAMscoreNA	Negative		-1	21	0.23431	-0.0823318	0.00920572	24.6603	-0.0364258	FALSE
Negative_NA_AACCGCTAGCTGCTACAATCAG_22mer_v4PAMscoreNA	Negative		-1	22	0.27757	0.0918882	-0.00673813	24.5527	0.106182	FALSE
Negative_NA_AACCGGTATGATCGTATGGAAG_22mer_v4PAMscoreNA	Negative		-1	22	0.25065	0.0555991	-0.0104483	19.7	-0.0276059	FALSE
Negative_NA_AACCTGGGCGAAGGATGTAAAT_22mer_v4PAMscoreNA	Negative		-1	22	0.25065	-0.0916526	0.00814869	24.5867	-0.0602591	FALSE
Negative_NA_AACGATCCGGAGTATCAAACTT_22mer_v4PAMscoreNA	Negative		-1	22	0.25065	-0.0211944	0.00132345	18.5248	-0.0180048	FALSE
Negative_NA_AACGCGAGAGCATGGTAGAA_20mer_v4PAMscoreNA	Negative		-1	20	0.18219	-0.100101	0.011	24.568	-0.0719434	FALSE
Negative_NA_AACGCGGCTTTATCTCATTC_20mer_v4PAMscoreNA	Negative		-1	20	0.155271	0.0243539	-0.00856859	24.5992	0.0540923	FALSE
Negative_NA_AACGGCCCGTAAATCAGCCTA_21mer_v4PAMscoreNA	Negative		-1	21	0.26123	-0.0368138	0.0155338	7.7	-0.00221719	FALSE
Negative_NA_AACGGCTGTAGGTAGAGTCT_20mer_v4PAMscoreNA	Negative		-1	20	0.18219	0.0338651	-0.0133622	7.7	0.00453955	FALSE
Negative_NA_AACGGTGCTCTAATGTAGCAGA_22mer_v4PAMscoreNA	Negative		-1	22	0.25065	0.100687	-0.0222598	5.88888	0.00603746	FALSE
Negative_NA_AACGGTTGGATGAGGCTTCTC_21mer_v4PAMscoreNA	Negative		-1	21	0.26123	0.093736	-0.0179237	14.8	0.00503121	FALSE
Negative_NA_AACTCGACTCTATAGG_16mer_v4PAMscoreNA	Negative		-1	16	0	-0.120549	0.0202244	8.85039	-0.0151296	FALSE
Negative_NA_AACTCGCTATAGTCAGGTC_19mer_v4PAMscoreNA	Negative		-1	19	0.0738818	0.0603517	-1.70615	0.103363	0.000493678	FALSE
Negative_NA_AACTCGGCCATTAGTGCCTACA_22mer_v4PAMscoreNA	Negative		-1	22	0.27757	0.0885267	-0.0165023	14.8	0.0030692	FALSE
Negative_NA_AAGACGGCGTGTCTATAAACG_21mer_v4PAMscoreNA	Negative		-1	21	0.23431	0.0615314	-0.0119065	24.6192	0.0201973	FALSE
Negative_NA_AAGAGGGCTCTCACATCTA_19mer_v4PAMscoreNA	Negative		-1	19	0.0738818	0.0380199	-0.00156699	24.5281	0.0565801	FALSE
Negative_NA_AAGCAGCACCTAGGTCATAC_20mer_v4PAMscoreNA	Negative		-1	20	0.18219	0.08741	-0.0211132	7.7	0.0100615	FALSE
Negative_NA_AAGCCAATGTGTCTCT_16mer_v4PAMscoreNA	Negative		-1	16	0	-0.0657043	0.140993	2.68785	-0.0198821	FALSE
Negative_NA_AAGCCCAGCTGAAGGCTCTAA_21mer_v4PAMscoreNA	Negative		-1	21	0.26123	0.0229812	-0.00584203	10.3692	0.00593061	FALSE
Negative_NA_AAGCCCATCTCTCTGTCTGAA_21mer_v4PAMscoreNA	Negative		-1	21	0.23431	-0.0131452	0.00221615	24.5903	-0.0176478	FALSE
Negative_NA_AAGCCGAGTCCTATGCGACT_20mer_v4PAMscoreNA	Negative		-1	20	0.18219	0.0704088	-0.0108759	14.8	0.0125416	FALSE
Negative_NA_AAGCCTTCACTTGGTA_16mer_v4PAMscoreNA	Negative		-1	16	0	-0.000754054	-0.0188655	24.5517	-0.103914	FALSE
Negative_NA_AAGCGGAGATAGACGAGGGAC_21mer_v4PAMscoreNA	Negative		-1	21	0.26123	0.0372079	-0.0199881	14.8376	-0.00608894	FALSE
Negative_NA_AAGCGGGATTTCTGTAAGTATC_22mer_v4PAMscoreNA	Negative		-1	22	0.25065	-0.098691	0.00922622	24.5626	-0.107089	FALSE
Negative_NA_AAGGCCCAGCTTAGTATGGGC_21mer_v4PAMscoreNA	Negative		-1	21	0.26123	-0.0259615	-0.000556423	24.5271	0.0838604	FALSE
Negative_NA_AAGGCTCAAACTGTAGAGG_19mer_v4PAMscoreNA	Negative		-1	19	0.0738818	0.0267104	-0.0172973	13.9831	0.00351895	FALSE
Negative_NA_AAGGGCCGATCCTTTACATATG_22mer_v4PAMscoreNA	Negative		-1	22	0.25065	-0.0291483	0.00217081	19.722	-0.0050294	FALSE
Negative_NA_AAGGGTGTCTGAATCCTA_18mer_v4PAMscoreNA	Negative		-1	18	0.0541272	-0.018865	0.00577955	19.7255	-0.00250981	FALSE
Negative_NA_AAGTCCTTGGTGATTGCTAGAA_22mer_v4PAMscoreNA	Negative		-1	22	0.25065	-0.0409017	0.00519243	24.5976	-0.0187768	FALSE
Negative_NA_AAGTCGCGGACTGTACAGTC_20mer_v4PAMscoreNA	Negative		-1	20	0.18219	0.0819112	-0.0117623	14.8	0.00968959	FALSE
Negative_NA_AAGTCGCTGTCCTTACTCCGTA_22mer_v4PAMscoreNA	Negative		-1	22	0.27757	0.0261372	-0.0288627	2.69938	0.00264391	FALSE
Negative_NA_AAGTGAGAAGGTGCCAACTATA_22mer_v4PAMscoreNA	Negative		-1	22	0.25065	-0.114483	0.0294588	24.5202	-0.0572143	FALSE
Negative_NA_AATACAACCTTAAGAGTGTGGG_22mer_v4PAMscoreNA	Negative		-1	22	0.25065	0.0268389	0.00103302	14.0868	-0.0419269	FALSE
Negative_NA_AATCTCTCCGGGACTATATGT_21mer_v4PAMscoreNA	Negative		-1	21	0.23431	0.0114874	-0.0111211	24.6113	0.0105329	FALSE
Negative_NA_AATGAGAGCACTATAGATAGGG_22mer_v4PAMscoreNA	Negative		-1	22	0.25065	0.0576157	-0.00252506	12.8645	-0.0468545	FALSE
Negative_NA_AATGCTCAGGGACTTATCACA_21mer_v4PAMscoreNA	Negative		-1	21	0.23431	0.0908949	-0.0126529	14.8	0.0210072	FALSE
Negative_NA_AATGGACCTGTAACCATCAG_20mer_v4PAMscoreNA	Negative		-1	20	0.155271	0.046531	-0.00301776	24.623	0.0255224	FALSE
Negative_NA_ACAACGTGAGTAGGAGACTT_20mer_v4PAMscoreNA	Negative		-1	20	0.155271	0.00494189	-0.00702489	16.268	0.012939	FALSE
Negative_NA_ACACATTCCGTCTAACACTCCC_22mer_v4PAMscoreNA	Negative		-1	22	0.27757	-0.0786087	0.490549	0.500662	-0.0283827	FALSE
Negative_NA_ACACCCGAGAGGATGCTCC_19mer_v4PAMscoreNA	Negative		-1	19	0.0991583	0.0151394	-0.00285976	14.8435	0.00963872	FALSE
Negative_NA_ACACCCGCAGAACTAACACAGG_22mer_v4PAMscoreNA	Negative		-1	22	0.27757	0.137175	-0.0119475	24.6351	0.0686003	FALSE
Negative_NA_ACACCGGAGCTTGTAATCTA_20mer_v4PAMscoreNA	Negative		-1	20	0.155271	-0.0843941	-0.00113823	7.75827	0.00874609	FALSE
Negative_NA_ACACGACAATATGGTAGGAT_20mer_v4PAMscoreNA	Negative		-1	20	0.155271	0.125276	-0.0140094	24.6263	0.0513719	FALSE
Negative_NA_ACACGCCAGTGACCCTTTATAC_22mer_v4PAMscoreNA	Negative		-1	22	0.27757	-0.0531469	-0.00413791	10.8562	0.0148249	FALSE
Negative_NA_ACACGCGACTGGTAGGAGTGTA_22mer_v4PAMscoreNA	Negative		-1	22	0.27757	0.0699577	-0.00834354	24.6445	0.046008	FALSE
Negative_NA_ACACGGCCCTACATAAGGTT_20mer_v4PAMscoreNA	Negative		-1	20	0.18219	0.105451	-0.0530752	2.69292	-0.000617111	FALSE
Negative_NA_ACACTAGGGCGAGGCCTTAAGAG_23mer_v4PAMscoreNA	Negative		-1	23	0.306752	0.0838643	-0.0133972	14.4705	0.0106215	FALSE
Negative_NA_ACACTAGGGCGAGGCCTTAAGA_22mer_v4PAMscoreNA	Negative		-1	22	0.27757	0.0152934	-0.00921615	24.6298	0.0314605	FALSE
Negative_NA_ACACTGGCCTATAGCTATAT_20mer_v4PAMscoreNA	Negative		-1	20	0.155271	-0.0221163	-0.500614	0.248022	0.0125513	FALSE
Negative_NA_ACAGAGCGTACTATTAAGCGT_21mer_v4PAMscoreNA	Negative		-1	21	0.23431	0.123539	-0.0118206	24.2698	0.0452764	FALSE
Negative_NA_ACAGATGCCGACTTATACGAGA_22mer_v4PAMscoreNA	Negative		-1	22	0.25065	-0.086974	0.0160625	24.5739	-0.0619503	FALSE
Negative_NA_ACAGCAATGGTAATCTCAAG_20mer_v4PAMscoreNA	Negative		-1	20	0.155271	-0.198273	0.0788592	5.2	-0.0181694	FALSE
Negative_NA_ACAGCATGAGCTCTAATGGTACA_23mer_v4PAMscoreNA	Negative		-1	23	0.279832	0.0992511	-0.012454	19.7	0.0194732	FALSE
Negative_NA_ACAGCCCACGTATAAATCATACC_23mer_v4PAMscoreNA	Negative		-1	23	0.279832	-0.121489	0.0182988	14.8	-0.0332036	FALSE
Negative_NA_ACAGGGTACGCTAGAATTATG_21mer_v4PAMscoreNA	Negative		-1	21	0.23431	-0.0414061	0.0108912	24.5928	-0.0180182	FALSE
Negative_NA_ACAGGGTCCAAGAATATTACGG_22mer_v4PAMscoreNA	Negative		-1	22	0.25065	0.0686753	-0.768468	0.180926	-0.00149534	FALSE
Negative_NA_ACAGGTGGGATGCATTCTAAA_21mer_v4PAMscoreNA	Negative		-1	21	0.23431	-0.0726036	0.00900497	24.5855	-0.0567512	FALSE
Negative_NA_ACAGTAGTTGTGTGTTAGAGTG_22mer_v4PAMscoreNA	Negative		-1	22	0.25065	0.0442127	-0.00150868	18.6508	-0.0264931	FALSE
Negative_NA_ACATAGGGTACTATGGGTCT_20mer_v4PAMscoreNA	Negative		-1	20	0.155271	0.0899541	-0.00926749	21.4356	0.0471165	FALSE
Negative_NA_ACATCCTCAGAGAACATAAGGC_22mer_v4PAMscoreNA	Negative		-1	22	0.25065	-0.00409671	0.0142803	10.9153	-0.015087	FALSE
Negative_NA_ACATGGCGACTCAAGTAAG_19mer_v4PAMscoreNA	Negative		-1	19	0.0738818	0.0417848	-0.0124377	24.6154	0.0367257	FALSE
Negative_NA_ACATTCCGTCTAACACTCCC_20mer_v4PAMscoreNA	Negative		-1	20	0.18219	-0.0442192	0.017095	6.38497	-0.0245284	FALSE
Negative_NA_ACCAACGCTTGCTAAATATTCAGC_24mer_v4PAMscoreNA	Negative		-1	24	0.252369	0.0168159	0.0127323	18.8596	-0.0469267	FALSE
Negative_NA_ACCACAAGATAGCTCTGA_18mer_v4PAMscoreNA	Negative		-1	18	0.0541272	0.0119917	0.00278296	24.5801	-0.0281925	FALSE
Negative_NA_ACCACCGGCACTACAAGAGGGCT_23mer_v4PAMscoreNA	Negative		-1	23	0.305109	0.0846014	-0.00890518	14.8	0.00998461	FALSE
Negative_NA_ACCACGGGCGACCTAACTTGAGAG_24mer_v4PAMscoreNA	Negative		-1	24	0.279289	0.0773793	-0.0114685	13.2088	0.00522606	FALSE
Negative_NA_ACCACGTACCTTCCGATTTATA_22mer_v4PAMscoreNA	Negative		-1	22	0.25065	-0.00559555	0.0112372	22.0244	-0.0269451	FALSE
Negative_NA_ACCAGCGCCTTCAGAGGCCTGTAA_24mer_v4PAMscoreNA	Negative		-1	24	0.279289	0.0599101	-0.00676205	9.35638	0.0151851	FALSE
Negative_NA_ACCAGTACTAGGTAAGACCCTTTA_24mer_v4PAMscoreNA	Negative		-1	24	0.252369	-0.141099	0.0257064	23.1157	-0.0414204	FALSE
Negative_NA_ACCAGTGTAGAGTCAACCG_19mer_v4PAMscoreNA	Negative		-1	19	0.100801	-0.0853265	0.0114757	7.93801	-0.0131706	FALSE
Negative_NA_ACCCAAAGCGGGCCTAACAAGCTA_24mer_v4PAMscoreNA	Negative		-1	24	0.279289	-0.0550167	0.0140771	19.7	-0.0202624	FALSE
Negative_NA_ACCCATGCTTAGTACCCTTTA_21mer_v4PAMscoreNA	Negative		-1	21	0.23431	-0.189656	0.0301153	14.8	-0.010201	FALSE
Negative_NA_ACCCATTCTTGCTCTTAAGTG_21mer_v4PAMscoreNA	Negative		-1	21	0.23431	0.301325	-0.0211489	12.1238	0.0258362	FALSE
Negative_NA_ACCCGAACTGGCATATCTTAC_21mer_v4PAMscoreNA	Negative		-1	21	0.23431	-0.0739687	0.0390689	2.68162	-0.000953511	FALSE
Negative_NA_ACCCGACCAGAAGGGAAGGAGT_22mer_v4PAMscoreNA	Negative		-1	22	0.27757	0.0683242	0.00518787	7.7	-0.0231518	FALSE
Negative_NA_ACCCGAGAGGATGCTCC_17mer_v4PAMscoreNA	Negative		-1	17	0.0252766	-0.0133457	0.000733481	24.5024	-0.053914	FALSE
Negative_NA_ACCCGAGTGGTCCTATTGAA_20mer_v4PAMscoreNA	Negative		-1	20	0.18219	0.104768	-0.0674436	2.68453	0.00282922	FALSE
Negative_NA_ACCCGCAGAACTAACACAGG_20mer_v4PAMscoreNA	Negative		-1	20	0.18219	-0.0931545	0.00905854	19.7	-0.0394069	FALSE
Negative_NA_ACCCGCCACGTATCCTTCA_19mer_v4PAMscoreNA	Negative		-1	19	0.100801	0.00941947	-0.000253309	24.58	-0.0445298	FALSE
Negative_NA_ACCCGCGCTCAGGTTATAAGA_21mer_v4PAMscoreNA	Negative		-1	21	0.26123	-0.0945575	0.0278856	24.5003	-0.0962072	FALSE
Negative_NA_ACCCGCTGGTTTAAGCTCTG_20mer_v4PAMscoreNA	Negative		-1	20	0.18219	0.0959325	-0.0243937	24.5138	0.0371388	FALSE
Negative_NA_ACCCGGCGATTCTAACTCCCTAA_23mer_v4PAMscoreNA	Negative		-1	23	0.306752	0.029013	0.00163623	24.6015	-0.0272052	FALSE
Negative_NA_ACCCGGCGATTCTAACTCCCTA_22mer_v4PAMscoreNA	Negative		-1	22	0.27757	-0.0609734	0.000761384	10.364	0.00601562	FALSE
Negative_NA_ACCCGTCGATCATGAGAGGAGGAG_24mer_v4PAMscoreNA	Negative		-1	24	0.279289	0.240344	-0.122952	2.70727	-0.00544281	FALSE
Negative_NA_ACCCGTTACGCCTAAGT_17mer_v4PAMscoreNA	Negative		-1	17	0.0269197	0.086068	-0.0179185	5.30931	-4.38634e-05	FALSE
Negative_NA_ACCCGTTGGGCTAGGGTATTA_21mer_v4PAMscoreNA	Negative		-1	21	0.26123	-0.0292993	0.00334702	24.5642	-0.0395496	FALSE
Negative_NA_ACCCTAGGATACACGC_16mer_v4PAMscoreNA	Negative		-1	16	0.0269197	-0.237079	0.0280718	23.6025	0.198416	FALSE
Negative_NA_ACCCTCCACTTCCTAACATACTCC_24mer_v4PAMscoreNA	Negative		-1	24	0.279289	-0.042203	-0.00272143	20.8242	-0.0338893	FALSE
Negative_NA_ACCCTCCTGCGTTATGTACCTTG_23mer_v4PAMscoreNA	Negative		-1	23	0.306752	0.116225	-0.0226584	24.6031	0.0260175	FALSE
Negative_NA_ACCCTGCCATGCCTATCCTCCTAA_24mer_v4PAMscoreNA	Negative		-1	24	0.279289	0.0449217	-0.00578648	24.8504	0.0542731	FALSE
Negative_NA_ACCCTGCGAACTAGAAGACT_20mer_v4PAMscoreNA	Negative		-1	20	0.18219	-0.0136928	0.00857679	6.286	-0.0054776	FALSE
Negative_NA_ACCCTTTGTGAGCTAGA_17mer_v4PAMscoreNA	Negative		-1	17	0	-0.0837607	0.0117907	24.51	-0.0593012	FALSE
Negative_NA_ACCGAACGCAGGCACATTTCA_21mer_v4PAMscoreNA	Negative		-1	21	0.26123	0.00596429	-0.00219555	14.8	0.0184235	FALSE
Negative_NA_ACCGACGAGAGGACTGTACT_20mer_v4PAMscoreNA	Negative		-1	20	0.18219	-0.0188423	-0.00402421	24.6073	0.041894	FALSE
Negative_NA_ACCGAGAGTCTGTAAC_16mer_v4PAMscoreNA	Negative		-1	16	0.0269197	0.245568	-0.0085279	24.3842	0.10033	FALSE
Negative_NA_ACCGAGGCGTAGAAAGGAGTA_21mer_v4PAMscoreNA	Negative		-1	21	0.26123	-0.0538761	-0.00605723	20.8568	0.0372373	FALSE
Negative_NA_ACCGAGTAGACTCTGT_16mer_v4PAMscoreNA	Negative		-1	16	0.0269197	-0.0498588	0.638767	0.656176	-0.0200497	FALSE
Negative_NA_ACCGCACGGCGTATATGACATGAG_24mer_v4PAMscoreNA	Negative		-1	24	0.279289	0.0326324	-0.00695694	24.5008	0.0442104	FALSE
Negative_NA_ACCGCCACACGCCCTAGAATACCC_24mer_v4PAMscoreNA	Negative		-1	24	0.277645	0.00746061	-0.000181474	17.4495	-0.0234664	FALSE
Negative_NA_ACCGCCCGACTTAATAACAG_20mer_v4PAMscoreNA	Negative		-1	20	0.18219	0.021921	-0.00743577	24.6139	0.0347661	FALSE
Negative_NA_ACCGCCGCCCTCTCTACAGGG_21mer_v4PAMscoreNA	Negative		-1	21	0.250988	0.0612318	-0.00194239	10.3	-0.054761	FALSE
Negative_NA_ACCGCGCCCACTCAGAGCTT_20mer_v4PAMscoreNA	Negative		-1	20	0.180547	-0.0759683	0.00811555	24.1216	0.0759334	FALSE
Negative_NA_ACCGCGCGGATTCTATTACA_20mer_v4PAMscoreNA	Negative		-1	20	0.18219	0.0548319	-0.00505874	19.7	0.024662	FALSE
Negative_NA_ACCGCGCTCACCACATTATTGGA_23mer_v4PAMscoreNA	Negative		-1	23	0.306752	-0.0100207	0.00697209	19.7246	-0.0118694	FALSE
Negative_NA_ACCGCGGCTCTACTTGCAATGT_22mer_v4PAMscoreNA	Negative		-1	22	0.27757	0.0461572	-0.029488	18.0943	-0.00475451	FALSE
Negative_NA_ACCGCGTGCAGGTATTATGC_20mer_v4PAMscoreNA	Negative		-1	20	0.18219	0.0808307	-0.0143955	24.5	0.0897127	FALSE
Negative_NA_ACCGCTAGCTGCTACAATCAG_21mer_v4PAMscoreNA	Negative		-1	21	0.26123	0.0654516	-0.00999138	24.5011	0.030898	FALSE
Negative_NA_ACCGCTCGCACTATTAAGCGT_21mer_v4PAMscoreNA	Negative		-1	21	0.26123	0.0892554	-0.0148259	24.646	0.0673033	FALSE
Negative_NA_ACCGCTTCACCAGGGTACGTCT_22mer_v4PAMscoreNA	Negative		-1	22	0.27757	0.177128	-0.0167668	14.8	0.00585377	FALSE
Negative_NA_ACCGGACCCGTAGTTAATTAC_21mer_v4PAMscoreNA	Negative		-1	21	0.23431	0.140681	-0.034114	7.7	0.00101599	FALSE
Negative_NA_ACCGGACCCTTTGTGAGCTAGA_22mer_v4PAMscoreNA	Negative		-1	22	0.27757	-0.0219317	0.00364531	19.7215	-0.0140458	FALSE
Negative_NA_ACCGGCACTACAAGAGGGCT_20mer_v4PAMscoreNA	Negative		-1	20	0.18219	-0.00788557	-0.0146641	24.6126	0.0322503	FALSE
Negative_NA_ACCGGCCTCCTAAGGGTACTT_21mer_v4PAMscoreNA	Negative		-1	21	0.26123	0.104413	-0.0155407	6.58639	0.00433167	FALSE
Negative_NA_ACCGGTATGATCGTATGGAAG_21mer_v4PAMscoreNA	Negative		-1	21	0.23431	0.0659167	-0.00855068	24.2201	0.0481275	FALSE
Negative_NA_ACCGTAGGCGACTCTAGATTC_21mer_v4PAMscoreNA	Negative		-1	21	0.26123	-0.036263	-0.00403364	24.5802	-0.0430601	FALSE
Negative_NA_ACCGTCCGACCTAAACCCTGTGT_23mer_v4PAMscoreNA	Negative		-1	23	0.306752	0.0864171	-0.0169596	25.1631	0.0824053	FALSE
Negative_NA_ACCGTCCTACCATAGTAAAGCCA_23mer_v4PAMscoreNA	Negative		-1	23	0.279832	-0.0301244	0.0129234	19.7	-0.035082	FALSE
Negative_NA_ACCGTTCAAGGCCTCTTAGGTGTT_24mer_v4PAMscoreNA	Negative		-1	24	0.279289	0.0950045	-0.0565444	3.3325	0.00918654	FALSE
Negative_NA_ACCTAGCCAGCTCAAATGGAGTTA_24mer_v4PAMscoreNA	Negative		-1	24	0.252369	0.0361663	0.000486135	13.2598	0.0271528	FALSE
Negative_NA_ACCTCCTCCGTTAACTAGTTG_21mer_v4PAMscoreNA	Negative		-1	21	0.23431	0.0184188	0.000865786	14.8447	0.0108624	FALSE
Negative_NA_ACCTGGGCGAAGGATGTAAAT_21mer_v4PAMscoreNA	Negative		-1	21	0.23431	-0.0329173	0.00265914	24.5812	-0.0387558	FALSE
Negative_NA_ACCTGTGCTCTTAGTCC_17mer_v4PAMscoreNA	Negative		-1	17	0.0269197	-0.0221663	-0.00997081	19.7	0.0330722	FALSE
Negative_NA_ACCTGTTCGGCTCTCTGTTCTA_22mer_v4PAMscoreNA	Negative		-1	22	0.27757	-0.0174814	0.00192734	14.8	0.0258378	FALSE
Negative_NA_ACCTTCCCGTTGACTTCTAATA_22mer_v4PAMscoreNA	Negative		-1	22	0.25065	-0.0745846	0.0207315	24.516	-0.0317739	FALSE
Negative_NA_ACGAAGGAGCTTTGTACCAAT_21mer_v4PAMscoreNA	Negative		-1	21	0.23431	0.113889	-0.00534186	19.7255	0.0116098	FALSE
Negative_NA_ACGAATATGAGAGAGG_16mer_v4PAMscoreNA	Negative		-1	16	0	-0.195191	0.697788	0.597626	-0.0193998	FALSE
Negative_NA_ACGACAGGTATTACAAGTGGCG_22mer_v4PAMscoreNA	Negative		-1	22	0.27757	0.111845	-0.0102369	14.8003	0.0199443	FALSE
Negative_NA_ACGAGACCTTAGGTAATCAGA_21mer_v4PAMscoreNA	Negative		-1	21	0.23431	0.0485295	-0.00690274	10.3	0.0176063	FALSE
Negative_NA_ACGAGCGCTTTAGGACTCCA_20mer_v4PAMscoreNA	Negative		-1	20	0.18219	0.0462508	-0.0155871	25.2808	0.0863202	FALSE
Negative_NA_ACGAGGCAGTCTATCATAG_19mer_v4PAMscoreNA	Negative		-1	19	0.0738818	0.00412133	-0.00599034	24.4795	0.0456022	FALSE
Negative_NA_ACGAGTACGGCTTGTACAAT_20mer_v4PAMscoreNA	Negative		-1	20	0.155271	0.0794307	-0.00372164	19.723	0.00548109	FALSE
Negative_NA_ACGATCCGGAGTATCAAACTT_21mer_v4PAMscoreNA	Negative		-1	21	0.23431	-0.14125	0.0211273	14.8	-0.0219307	FALSE
Negative_NA_ACGCAACCCGGACTCAAGTATTA_23mer_v4PAMscoreNA	Negative		-1	23	0.279832	0.056507	-0.0499284	2.69962	0.0154921	FALSE
Negative_NA_ACGCAAGGGTCCTAGA_16mer_v4PAMscoreNA	Negative		-1	16	0.0269197	-0.109403	0.0116786	24.5653	-0.0797389	FALSE
Negative_NA_ACGCAGAGGACCGTATATAAGA_22mer_v4PAMscoreNA	Negative		-1	22	0.25065	-0.158391	0.0115304	23.5883	-0.0750029	FALSE
Negative_NA_ACGCAGCCCTAAGTAATAT_19mer_v4PAMscoreNA	Negative		-1	19	0.0738818	0.073099	-0.060269	2.69871	-0.000937199	FALSE
Negative_NA_ACGCATCTCTTTATTACAGGAC_22mer_v4PAMscoreNA	Negative		-1	22	0.25065	0.04851	-0.000713985	14.8409	-0.0130996	FALSE
Negative_NA_ACGCATGGACCTTAAACTACAT_22mer_v4PAMscoreNA	Negative		-1	22	0.25065	-0.104975	0.0106625	18.1632	-0.0324623	FALSE
Negative_NA_ACGCCAATGTTGCCTAAGTGCTA_23mer_v4PAMscoreNA	Negative		-1	23	0.279832	0.0270631	0.00165757	23.9563	-0.0417962	FALSE
Negative_NA_ACGCCAGCCGGTAGGAGAATAG_22mer_v4PAMscoreNA	Negative		-1	22	0.27757	0.0868892	-0.0186078	10.3	0.00421932	FALSE
Negative_NA_ACGCCAGTGACCCTTTATAC_20mer_v4PAMscoreNA	Negative		-1	20	0.18219	0.0424045	-0.0058804	19.7	0.0356428	FALSE
Negative_NA_ACGCCCTAGAATACCC_16mer_v4PAMscoreNA	Negative		-1	16	0.0269197	0.00433263	-0.0113122	19.7	0.0302494	FALSE
Negative_NA_ACGCCGTGACTAGTTTCAGACAT_23mer_v4PAMscoreNA	Negative		-1	23	0.279832	-0.0169994	0.0015371	24.5987	-0.018457	FALSE
Negative_NA_ACGCCGTGCAAAGGAGACTTAG_22mer_v4PAMscoreNA	Negative		-1	22	0.27757	-0.00852803	0.00733269	24.5778	-0.0372268	FALSE
Negative_NA_ACGCGACTGGTAGGAGTGTA_20mer_v4PAMscoreNA	Negative		-1	20	0.18219	-0.0664885	0.0135294	10.3	0.000913823	FALSE
Negative_NA_ACGCGATTGTTTCCTGTA_18mer_v4PAMscoreNA	Negative		-1	18	0.0541272	-0.0378415	0.00216208	24.587	-0.0105755	FALSE
Negative_NA_ACGCGCAGCGCAAAGGTTGTAGT_23mer_v4PAMscoreNA	Negative		-1	23	0.306752	-0.0534444	-0.00704251	14.9907	0.0357933	FALSE
Negative_NA_ACGCGCGGCGGTGTATAAAGA_21mer_v4PAMscoreNA	Negative		-1	21	0.26123	-0.046418	0.0216074	24.5212	-0.0192161	FALSE
Negative_NA_ACGCGGAGCTAGAGGAGTAGA_21mer_v4PAMscoreNA	Negative		-1	21	0.26123	0.00606104	-0.00814553	11.6487	0.0178439	FALSE
Negative_NA_ACGCGGCAGGGATCTCTAAAT_21mer_v4PAMscoreNA	Negative		-1	21	0.26123	0.0952832	-0.0103746	19.7214	0.00855041	FALSE
Negative_NA_ACGCGGCGAGTGTACCTTGA_20mer_v4PAMscoreNA	Negative		-1	20	0.18219	0.0602758	-0.00985888	14.8	0.0159249	FALSE
Negative_NA_ACGCGGTGACTAAGGTCTAG_20mer_v4PAMscoreNA	Negative		-1	20	0.18219	0.0329897	-0.0077023	14.8	0.0108015	FALSE
Negative_NA_ACGCGTTACACTCTAGCTCTAT_22mer_v4PAMscoreNA	Negative		-1	22	0.25065	-0.0173837	0.00466632	24.5919	-0.0120151	FALSE
Negative_NA_ACGCTAGCGACGTAATCTTACCC_23mer_v4PAMscoreNA	Negative		-1	23	0.306752	-0.0981291	0.00543212	19.7219	-0.0174535	FALSE
Negative_NA_ACGCTCGCCCGCAGATATTTAGG_23mer_v4PAMscoreNA	Negative		-1	23	0.306752	-0.0252064	0.00541664	19.7222	-0.0141388	FALSE
Negative_NA_ACGCTCGTGGGTAGGATATTACA_23mer_v4PAMscoreNA	Negative		-1	23	0.279832	0.00801731	-0.00235187	7.70065	0.0109954	FALSE
Negative_NA_ACGCTCGTTCTATGTAACTAC_21mer_v4PAMscoreNA	Negative		-1	21	0.23431	0.0111021	0.00543244	16.6931	-0.0127302	FALSE
Negative_NA_ACGCTGGCGAGGCCCGAACTA_21mer_v4PAMscoreNA	Negative		-1	21	0.259587	-0.0267706	0.0120868	24.5636	-0.065418	FALSE
Negative_NA_ACGCTGGGTACATTTCTGAC_20mer_v4PAMscoreNA	Negative		-1	20	0.18219	-0.0469991	0.00562922	24.5732	-0.103164	FALSE
Negative_NA_ACGCTTACACTTCTAC_16mer_v4PAMscoreNA	Negative		-1	16	0	-0.0432331	-0.00712093	24.1828	0.0605406	FALSE
Negative_NA_ACGCTTCCGACCCTCCTATA_20mer_v4PAMscoreNA	Negative		-1	20	0.18219	-0.0336116	0.00986845	19.7	0.0413235	FALSE
Negative_NA_ACGCTTGCTAAATATTCAGC_20mer_v4PAMscoreNA	Negative		-1	20	0.155271	0.035676	-0.0045261	24.6252	0.0371917	FALSE
Negative_NA_ACGCTTGGGCTGTATACAAGGG_22mer_v4PAMscoreNA	Negative		-1	22	0.27757	0.0947163	-0.0118499	11.7974	-0.0628901	FALSE
Negative_NA_ACGGAACTATCCACATA_17mer_v4PAMscoreNA	Negative		-1	17	0	-0.115851	0.2865	0.356095	0.020604	FALSE
Negative_NA_ACGGACTAATAACACTCG_18mer_v4PAMscoreNA	Negative		-1	18	0.0541272	0.0640012	-0.00706283	24.6336	0.0353414	FALSE
Negative_NA_ACGGACTAATAACACTC_17mer_v4PAMscoreNA	Negative		-1	17	0	-0.0781919	0.0223086	24.0645	-0.196542	FALSE
Negative_NA_ACGGAGAGCGGGCTAATACTTA_22mer_v4PAMscoreNA	Negative		-1	22	0.27757	-0.070451	0.0120481	24.574	-0.0992097	FALSE
Negative_NA_ACGGCACTCGTGTCAGGTCTAA_22mer_v4PAMscoreNA	Negative		-1	22	0.27757	0.0256303	-0.027419	3.73009	0.00724605	FALSE
Negative_NA_ACGGCCCGTAAATCAGCCTA_20mer_v4PAMscoreNA	Negative		-1	20	0.18219	-0.0249318	0.00358	24.5974	-0.0145996	FALSE
Negative_NA_ACGGCCCTACATAAGGTT_18mer_v4PAMscoreNA	Negative		-1	18	0.0810469	0.00443729	-0.00117215	19.7	-0.0255925	FALSE
Negative_NA_ACGGCCCTTGTGATGAGAAT_20mer_v4PAMscoreNA	Negative		-1	20	0.18219	0.0859151	-0.0138121	24.6068	0.00495557	FALSE
Negative_NA_ACGGCCGGCGTCCTATGAGTCA_22mer_v4PAMscoreNA	Negative		-1	22	0.275927	0.0493469	-0.00396549	14.8446	0.00861606	FALSE
Negative_NA_ACGGCCGTTGGTGATTAAATAC_22mer_v4PAMscoreNA	Negative		-1	22	0.25065	-0.136203	0.0148431	24.5851	-0.0519557	FALSE
Negative_NA_ACGGCGAAGGAGGTAAACCTTA_22mer_v4PAMscoreNA	Negative		-1	22	0.27757	-0.0732355	0.0142697	22.0389	-0.0129143	FALSE
Negative_NA_ACGGCGCATGAGTGCCTAGTGTA_23mer_v4PAMscoreNA	Negative		-1	23	0.306752	0.116688	-0.0207127	14.8	0.0186923	FALSE
Negative_NA_ACGGCGCCTTTAAATCGACA_20mer_v4PAMscoreNA	Negative		-1	20	0.18219	-0.0347953	0.00759096	16.8807	-0.0164679	FALSE
Negative_NA_ACGGCGTATATGACATGAG_19mer_v4PAMscoreNA	Negative		-1	19	0.0738818	0.0102881	-0.00388793	23.4923	0.0713628	FALSE
Negative_NA_ACGGCTGTAGGTAGAGTCT_19mer_v4PAMscoreNA	Negative		-1	19	0.100801	0.019439	-0.00325967	24.6044	0.00501905	FALSE
Negative_NA_ACGGGACCTCCCATGAGACATAG_23mer_v4PAMscoreNA	Negative		-1	23	0.306752	-0.00960822	-0.0025827	13.6713	-0.0240954	FALSE
Negative_NA_ACGGGCCTGAGGCGTGTAAT_20mer_v4PAMscoreNA	Negative		-1	20	0.18219	-0.00123686	0.0028928	18.6879	0.0155332	FALSE
Negative_NA_ACGGGCGACCTAACTTGAGAG_21mer_v4PAMscoreNA	Negative		-1	21	0.26123	-0.0536312	0.00981043	19.7291	-0.00170816	FALSE
Negative_NA_ACGGTCAAGTAACTAATCGGA_21mer_v4PAMscoreNA	Negative		-1	21	0.23431	0.0322358	-0.00673929	19.0955	0.0150843	FALSE
Negative_NA_ACGGTGACATTTACGGACTT_20mer_v4PAMscoreNA	Negative		-1	20	0.155271	0.0199919	-0.0149336	10.3	0.00698493	FALSE
Negative_NA_ACGGTGCGGCACGTATGAAA_20mer_v4PAMscoreNA	Negative		-1	20	0.18219	0.0107418	-0.00739819	21.5025	0.0325789	FALSE
Negative_NA_ACGGTGCTCTAATGTAGCAGA_21mer_v4PAMscoreNA	Negative		-1	21	0.23431	-0.00499442	-0.00328281	23.2343	0.114973	FALSE
Negative_NA_ACGGTGGCGCCGTATAATGTGGG_23mer_v4PAMscoreNA	Negative		-1	23	0.305109	-0.0236911	0.0049025	24.557	-0.0889081	FALSE
Negative_NA_ACGGTGGCGCCGTATAATGTGG_22mer_v4PAMscoreNA	Negative		-1	22	0.27757	0.112979	-0.0152023	24.6407	0.0306068	FALSE
Negative_NA_ACGGTTGGATGAGGCTTCTC_20mer_v4PAMscoreNA	Negative		-1	20	0.18219	0.124622	-0.0219068	15.343	0.0202349	FALSE
Negative_NA_ACGTAATTCCTGACT_15mer_v4PAMscoreNA	Negative		-1	15	0	0.0237495	-0.000387119	24.6337	-0.186574	FALSE
Negative_NA_ACGTCATGGTGTCTCTTAAT_20mer_v4PAMscoreNA	Negative		-1	20	0.155271	0.0183718	-0.00661784	19.7	0.019236	FALSE
Negative_NA_ACGTCTAGTATGTCCG_16mer_v4PAMscoreNA	Negative		-1	16	0.0269197	0.00526357	-0.00705382	22.6249	0.0393729	FALSE
Negative_NA_ACGTCTTGTTACCAGAGA_18mer_v4PAMscoreNA	Negative		-1	18	0.0541272	0.00719694	-0.00120758	24.6045	0.0220989	FALSE
Negative_NA_ACGTGAAGGGACGTTATCTCTC_22mer_v4PAMscoreNA	Negative		-1	22	0.27757	-0.0555016	0.0068911	24.6367	-0.0311273	FALSE
Negative_NA_ACGTGAGCCAAGGTCCCATGT_21mer_v4PAMscoreNA	Negative		-1	21	0.26123	0.0936	-0.0457195	14.8	-0.0300045	FALSE
Negative_NA_ACGTGATCTACATTATCGCA_20mer_v4PAMscoreNA	Negative		-1	20	0.155271	-0.0202419	-0.00226939	10.3	-0.0192165	FALSE
Negative_NA_ACGTGCCTGTATTAGAAGTCAA_22mer_v4PAMscoreNA	Negative		-1	22	0.25065	-0.133706	0.0125601	25.2009	-0.0711695	FALSE
Negative_NA_ACGTGCCTGTATTAGAAGTCA_21mer_v4PAMscoreNA	Negative		-1	21	0.23431	-0.00261819	-0.00723655	19.7	-0.0393274	FALSE
Negative_NA_ACGTGTGAAGAGCTATGTAA_20mer_v4PAMscoreNA	Negative		-1	20	0.155271	0.0389316	-0.00265898	14.8438	0.00546993	FALSE
Negative_NA_ACGTTAGTGGTTACTTGCTTGCT_23mer_v4PAMscoreNA	Negative		-1	23	0.279832	0.0078531	-0.00199089	19.7205	-0.00929354	FALSE
Negative_NA_ACGTTGAGCCGTCCTATTATC_21mer_v4PAMscoreNA	Negative		-1	21	0.23431	0.0393816	-0.00990218	14.8413	0.00241573	FALSE
Negative_NA_ACTACACCCTTAGTTAGGAGAT_22mer_v4PAMscoreNA	Negative		-1	22	0.25065	-0.00129921	0.00285794	19.7213	-0.0173587	FALSE
Negative_NA_ACTACAGGTGGGATGCATTCTAAA_24mer_v4PAMscoreNA	Negative		-1	24	0.252369	-0.0705114	0.0123802	24.4104	-0.0597727	FALSE
Negative_NA_ACTACGCTGTCTTACAATAC_20mer_v4PAMscoreNA	Negative		-1	20	0.155271	-0.14809	0.0226928	7.71195	-0.0158075	FALSE
Negative_NA_ACTACTTGACGAGAGCTCTAGT_22mer_v4PAMscoreNA	Negative		-1	22	0.25065	0.0327826	-0.00919823	14.4818	0.0150944	FALSE
Negative_NA_ACTAGGCATTGCAGTGACTGAATA_24mer_v4PAMscoreNA	Negative		-1	24	0.252369	0.162462	-0.00910038	8.60865	0.0108406	FALSE
Negative_NA_ACTAGGCCTACAATCCGGTA_20mer_v4PAMscoreNA	Negative		-1	20	0.18219	0.11532	-1.20512	0.1	0.00375186	FALSE
Negative_NA_ACTAGGGCGAGGCCTTAAGAG_21mer_v4PAMscoreNA	Negative		-1	21	0.26123	0.00769433	0.00720102	24.5508	-0.102489	FALSE
Negative_NA_ACTAGGGCGAGGCCTTAAGA_20mer_v4PAMscoreNA	Negative		-1	20	0.18219	0.0964152	-0.00674487	24.6392	0.0541122	FALSE
Negative_NA_ACTCAAGACGTACAAATGCTCT_22mer_v4PAMscoreNA	Negative		-1	22	0.25065	0.0937634	-0.00526495	24.6233	0.0215386	FALSE
Negative_NA_ACTCAAGCGAGGCCCGAACTA_21mer_v4PAMscoreNA	Negative		-1	21	0.26123	-0.0455449	0.00261426	24.5886	-0.0257449	FALSE
Negative_NA_ACTCCCGTCTAATGCTTTCTG_21mer_v4PAMscoreNA	Negative		-1	21	0.23431	0.032023	-0.00457141	14.8431	0.0084156	FALSE
Negative_NA_ACTCCGCTATAATGCCTCTC_20mer_v4PAMscoreNA	Negative		-1	20	0.18219	-0.0167741	0.00243665	24.6046	0.0171669	FALSE
Negative_NA_ACTCCGGCCGGCCTTACAAT_20mer_v4PAMscoreNA	Negative		-1	20	0.18219	-0.0193221	0.00759578	16.6442	0.00220419	FALSE
Negative_NA_ACTCGAACTCGGAATTAGCTCTGG_24mer_v4PAMscoreNA	Negative		-1	24	0.279289	-0.124452	0.0536224	2.67442	-0.00275399	FALSE
Negative_NA_ACTCGACTCTATAGG_15mer_v4PAMscoreNA	Negative		-1	15	0	0.421261	-0.0804479	7.7	-0.00140086	FALSE
Negative_NA_ACTCGCTAACAACCTAC_17mer_v4PAMscoreNA	Negative		-1	17	0	-0.07907	0.00905703	9.44866	-0.00381091	FALSE
Negative_NA_ACTCGCTATAGTCAGGTC_18mer_v4PAMscoreNA	Negative		-1	18	0.0810469	0.0771928	-0.00793322	23.6322	0.0621999	FALSE
Negative_NA_ACTCGGAATGCGTAATATGACAGA_24mer_v4PAMscoreNA	Negative		-1	24	0.252369	-0.000969836	0.00260704	19.7	-0.0152095	FALSE
Negative_NA_ACTCGGCCATTAGTGCCTACA_21mer_v4PAMscoreNA	Negative		-1	21	0.26123	0.0670983	-0.438955	0.172893	-0.000310945	FALSE
Negative_NA_ACTCGTGTCAGGTCTAA_17mer_v4PAMscoreNA	Negative		-1	17	0	0.0965046	-0.0143034	22.9947	0.0508027	FALSE
Negative_NA_ACTCTACCGAGTAGACTCTGT_21mer_v4PAMscoreNA	Negative		-1	21	0.23431	-0.0531353	0.0327346	3.00323	-0.017581	FALSE
Negative_NA_ACTCTAGCACTAGACAGTATTG_22mer_v4PAMscoreNA	Negative		-1	22	0.25065	0.00808833	-0.0114839	5.19999	0.00740173	FALSE
Negative_NA_ACTCTGCCGTGAGAGTATACAC_22mer_v4PAMscoreNA	Negative		-1	22	0.27757	-0.103688	0.00752869	23.626	-0.0766735	FALSE
Negative_NA_ACTGAGCCATAGGGACCTGT_20mer_v4PAMscoreNA	Negative		-1	20	0.18219	0.0553258	-0.028775	24.5877	0.00230043	FALSE
Negative_NA_ACTGAGCCTCTCTAAACAAGAC_22mer_v4PAMscoreNA	Negative		-1	22	0.25065	0.0362702	-0.00198131	19.7239	0.0144176	FALSE
Negative_NA_ACTGATAGCCAGTACAATATGCCA_24mer_v4PAMscoreNA	Negative		-1	24	0.252369	0.0531526	-0.0236818	7.7	0.0237827	FALSE
Negative_NA_ACTGCCTCCTCGCCCTTTCAATTC_24mer_v4PAMscoreNA	Negative		-1	24	0.279289	-0.0263729	0.00287138	24.5922	-0.0266518	FALSE
Negative_NA_ACTGCGCGCAGTAGGCTGAAA_21mer_v4PAMscoreNA	Negative		-1	21	0.26123	-0.0140224	0.00595247	24.5827	-0.0308348	FALSE
Negative_NA_ACTGCGGCGTCTGGAATTAAGG_22mer_v4PAMscoreNA	Negative		-1	22	0.27757	-0.0221249	0.00745169	21.0279	-0.0159245	FALSE
Negative_NA_ACTGGAAGGGAGTAGAACTCTTAT_24mer_v4PAMscoreNA	Negative		-1	24	0.252369	-0.0331312	0.0218071	20.7862	-0.017029	FALSE
Negative_NA_ACTGGCGTGGAACTCTCACTCAAT_24mer_v4PAMscoreNA	Negative		-1	24	0.279289	-0.0238453	0.0026233	24.5955	-0.0387235	FALSE
Negative_NA_ACTTGGGCGTATGTGCATCTAT_22mer_v4PAMscoreNA	Negative		-1	22	0.25065	-0.0120162	0.00820973	24.5977	-0.0136339	FALSE
Negative_NA_AGAAAGAGCTGTCTCCTATA_20mer_v4PAMscoreNA	Negative		-1	20	0.155271	-0.100291	0.0287339	14.8	0.00899378	FALSE
Negative_NA_AGAACCGAGCTTTGTGGAACTA_22mer_v4PAMscoreNA	Negative		-1	22	0.25065	0.0513018	-0.00010836	24.5935	-0.0359616	FALSE
Negative_NA_AGAACGCGCTCAGTGTCTTAT_21mer_v4PAMscoreNA	Negative		-1	21	0.23431	0.0406893	-0.00929678	19.717	-0.0156173	FALSE
Negative_NA_AGAAGGTAGTCTGTC_15mer_v4PAMscoreNA	Negative		-1	15	0	-0.0507049	0.00786053	19.7	0.116247	FALSE
Negative_NA_AGAAGGTGCCAACTATA_17mer_v4PAMscoreNA	Negative		-1	17	0	0.00644634	0.00237279	17.6517	0.117296	FALSE
Negative_NA_AGAAGTTCGAACTAACATCC_20mer_v4PAMscoreNA	Negative		-1	20	0.155271	-0.0472579	0.006257	5.28884	-0.00723356	FALSE
Negative_NA_AGACACGCAGTTACCGTAAC_20mer_v4PAMscoreNA	Negative		-1	20	0.18219	-0.31566	0.0467518	10.8166	-0.0053891	FALSE
Negative_NA_AGACACTGGCCTATAGCTATAT_22mer_v4PAMscoreNA	Negative		-1	22	0.25065	-0.122515	0.0143431	24.5892	-0.0359336	FALSE
Negative_NA_AGACAGCAATGGTAATCTCAAG_22mer_v4PAMscoreNA	Negative		-1	22	0.25065	-0.218703	0.0541257	10.3	-0.0441011	FALSE
Negative_NA_AGACCAGTGTAGAGTCAACCG_21mer_v4PAMscoreNA	Negative		-1	21	0.26123	0.141356	-0.0138896	10.3	-0.0017897	FALSE
Negative_NA_AGACCGGCCTATAGCTAAACT_21mer_v4PAMscoreNA	Negative		-1	21	0.23431	0.00155827	0.169005	0.349961	-0.000344378	FALSE
Negative_NA_AGACCGTCTACATCCTAC_18mer_v4PAMscoreNA	Negative		-1	18	0.0810469	-0.00594612	-0.00535613	19.7	0.0074388	FALSE
Negative_NA_AGACCTTCACTAGCAA_16mer_v4PAMscoreNA	Negative		-1	16	0					FALSE
Negative_NA_AGACGATGTAACACTCCT_18mer_v4PAMscoreNA	Negative		-1	18	0.0541272	0.0631725	-0.022162	24.6006	0.0138127	FALSE
Negative_NA_AGACGCCACAGCGTGATTATA_21mer_v4PAMscoreNA	Negative		-1	21	0.23431	-0.0661603	0.0255292	24.5303	-0.00152428	FALSE
Negative_NA_AGACGCGATTGTTTCCTGTA_20mer_v4PAMscoreNA	Negative		-1	20	0.155271	0.0666856	-0.000107693	24.5694	0.0377817	FALSE
Negative_NA_AGACGGCGTGTCTATAAACG_20mer_v4PAMscoreNA	Negative		-1	20	0.18219	0.022962	-0.0119545	23.0548	0.0546609	FALSE
Negative_NA_AGACTCGACTATACTACTCCG_21mer_v4PAMscoreNA	Negative		-1	21	0.23431	0.0426293	-0.668548	0.16591	0.00249713	FALSE
Negative_NA_AGACTGACGCCAGATGTAAGT_21mer_v4PAMscoreNA	Negative		-1	21	0.23431	0.182747	-0.0294338	13.6208	-0.00595679	FALSE
Negative_NA_AGAGACCGTCTACATCCTAC_20mer_v4PAMscoreNA	Negative		-1	20	0.18219	0.0124445	0.111434	0.33302	-0.00244284	FALSE
Negative_NA_AGAGAGCCCGATATAATGTGCC_22mer_v4PAMscoreNA	Negative		-1	22	0.27757	0.108993	-0.0161844	12.482	0.00818732	FALSE
Negative_NA_AGAGAGGGAACTCATTCAGTAA_22mer_v4PAMscoreNA	Negative		-1	22	0.25065	-0.0497928	0.0124828	24.4701	-0.045332	FALSE
Negative_NA_AGAGAGTACGCATGCCTTATTA_22mer_v4PAMscoreNA	Negative		-1	22	0.25065	-0.0160462	0.00633812	19.7235	-0.0102615	FALSE
Negative_NA_AGAGCAAGAATATCAGGAGTCA_22mer_v4PAMscoreNA	Negative		-1	22	0.25065	0.0765999	-0.0183473	24.6451	0.0780534	FALSE
Negative_NA_AGAGCCCGATATAATGTGCC_20mer_v4PAMscoreNA	Negative		-1	20	0.18219	0.000504512	0.0644979	2.69863	-0.0167551	FALSE
Negative_NA_AGAGGAGAGACTCTGCC_17mer_v4PAMscoreNA	Negative		-1	17	0.0269197	-0.0609036	0.0175409	5.19999	-0.00204768	FALSE
Negative_NA_AGAGGCTCCAATTATTAGG_19mer_v4PAMscoreNA	Negative		-1	19	0.0738818	0.0345091	-0.00084868	7.77913	-0.00954492	FALSE
Negative_NA_AGAGGCTCTAGTCCATA_17mer_v4PAMscoreNA	Negative		-1	17	0	0.00470725	0.012434	21.1345	0.0748826	FALSE
Negative_NA_AGAGGGAACTCATTCAGTAA_20mer_v4PAMscoreNA	Negative		-1	20	0.155271	-0.280516	0.0414721	7.7	-0.0120076	FALSE
Negative_NA_AGAGGGAAGTATAGTG_16mer_v4PAMscoreNA	Negative		-1	16	0	-0.00442206	-0.000431654	24.2539	-0.188516	FALSE
Negative_NA_AGAGGGCTCTCACATCTA_18mer_v4PAMscoreNA	Negative		-1	18	0.0810469	-0.0211148	-0.00549682	10.3	0.00469744	FALSE
Negative_NA_AGAGGTTCGTCCCGTTAATGG_21mer_v4PAMscoreNA	Negative		-1	21	0.26123	0.0688466	-0.934558	0.182606	-0.00277719	FALSE
Negative_NA_AGAGTAACGAATATGAGAGAGG_22mer_v4PAMscoreNA	Negative		-1	22	0.25065	-0.0338007	-0.00180155	14.8373	-0.0105546	FALSE
Negative_NA_AGAGTACGCATGCCTTATTA_20mer_v4PAMscoreNA	Negative		-1	20	0.155271	0.107013	-0.00949661	10.3	0.0101419	FALSE
Negative_NA_AGATGCCGACTTATACGAGA_20mer_v4PAMscoreNA	Negative		-1	20	0.155271	0.0160088	-0.0234664	6.56147	0.0161993	FALSE
Negative_NA_AGATGCTGCCTCTAATTAG_19mer_v4PAMscoreNA	Negative		-1	19	0.0738818	-0.0203116	0.00858665	5.29437	-0.00630215	FALSE
Negative_NA_AGATTCGACCTGCTTGGACCTA_22mer_v4PAMscoreNA	Negative		-1	22	0.27757	0.0383171	0.00219283	19.7	-0.020024	FALSE
Negative_NA_AGCAACCCATACTTAGCCCTTC_22mer_v4PAMscoreNA	Negative		-1	22	0.27757	-0.0100287	0.160212	0.342756	-0.00748276	FALSE
Negative_NA_AGCAAGAATATCAGGAGTCA_20mer_v4PAMscoreNA	Negative		-1	20	0.155271	0.141621	-0.0239958	12.331	0.00868554	FALSE
Negative_NA_AGCAAGAGGGCTCTCACATCTA_22mer_v4PAMscoreNA	Negative		-1	22	0.27757	0.0227577	-0.010652	5.2	0.0107589	FALSE
Negative_NA_AGCACCGGCCTCTCCAATTA_20mer_v4PAMscoreNA	Negative		-1	20	0.18219	0.0480803	-0.0145533	10.3	0.0173341	FALSE
Negative_NA_AGCAGCCGTCACTCTGACAGT_21mer_v4PAMscoreNA	Negative		-1	21	0.26123	0.0494947	-0.0476669	2.69651	-0.000693442	FALSE
Negative_NA_AGCAGCGTGATACTCCCTT_19mer_v4PAMscoreNA	Negative		-1	19	0.100801	-0.0135065	-0.378687	0.208023	0.00324273	FALSE
Negative_NA_AGCAGGGTTAAGAGACACAA_20mer_v4PAMscoreNA	Negative		-1	20	0.155271	0.0617141	-0.024287	2.69859	0.00797687	FALSE
Negative_NA_AGCAGTCCCGTAACGCTATGT_21mer_v4PAMscoreNA	Negative		-1	21	0.26123	0.0761272	-0.0233078	24.6288	0.068389	FALSE
Negative_NA_AGCATGAGCTCTAATGGTACA_21mer_v4PAMscoreNA	Negative		-1	21	0.23431	0.127875	-0.0225403	7.84517	0.0101634	FALSE
Negative_NA_AGCATTAACTTGCCAG_16mer_v4PAMscoreNA	Negative		-1	16	0	0.0993978	-0.00709429	24.6626	0.0797306	FALSE
Negative_NA_AGCCAAGGTCCCATGT_16mer_v4PAMscoreNA	Negative		-1	16	0.0269197	0.0480083	-0.0705175	14.8	-0.0366464	FALSE
Negative_NA_AGCCAATGTGTCTCT_15mer_v4PAMscoreNA	Negative		-1	15	0	-0.0632424	0.000640737	17.2367	0.0417353	FALSE
Negative_NA_AGCCAGCTCAAATGGAGTTA_20mer_v4PAMscoreNA	Negative		-1	20	0.155271	-0.0205109	0.00183156	10.3767	0.00877022	FALSE
Negative_NA_AGCCAGGAACGGTGTATATTA_21mer_v4PAMscoreNA	Negative		-1	21	0.23431	-0.07128	0.00508876	24.1897	-0.0499004	FALSE
Negative_NA_AGCCAGTGTGTTATGA_16mer_v4PAMscoreNA	Negative		-1	16	0	-0.025646	-0.00177541	19.7	0.0397077	FALSE
Negative_NA_AGCCATAGGGACCTGT_16mer_v4PAMscoreNA	Negative		-1	16	0.0269197	0.0350532	-0.0396293	22.3205	0.0183884	FALSE
Negative_NA_AGCCCACCTCCGAATATTAACT_22mer_v4PAMscoreNA	Negative		-1	22	0.25065	-0.0723743	0.0138218	14.8	-0.00815813	FALSE
Negative_NA_AGCCCACGTATAAATCATACC_21mer_v4PAMscoreNA	Negative		-1	21	0.23431	-0.155409	0.0145027	14.8	-0.0299814	FALSE
Negative_NA_AGCCCAGCTGAAGGCTCTAA_20mer_v4PAMscoreNA	Negative		-1	20	0.18219	0.0908498	-0.0461837	2.67349	0.00492253	FALSE
Negative_NA_AGCCCATCACCTTAATAGTT_20mer_v4PAMscoreNA	Negative		-1	20	0.155271	-0.00671516	-0.0046123	10.3678	0.00597255	FALSE
Negative_NA_AGCCGACCGAGAGTCTGTAAC_21mer_v4PAMscoreNA	Negative		-1	21	0.26123	-0.0166368	-0.00781895	24.5783	-0.040529	FALSE
Negative_NA_AGCCGACCGAGAGTCTGTAA_20mer_v4PAMscoreNA	Negative		-1	20	0.18219	-0.0495905	0.0138123	14.8	-0.00155791	FALSE
Negative_NA_AGCCGACGGTCCTAATTAGC_20mer_v4PAMscoreNA	Negative		-1	20	0.18219	0.000662579	-0.000790345	21.5371	0.0307544	FALSE
Negative_NA_AGCCGCCATCCAGAGAATAATG_22mer_v4PAMscoreNA	Negative		-1	22	0.27757	-0.129851	0.0173472	24.5152	-0.00245833	FALSE
Negative_NA_AGCCGCTACGCCTAATTAGAT_21mer_v4PAMscoreNA	Negative		-1	21	0.23431	0.00919443	-0.0103524	24.502	0.0351633	FALSE
Negative_NA_AGCCGTCACTCTGACAGT_18mer_v4PAMscoreNA	Negative		-1	18	0.0810469	0.0491928	-0.0136916	15.5389	0.00775659	FALSE
Negative_NA_AGCCGTCCTATTATC_15mer_v4PAMscoreNA	Negative		-1	15	0	0.18557	-0.0307123	24.687	0.137936	FALSE
Negative_NA_AGCCGTTACTAAATTTAGCC_20mer_v4PAMscoreNA	Negative		-1	20	0.155271	-0.0571407	0.00173252	24.624	0.0355821	FALSE
Negative_NA_AGCCTCTCTAAACAAGAC_18mer_v4PAMscoreNA	Negative		-1	18	0.0541272	-0.130798	0.0906421	2.69054	-0.0136157	FALSE
Negative_NA_AGCCTTGACGTCTTAGAGAGTT_22mer_v4PAMscoreNA	Negative		-1	22	0.25065	-0.0314957	0.00580089	19.7	-0.0387188	FALSE
Negative_NA_AGCGACAATTTAAGAGC_17mer_v4PAMscoreNA	Negative		-1	17	0	0.133086	-0.0122419	24.5226	0.0833654	FALSE
Negative_NA_AGCGATGAACTCCCTCTTAAGC_22mer_v4PAMscoreNA	Negative		-1	22	0.27757	-0.0124185	0.00271193	24.6072	0.0301578	FALSE
Negative_NA_AGCGCAAAGGTTGTAGT_17mer_v4PAMscoreNA	Negative		-1	17	0	0.00957877	-0.0117874	18.7388	0.0361436	FALSE
Negative_NA_AGCGCCACAAATATAAGCTTG_21mer_v4PAMscoreNA	Negative		-1	21	0.23431	0.0289981	-0.00502476	10.3	0.00622266	FALSE
Negative_NA_AGCGCCAGGCTAGAGGGCAGA_21mer_v4PAMscoreNA	Negative		-1	21	0.259587	0.141791	-0.028277	6.31861	0.00806423	FALSE
Negative_NA_AGCGCCTAGAGTAGCCTT_18mer_v4PAMscoreNA	Negative		-1	18	0.0810469	-0.0211309	0.000718775	16.7051	0.0180851	FALSE
Negative_NA_AGCGCCTTCAGAGGCCTGTAA_21mer_v4PAMscoreNA	Negative		-1	21	0.26123	0.0129238	-0.00140804	24.5971	-0.0268516	FALSE
Negative_NA_AGCGCTGTTCCAGCTAACA_19mer_v4PAMscoreNA	Negative		-1	19	0.100801	-0.024045	0.00971806	7.14442	-0.0118698	FALSE
Negative_NA_AGCGGAGATAGACGAGGGAC_20mer_v4PAMscoreNA	Negative		-1	20	0.18219	0.0921464	0.308904	0.460487	-0.0291603	FALSE
Negative_NA_AGCGGCTTGGAGTCCTTAGGAC_22mer_v4PAMscoreNA	Negative		-1	22	0.27757	0.0566073	-0.000661236	23.6412	0.0600352	FALSE
Negative_NA_AGCGGGATTTCTGTAAGTATC_21mer_v4PAMscoreNA	Negative		-1	21	0.23431	0.0441338	0.000587282	23.4527	0.0432426	FALSE
Negative_NA_AGCGGGTTATACAAATC_17mer_v4PAMscoreNA	Negative		-1	17	0	0.32713	-0.0332344	19.7	0.0033608	FALSE
Negative_NA_AGCGGTCGTTTCACTAAATAG_21mer_v4PAMscoreNA	Negative		-1	21	0.23431	-0.0556634	0.000267114	10.3	0.014661	FALSE
Negative_NA_AGCGGTTACACTCCAGTTTACC_22mer_v4PAMscoreNA	Negative		-1	22	0.27757	0.120817	-0.0746123	2.61131	0.00498579	FALSE
Negative_NA_AGCGGTTGCCGTAAGACTGTA_21mer_v4PAMscoreNA	Negative		-1	21	0.26123	-0.0995831	0.0148121	24.5847	-0.0367685	FALSE
Negative_NA_AGCGTCATCTCTCCCTTGTAAA_22mer_v4PAMscoreNA	Negative		-1	22	0.25065	-0.121608	0.0284438	24.525	-0.027764	FALSE
Negative_NA_AGCGTTGGGATAAACTCTGATC_22mer_v4PAMscoreNA	Negative		-1	22	0.25065	-0.0975182	0.0270683	7.7	-0.00580853	FALSE
Negative_NA_AGCTCCATGCAAGGCTGAGTTT_22mer_v4PAMscoreNA	Negative		-1	22	0.27757	0.0541567	-0.0106322	14.8427	0.00392663	FALSE
Negative_NA_AGCTGCGTATTGTATAGACC_20mer_v4PAMscoreNA	Negative		-1	20	0.155271	0.0598249	-0.0071682	18.9522	0.00185662	FALSE
Negative_NA_AGCTTTGTGGAACTA_15mer_v4PAMscoreNA	Negative		-1	15	0	-0.26288	0.0387092	10.3	-0.0484196	FALSE
Negative_NA_AGGAACCCGTTTCCTATAGGT_21mer_v4PAMscoreNA	Negative		-1	21	0.23431	0.00527675	-0.0131919	10.3605	-0.0267482	FALSE
Negative_NA_AGGACACTGGAGGGAGCTTAT_21mer_v4PAMscoreNA	Negative		-1	21	0.26123	0.00170301	-0.00808557	5.2	0.0125459	FALSE
Negative_NA_AGGACACTTAATAGTGGTCC_20mer_v4PAMscoreNA	Negative		-1	20	0.155271	0.177455	-0.010703	25.1346	0.0927071	FALSE
Negative_NA_AGGACCGCATCATTTGTAAG_20mer_v4PAMscoreNA	Negative		-1	20	0.155271	0.0158639	-0.00745634	24.6223	0.0567241	FALSE
Negative_NA_AGGACGATAACTGTAGAC_18mer_v4PAMscoreNA	Negative		-1	18	0.0541272	0.0300681	-0.0139205	24.552	0.0474472	FALSE
Negative_NA_AGGACGCTTCGAGCTGATAATA_22mer_v4PAMscoreNA	Negative		-1	22	0.25065	-0.172803	0.0232198	24.5442	-0.0431283	FALSE
Negative_NA_AGGAGAGACTCTGCC_15mer_v4PAMscoreNA	Negative		-1	15	0.0269197	-0.130436	0.686322	0.645397	-0.0249549	FALSE
Negative_NA_AGGAGCGCTGTTCCAGCTAACA_22mer_v4PAMscoreNA	Negative		-1	22	0.27757	-0.0149747	0.00193256	24.5815	-0.0304406	FALSE
Negative_NA_AGGAGCTTTGTACCAAT_17mer_v4PAMscoreNA	Negative		-1	17	0	0.00186446	-0.012346	19.7	0.0126483	FALSE
Negative_NA_AGGAGGCAAATGCAGAGG_18mer_v4PAMscoreNA	Negative		-1	18	0.0810469	0.0440362	-0.0257359	19.7	0.0182073	FALSE
Negative_NA_AGGAGTGTTAAGGTGGCT_18mer_v4PAMscoreNA	Negative		-1	18	0.0810469	0.00782787	-0.0110891	24.5091	0.05219	FALSE
Negative_NA_AGGCAAGCCAATGTGTCTCT_20mer_v4PAMscoreNA	Negative		-1	20	0.18219	-0.043531	0.00189554	11.6204	-0.015336	FALSE
Negative_NA_AGGCAGGTCATTGTTAGTGAG_21mer_v4PAMscoreNA	Negative		-1	21	0.23431	-0.0011269	0.0053716	24.5162	0.0510351	FALSE
Negative_NA_AGGCATTGCAGTGACTGAATA_21mer_v4PAMscoreNA	Negative		-1	21	0.23431	-0.104727	0.0210948	24.5166	-0.0252378	FALSE
Negative_NA_AGGCCACTATATTGTGCGTAA_21mer_v4PAMscoreNA	Negative		-1	21	0.23431	-0.0163851	0.00179573	24.5062	0.0432249	FALSE
Negative_NA_AGGCCAGCATTAACTTGCCAG_21mer_v4PAMscoreNA	Negative		-1	21	0.26123	0.0730458	-0.0133974	24.8676	0.0540724	FALSE
Negative_NA_AGGCCGGGCGTAAGGCTTTATT_22mer_v4PAMscoreNA	Negative		-1	22	0.27757	-0.0338602	0.00377647	24.5989	-0.0198603	FALSE
Negative_NA_AGGCCGTGCAGAAACATAGTA_21mer_v4PAMscoreNA	Negative		-1	21	0.23431	-0.0839957	0.00928022	24.5884	-0.0392669	FALSE
Negative_NA_AGGCCTACAATCCGGTA_17mer_v4PAMscoreNA	Negative		-1	17	0.0269197	0.0763898	-0.0133406	24.0974	0.0586387	FALSE
Negative_NA_AGGCGCCCTCATTTATACACT_21mer_v4PAMscoreNA	Negative		-1	21	0.23431	-0.00611143	0.00784341	17.691	-0.0179908	FALSE
Negative_NA_AGGCGCCGACCTCTTACATAC_21mer_v4PAMscoreNA	Negative		-1	21	0.26123	-0.0764687	0.00529547	19.7	-0.0138619	FALSE
Negative_NA_AGGCGCGAGCTATAGCAGTAT_21mer_v4PAMscoreNA	Negative		-1	21	0.26123	-0.0980461	0.0091041	25.2049	-0.0543908	FALSE
Negative_NA_AGGCGGAGTAGTATA_15mer_v4PAMscoreNA	Negative		-1	15	0	-0.323893	0.0323149	25.6838	0.200477	FALSE
Negative_NA_AGGCGTCCTTTAAACT_16mer_v4PAMscoreNA	Negative		-1	16	0	0.153663	-0.034136	24.6228	0.0807049	FALSE
Negative_NA_AGGCGTCGGTAAATAATTAG_20mer_v4PAMscoreNA	Negative		-1	20	0.155271	-0.139379	0.00952184	17.1459	-0.0429255	FALSE
Negative_NA_AGGCTAAGCTCTAACT_16mer_v4PAMscoreNA	Negative		-1	16	0	-0.260929	0.0341748	21.0281	-0.112528	FALSE
Negative_NA_AGGCTCAAACTGTAGAGG_18mer_v4PAMscoreNA	Negative		-1	18	0.0810469	-0.0417689	-0.000219003	24.5825	-0.0271299	FALSE
Negative_NA_AGGCTCCAATTATTAGG_17mer_v4PAMscoreNA	Negative		-1	17	0	0.011342	-0.0127463	24.5535	0.0446598	FALSE
Negative_NA_AGGCTCTAGTCCATA_15mer_v4PAMscoreNA	Negative		-1	15	0	-0.413925	0.20233	2.65287	0.00095844	FALSE
Negative_NA_AGGGAAAGCGACAATTTAAGAG_22mer_v4PAMscoreNA	Negative		-1	22	0.25065	-0.00624882	0.000698818	19.2485	-0.0370913	FALSE
Negative_NA_AGGGACAGCAAGGAAATTGAA_21mer_v4PAMscoreNA	Negative		-1	21	0.23431	-0.0613579	0.0066428	21.9899	-0.0150342	FALSE
Negative_NA_AGGGACCTGTGCTCTTAGTCC_21mer_v4PAMscoreNA	Negative		-1	21	0.26123	0.0714226	-0.0109813	14.8008	0.00569841	FALSE
Negative_NA_AGGGAGGGTCTCTAATGAAGTG_22mer_v4PAMscoreNA	Negative		-1	22	0.27757	0.0328464	0.000503022	14.8445	0.00773202	FALSE
Negative_NA_AGGGCAACCATAACACACATG_21mer_v4PAMscoreNA	Negative		-1	21	0.23431	0.114998	-0.0931238	2.6883	0.00741336	FALSE
Negative_NA_AGGGCATGGTTCAGATACCTA_21mer_v4PAMscoreNA	Negative		-1	21	0.23431	-0.00349288	0.00208512	19.7279	0.016826	FALSE
Negative_NA_AGGGCCGATCCTTTACATATG_21mer_v4PAMscoreNA	Negative		-1	21	0.23431	-0.03129	0.00470368	24.5907	-0.0563749	FALSE
Negative_NA_AGGGCCTAGGAGAGCTAAA_19mer_v4PAMscoreNA	Negative		-1	19	0.100801	-0.0263535	0.00872881	24.5162	-0.0229167	FALSE
Negative_NA_AGGGCGAGGCCTTAAGAG_18mer_v4PAMscoreNA	Negative		-1	18	0.0794038	-0.00473632	0.00484734	24.5576	-0.076368	FALSE
Negative_NA_AGGGCGAGGCCTTAAGA_17mer_v4PAMscoreNA	Negative		-1	17	0.0269197	-0.0377949	-0.00372249	26.8693	0.163507	FALSE
Negative_NA_AGGGCGATCGGGTAACAT_18mer_v4PAMscoreNA	Negative		-1	18	0.0810469	-0.0245094	-0.0122975	14.8	0.0233978	FALSE
Negative_NA_AGGGCTCTCACATCTA_16mer_v4PAMscoreNA	Negative		-1	16	0.0269197	0.0870809	-0.0130072	19.7	0.00394387	FALSE
Negative_NA_AGGGTACTATGGGTCT_16mer_v4PAMscoreNA	Negative		-1	16	0.0269197	0.0191625	-0.0224385	19.0505	0.110526	FALSE
Negative_NA_AGGGTCCAAGAATATTACGG_20mer_v4PAMscoreNA	Negative		-1	20	0.155271	-0.0065991	0.00472046	14.8	-0.018309	FALSE
Negative_NA_AGGGTCCGACCTTATACGGAG_21mer_v4PAMscoreNA	Negative		-1	21	0.26123	0.0150923	-0.0010421	18.2513	0.0184103	FALSE
Negative_NA_AGGGTCGAACGTATAATTACG_21mer_v4PAMscoreNA	Negative		-1	21	0.23431	0.0621348	-0.00867148	24.6169	0.0362761	FALSE
Negative_NA_AGGGTGTCTGAATCCTA_17mer_v4PAMscoreNA	Negative		-1	17	0	0.00334542	0.0151334	14.4415	-0.00602115	FALSE
Negative_NA_AGGGTTAAGAGACACAA_17mer_v4PAMscoreNA	Negative		-1	17	0	0.258405	-0.0300407	24.6362	0.0343746	FALSE
Negative_NA_AGGTCAGAGGCTCTAGTCCATA_22mer_v4PAMscoreNA	Negative		-1	22	0.27757	0.0716714	0.0117672	10.3	0.0262428	FALSE
Negative_NA_AGGTCATTGTTAGTGAG_17mer_v4PAMscoreNA	Negative		-1	17	0	0.138106	-0.022144	17.1728	0.0299004	FALSE
Negative_NA_AGGTCGCGTAGGCGTGCCTC_20mer_v4PAMscoreNA	Negative		-1	20	0.180547	0.00358697	-0.0108587	14.8	0.00471967	FALSE
Negative_NA_AGGTCGTCTACGATAAT_17mer_v4PAMscoreNA	Negative		-1	17	0	-0.0863956	0.0153623	7.69999	-0.0127075	FALSE
Negative_NA_AGGTCTTGGATTACTCGGGTTT_22mer_v4PAMscoreNA	Negative		-1	22	0.25065	-0.0049585	0.00296882	24.8951	-0.0611605	FALSE
Negative_NA_AGGTGGACGTTCAGAATTAA_20mer_v4PAMscoreNA	Negative		-1	20	0.155271	-0.10978	0.00876313	24.5614	-0.0462446	FALSE
Negative_NA_AGGTGGCTCTACCACTTGTATA_22mer_v4PAMscoreNA	Negative		-1	22	0.25065	-0.126417	0.023229	24.5184	-0.0250679	FALSE
Negative_NA_AGGTGGGATGCATTCTAAA_19mer_v4PAMscoreNA	Negative		-1	19	0.0738818	0.190554	-0.148832	2.67938	0.0317455	FALSE
Negative_NA_AGGTGTAACAAGCATGT_17mer_v4PAMscoreNA	Negative		-1	17	0	0.181314	-0.104596	17.4564	0.00616698	FALSE
Negative_NA_AGGTTCGTCCCGTTAATGG_19mer_v4PAMscoreNA	Negative		-1	19	0.100801	0.145381	-0.0235936	18.1564	0.0237528	FALSE
Negative_NA_AGGTTGGGTAGGCTCCTCTTA_21mer_v4PAMscoreNA	Negative		-1	21	0.26123	0.0584943	-0.0100309	12.5573	0.0297358	FALSE
Negative_NA_AGTAAAGCCTTCACTTGGTA_20mer_v4PAMscoreNA	Negative		-1	20	0.155271	0.107051	-0.0300556	5.2	0.00879902	FALSE
Negative_NA_AGTAACGAATATGAGAGAGG_20mer_v4PAMscoreNA	Negative		-1	20	0.155271	-0.0512076	-0.00305098	10.3	-0.0424537	FALSE
Negative_NA_AGTAGTTGTGTGTTAGAGTG_20mer_v4PAMscoreNA	Negative		-1	20	0.155271	0.0662765	-0.00818006	24.8124	0.0518125	FALSE
Negative_NA_AGTCAGGCGTCCTTTAAACT_20mer_v4PAMscoreNA	Negative		-1	20	0.155271	0.0479024	-0.00243112	23.5236	0.0493342	FALSE
Negative_NA_AGTCCCTCGAGGGTCCCTGA_20mer_v4PAMscoreNA	Negative		-1	20	0.180547	0.0219898	-0.00340122	19.7	0.0199268	FALSE
Negative_NA_AGTCCGAGCTATCTTAGAC_19mer_v4PAMscoreNA	Negative		-1	19	0.0738818	-0.0973934	0.0374171	2.60664	-0.0037209	FALSE
Negative_NA_AGTCCGCCTGTTAATCCCTA_20mer_v4PAMscoreNA	Negative		-1	20	0.18219	-0.0205319	0.187886	0.338032	0.000176836	FALSE
Negative_NA_AGTCCGTAGGACCTTTCAT_19mer_v4PAMscoreNA	Negative		-1	19	0.0738818	-0.0420067	0.00691374	24.5934	-0.0245035	FALSE
Negative_NA_AGTCCTTGGTGATTGCTAGAA_21mer_v4PAMscoreNA	Negative		-1	21	0.23431	0.00978282	-0.00948614	10.3	0.00299067	FALSE
Negative_NA_AGTCGCGGACTGTACAGTC_19mer_v4PAMscoreNA	Negative		-1	19	0.100801	-0.0739232	0.0719476	2.67322	-0.00861605	FALSE
Negative_NA_AGTCGCTGTCCTTACTCCGTA_21mer_v4PAMscoreNA	Negative		-1	21	0.26123	0.0310385	-0.00886953	14.8	0.00764745	FALSE
Negative_NA_AGTCGGACGTGGATGAGAGAT_21mer_v4PAMscoreNA	Negative		-1	21	0.26123	0.0975482	-0.0124572	14.8	0.00994575	FALSE
Negative_NA_AGTCGGGTCAGACTATACAA_20mer_v4PAMscoreNA	Negative		-1	20	0.155271	-0.121068	0.0196734	5.62115	0.00237543	FALSE
Negative_NA_AGTCTCGGCAGGGTACTTTAGT_22mer_v4PAMscoreNA	Negative		-1	22	0.27757	0.0168582	0.000385486	24.5	-0.051526	FALSE
Negative_NA_AGTGACCTGATAGTATGC_18mer_v4PAMscoreNA	Negative		-1	18	0.0541272	-0.136853	0.438371	0.402367	-0.00248754	FALSE
Negative_NA_AGTGACGGTCTTCACGTAGTTT_22mer_v4PAMscoreNA	Negative		-1	22	0.25065	0.043363	-0.0090091	23.2693	0.0378513	FALSE
Negative_NA_AGTGAGAAGGTGCCAACTATA_21mer_v4PAMscoreNA	Negative		-1	21	0.23431	0.0828701	-0.00531283	9.50496	0.0428016	FALSE
Negative_NA_AGTGCGTGAGCTATAGCAGTTA_22mer_v4PAMscoreNA	Negative		-1	22	0.25065	-0.073208	0.00193045	20.898	-0.0303789	FALSE
Negative_NA_AGTGCTTGAGATAGTTGGATTG_22mer_v4PAMscoreNA	Negative		-1	22	0.25065	0.0815953	-0.0129647	24.6189	0.0201407	FALSE
Negative_NA_AGTGGCGGCAGGTATGGTTAG_21mer_v4PAMscoreNA	Negative		-1	21	0.26123	-0.014916	0.0110119	5.2	-0.00841442	FALSE
Negative_NA_AGTGTAGAGTCAACCG_16mer_v4PAMscoreNA	Negative		-1	16	0.0269197	0.0311006	-0.0108671	24.5724	-0.0575223	FALSE
Negative_NA_AGTGTCCGGTGGAGCCTACTAA_22mer_v4PAMscoreNA	Negative		-1	22	0.27757	0.0405413	-0.28524	0.23784	0.00776304	FALSE
Negative_NA_AGTTCGAACTAACATCC_17mer_v4PAMscoreNA	Negative		-1	17	0	-0.177958	0.0289914	5.19998	-0.000799887	FALSE
Negative_NA_ATAACACTGACAGAGAGAGATG_22mer_v4PAMscoreNA	Negative		-1	22	0.25065	0.0989188	-0.0330117	2.69998	0.000665244	FALSE
Negative_NA_ATACAACCTTAAGAGTGTGGG_21mer_v4PAMscoreNA	Negative		-1	21	0.23431	0.134803	-0.020993	25.2941	0.0537125	FALSE
Negative_NA_ATACCCTGCGAACTAGAAGACT_22mer_v4PAMscoreNA	Negative		-1	22	0.25065	0.0282948	-0.00234741	24.0922	-0.0595559	FALSE
Negative_NA_ATACCGCGCCCACTCAGAGCTT_22mer_v4PAMscoreNA	Negative		-1	22	0.27757	-0.0269675	0.0048354	19.7233	-0.00245405	FALSE
Negative_NA_ATACGCTGGCGAGGCCCGAACTA_23mer_v4PAMscoreNA	Negative		-1	23	0.305109	0.0153055	-0.00337276	24.6212	0.0340518	FALSE
Negative_NA_ATACGGTGCGGCACGTATGAAA_22mer_v4PAMscoreNA	Negative		-1	22	0.27757	0.0107073	0.00244089	24.591	-0.0508272	FALSE
Negative_NA_ATACTAGGCCTACAATCCGGTA_22mer_v4PAMscoreNA	Negative		-1	22	0.25065	-0.0315268	0.00861677	19.7	-0.0144684	FALSE
Negative_NA_ATACTCCCTCCATAACT_17mer_v4PAMscoreNA	Negative		-1	17	0	-0.0444997	-0.0209987	23.3074	0.0923094	FALSE
Negative_NA_ATACTGAGCCATAGGGACCTGT_22mer_v4PAMscoreNA	Negative		-1	22	0.27757	-0.0165172	-0.00791058	24.6033	0.00052031	FALSE
Negative_NA_ATAGCCAGTACAATATGCCA_20mer_v4PAMscoreNA	Negative		-1	20	0.155271	0.0634234	0.000531299	19.7287	0.00732047	FALSE
Negative_NA_ATAGGGTACTATGGGTCT_18mer_v4PAMscoreNA	Negative		-1	18	0.0541272	0.0674544	-0.000461487	17.7117	0.0276923	FALSE
Negative_NA_ATAGTCCCGGAGAGATTATA_20mer_v4PAMscoreNA	Negative		-1	20	0.155271	-0.231155	0.0342561	24.5326	-0.013413	FALSE
Negative_NA_ATATCGCCATTCTAGGATACAC_22mer_v4PAMscoreNA	Negative		-1	22	0.25065	-0.0122872	0.041388	2.69771	-0.00751718	FALSE
Negative_NA_ATCAGACCAGTGTAGAGTCAACCG_24mer_v4PAMscoreNA	Negative		-1	24	0.279289	0.113695	-0.010867	24.6359	0.035167	FALSE
Negative_NA_ATCAGGGCCTAGGAGAGCTAAA_22mer_v4PAMscoreNA	Negative		-1	22	0.27757	0.093445	-0.00959976	10.299	0.00760585	FALSE
Negative_NA_ATCATCGCCCGGATAGGAGAGT_22mer_v4PAMscoreNA	Negative		-1	22	0.27757	0.027774	-0.00971179	10.3	0.00445875	FALSE
Negative_NA_ATCATGAGAGGAGGAG_16mer_v4PAMscoreNA	Negative		-1	16	0.0269197	0.15373	-0.0473971	7.7	0.00614766	FALSE
Negative_NA_ATCCACAGAGAGCAAGAATA_20mer_v4PAMscoreNA	Negative		-1	20	0.155271	-0.192977	0.0293177	24.5191	-0.0542481	FALSE
Negative_NA_ATCCCAGCAGAGGGAAGTATAGTG_24mer_v4PAMscoreNA	Negative		-1	24	0.279289	0.13412	-0.037644	2.6615	0.00411295	FALSE
Negative_NA_ATCCCGCCGCTGAAACGATTTA_22mer_v4PAMscoreNA	Negative		-1	22	0.27757	-0.0227772	0.00825938	24.3665	-0.0592281	FALSE
Negative_NA_ATCCCGTTCTGCCATAGTTACAAG_24mer_v4PAMscoreNA	Negative		-1	24	0.252369	0.0338446	-0.0109012	10.3	0.00473202	FALSE
Negative_NA_ATCCGCGTTCGCAAGGTTAGTACC_24mer_v4PAMscoreNA	Negative		-1	24	0.279289	-0.0420521	0.00625303	22.4881	-0.0395595	FALSE
Negative_NA_ATCCGCTCCCATGAATTGAAAGGG_24mer_v4PAMscoreNA	Negative		-1	24	0.279289	0.0388747	-0.00563765	19.7	-0.0152664	FALSE
Negative_NA_ATCCGGAGCCCGTCCGTTAA_20mer_v4PAMscoreNA	Negative		-1	20	0.18219	0.0532328	-0.00233244	14.8454	0.00844411	FALSE
Negative_NA_ATCCGGTGTAAGCTAGA_17mer_v4PAMscoreNA	Negative		-1	17	0	0.119387	-0.0573686	5.2	0.0233493	FALSE
Negative_NA_ATCCGTTGCCTAATCTCTAGGG_22mer_v4PAMscoreNA	Negative		-1	22	0.27757	0.0584851	0.0390671	3.76417	-0.0377392	FALSE
Negative_NA_ATCCTCAGAGAACATAAGGC_20mer_v4PAMscoreNA	Negative		-1	20	0.155271	-0.101455	0.462697	0.462484	-0.0164136	FALSE
Negative_NA_ATCGACAGAGACTAAG_16mer_v4PAMscoreNA	Negative		-1	16	0	-0.0992559	0.00783041	25.0683	-0.149675	FALSE
Negative_NA_ATCGAGTCGGGTCAGACTATACAA_24mer_v4PAMscoreNA	Negative		-1	24	0.252369	-0.078936	0.0166347	24.5141	-0.0202235	FALSE
Negative_NA_ATCGCATCTCACCGTTTATACGCT_24mer_v4PAMscoreNA	Negative		-1	24	0.252369	0.0118708	-0.00459946	19.719	-0.0132044	FALSE
Negative_NA_ATCGCCATCGGCTACCCGTCCATA_24mer_v4PAMscoreNA	Negative		-1	24	0.279289	0.0326205	-1.01006	0.120738	0.0241199	FALSE
Negative_NA_ATCGCCATTCTAGGATACAC_20mer_v4PAMscoreNA	Negative		-1	20	0.155271	-0.059313	0.0132358	17.988	-0.0250756	FALSE
Negative_NA_ATCGCCCGGATAGGAGAGT_19mer_v4PAMscoreNA	Negative		-1	19	0.100801	0.00288728	-0.00278455	24.5891	-0.023573	FALSE
Negative_NA_ATCGCCGCGCGTATTATGCTCTGA_24mer_v4PAMscoreNA	Negative		-1	24	0.279289	0.0237833	-0.00565649	14.8	0.0145677	FALSE
Negative_NA_ATCGCCGCTCGCCTACCTTTCA_22mer_v4PAMscoreNA	Negative		-1	22	0.27757	0.161002	-0.0259536	15.0189	0.0194881	FALSE
Negative_NA_ATCGGTAGCAAGAGGCCTCT_20mer_v4PAMscoreNA	Negative		-1	20	0.18219	0.0563237	-0.0121151	17.3093	0.0424847	FALSE
Negative_NA_ATCTAAGGGCGGTTACGCTAAAGA_24mer_v4PAMscoreNA	Negative		-1	24	0.252369	0.194112	-0.0444921	7.7	0.0155598	FALSE
Negative_NA_ATCTCACCGTTTATACGCT_19mer_v4PAMscoreNA	Negative		-1	19	0.0738818	-0.000891114	0.000825516	24.5085	0.0473023	FALSE
Negative_NA_ATCTCCTGGAGGCATTTAGGTAGA_24mer_v4PAMscoreNA	Negative		-1	24	0.252369	-0.0900977	0.0176177	19.7	-0.0272492	FALSE
Negative_NA_ATCTCTCCGGGACTATATGT_20mer_v4PAMscoreNA	Negative		-1	20	0.155271	0.0141873	-0.0217482	24.5588	0.018512	FALSE
Negative_NA_ATGAACTCCCTCTTAAGC_18mer_v4PAMscoreNA	Negative		-1	18	0.0541272	0.0249771	-0.00484042	24.6316	0.0676116	FALSE
Negative_NA_ATGACCTACCCTACTA_16mer_v4PAMscoreNA	Negative		-1	16	0	0.00507411	-0.04977	21.3394	0.123691	FALSE
Negative_NA_ATGACGCTTCTAACACACGA_20mer_v4PAMscoreNA	Negative		-1	20	0.155271	0.0965501	-0.0155536	14.8002	0.0202135	FALSE
Negative_NA_ATGAGAGACCTTCACTAGCAA_21mer_v4PAMscoreNA	Negative		-1	21	0.23431	-0.0303237	-0.00266119	24.5905	-0.0279039	FALSE
Negative_NA_ATGAGAGCACTATAGATAGGG_21mer_v4PAMscoreNA	Negative		-1	21	0.23431	0.0659994	-0.0105546	10.3714	0.000303628	FALSE
Negative_NA_ATGCCAACTCGACTCTATAGG_21mer_v4PAMscoreNA	Negative		-1	21	0.23431	0.0123669	-0.000345425	24.5957	-0.0257206	FALSE
Negative_NA_ATGCCAGGCCGGACTATTAATGC_23mer_v4PAMscoreNA	Negative		-1	23	0.306752	0.0637565	-0.00979221	19.7156	-0.0255538	FALSE
Negative_NA_ATGCCTAACTCCGTCTTATCTA_22mer_v4PAMscoreNA	Negative		-1	22	0.25065	-0.0655305	0.0075682	24.5827	-0.047908	FALSE
Negative_NA_ATGCGCACGGTTGTGAACTATAA_23mer_v4PAMscoreNA	Negative		-1	23	0.279832	-0.0710827	0.0070378	20.4194	-0.0364592	FALSE
Negative_NA_ATGCGCACGGTTGTGAACTATA_22mer_v4PAMscoreNA	Negative		-1	22	0.25065	-0.0497805	0.0249981	19.7326	0.00365969	FALSE
Negative_NA_ATGCGCATGTGAGAACTAAG_20mer_v4PAMscoreNA	Negative		-1	20	0.155271	-0.0458106	0.0100424	7.7	-0.00399222	FALSE
Negative_NA_ATGCGCATGTGAGAACTAA_19mer_v4PAMscoreNA	Negative		-1	19	0.0738818	0.0297546	-0.000489298	14.8	-0.034216	FALSE
Negative_NA_ATGCGCGTTCATTAGGCTAGA_21mer_v4PAMscoreNA	Negative		-1	21	0.23431	0.0765518	-0.0148423	14.8429	0.00221928	FALSE
Negative_NA_ATGCGCTCTCATTATGTTAGTGC_23mer_v4PAMscoreNA	Negative		-1	23	0.279832	0.0171759	0.000818454	24.5106	0.0547539	FALSE
Negative_NA_ATGCGGGTGTATAAGTGCTCC_21mer_v4PAMscoreNA	Negative		-1	21	0.26123	0.0404649	-0.00630362	14.8	0.0180483	FALSE
Negative_NA_ATGCTCAGGGACTTATCACA_20mer_v4PAMscoreNA	Negative		-1	20	0.155271	0.0957885	-0.00872144	14.8	0.0100135	FALSE
Negative_NA_ATGCTGCCTCTAATTAGGAGG_21mer_v4PAMscoreNA	Negative		-1	21	0.23431	0.10369	-0.0233834	14.8003	0.0135109	FALSE
Negative_NA_ATGGACGCAGCCCTAAGTAATAT_23mer_v4PAMscoreNA	Negative		-1	23	0.279832	-0.236833	0.0207125	23.9883	-0.0656528	FALSE
Negative_NA_ATGGACGGCCCGGTGTAATTTAC_23mer_v4PAMscoreNA	Negative		-1	23	0.306752	0.0354101	-0.00402237	13.4281	0.025131	FALSE
Negative_NA_ATGGAGCGGGTTATACAAATC_21mer_v4PAMscoreNA	Negative		-1	21	0.23431	-0.054173	0.00189176	24.5937	-0.0124453	FALSE
Negative_NA_ATGGCATCCACATAGTACC_19mer_v4PAMscoreNA	Negative		-1	19	0.0738818	0.05902	-0.00716502	24.5	0.0357302	FALSE
Negative_NA_ATGGCCACTCTAACGTACTC_20mer_v4PAMscoreNA	Negative		-1	20	0.18219	0.0747319	-0.0119596	24.6302	0.041284	FALSE
Negative_NA_ATGGCGACACTAGATGTATA_20mer_v4PAMscoreNA	Negative		-1	20	0.155271	-0.0409681	0.0130015	11.664	0.0205922	FALSE
Negative_NA_ATGGCGACTCAAGTAAG_17mer_v4PAMscoreNA	Negative		-1	17	0	0.0840508	-1.05062	0.189917	0.0048213	FALSE
Negative_NA_ATGGCTTGTAGGATACCTTA_20mer_v4PAMscoreNA	Negative		-1	20	0.155271	0.0020325	-0.0040871	19.7229	0.018095	FALSE
Negative_NA_ATGGGTAAGCTTATAACTAGGC_22mer_v4PAMscoreNA	Negative		-1	22	0.25065	0.0221182	-0.00177648	19.7	0.0145043	FALSE
Negative_NA_ATGGTCGCCTAAGCAGGGAAATT_23mer_v4PAMscoreNA	Negative		-1	23	0.279832	-0.0952302	0.0117272	24.504	-0.0345532	FALSE
Negative_NA_ATGGTTGCCTAATCATCCCT_20mer_v4PAMscoreNA	Negative		-1	20	0.155271	0.0271641	-0.00620845	24.5107	0.0627046	FALSE
Negative_NA_ATGTCACTCCTTCTA_15mer_v4PAMscoreNA	Negative		-1	15	0	0.84691	-0.115594	17.7484	0.0351775	FALSE
Negative_NA_ATGTCCCGCACGCGTAATATAT_22mer_v4PAMscoreNA	Negative		-1	22	0.25065	-0.0435018	0.00833316	15.9795	-0.0254993	FALSE
Negative_NA_ATGTCCGGGTCTCTCTATTG_20mer_v4PAMscoreNA	Negative		-1	20	0.18219	0.0434754	-0.00789541	15.6464	0.00500385	FALSE
Negative_NA_ATGTGGGCAATACACTGAGTG_21mer_v4PAMscoreNA	Negative		-1	21	0.23431	-0.00711101	0.00953797	7.77648	-0.00399366	FALSE
Negative_NA_ATGTGGTCACCTCTAGAAA_19mer_v4PAMscoreNA	Negative		-1	19	0.0738818	-0.0762334	0.00497135	24.5788	-0.0272574	FALSE
Negative_NA_ATGTTGCCACTACGAGAGCAGTA_23mer_v4PAMscoreNA	Negative		-1	23	0.279832	0.0907337	-0.00831672	7.7007	0.0138909	FALSE
Negative_NA_ATTATCCGGTGTAAGCTAGA_20mer_v4PAMscoreNA	Negative		-1	20	0.155271	-0.109907	0.0180416	24.5536	-0.0612534	FALSE
Negative_NA_ATTATGCGATCTCTCTCAGAGA_22mer_v4PAMscoreNA	Negative		-1	22	0.25065	0.0255917	-0.00305148	24.6107	0.0239416	FALSE
Negative_NA_ATTCAACGCGAGAGCATGGTAGAA_24mer_v4PAMscoreNA	Negative		-1	24	0.252369	0.0288617	-0.0109329	7.4091	0.00860439	FALSE
Negative_NA_ATTCAGAGATGTGCTAAGAC_20mer_v4PAMscoreNA	Negative		-1	20	0.155271	0.139976	-0.0162725	19.7	0.0351667	FALSE
Negative_NA_ATTCCCACGCTTACACTTCTAC_22mer_v4PAMscoreNA	Negative		-1	22	0.25065	0.0127212	0.000498137	24.6151	0.0696586	FALSE
Negative_NA_ATTCCGGTGCGTTGAGGATTAAGG_24mer_v4PAMscoreNA	Negative		-1	24	0.279289	0.0233739	-0.00777349	14.7998	0.0100185	FALSE
Negative_NA_ATTCCGTCTAACACTCCC_18mer_v4PAMscoreNA	Negative		-1	18	0.0810469	-0.0429227	-0.00744717	22.796	-0.0820884	FALSE
Negative_NA_ATTCGACCTGCTTGGACCTA_20mer_v4PAMscoreNA	Negative		-1	20	0.18219	-0.0249216	-0.00320935	24.5936	-0.0290228	FALSE
Negative_NA_ATTCGTCCCTGCATATAGCTA_21mer_v4PAMscoreNA	Negative		-1	21	0.23431	0.0793297	-0.01579	5.2	0.00659865	FALSE
Negative_NA_ATTCTCAACAATCAGGAGAGG_21mer_v4PAMscoreNA	Negative		-1	21	0.23431	0.0647234	-0.00242585	15.7047	-0.0212577	FALSE
Negative_NA_ATTGAGGCAAGTCTA_15mer_v4PAMscoreNA	Negative		-1	15	0	-0.117803	0.0437043	2.69844	-0.0096889	FALSE
Negative_NA_ATTGCCAGCACGAGAAAGTTAATG_24mer_v4PAMscoreNA	Negative		-1	24	0.252369	-0.154979	0.0222172	14.8	-0.028111	FALSE
Negative_NA_ATTGCTAAATGGTCCGA_17mer_v4PAMscoreNA	Negative		-1	17	0	-0.115689	0.0154275	10.3	-0.00909041	FALSE
Negative_NA_ATTGGGCTCTAGTCCCTGTA_20mer_v4PAMscoreNA	Negative		-1	20	0.18219	-0.0490055	0.00530666	20.6235	-0.0367043	FALSE
Negative_NA_ATTTCCCTGCATATCTCGCTAG_22mer_v4PAMscoreNA	Negative		-1	22	0.25065	0.0917081	-0.0102177	7.7	0.0120388	FALSE
Negative_NA_GAAAGCCGATAACTAACGTCC_21mer_v4PAMscoreNA	Negative		-1	21	0.23431	0.0268858	-0.008238	19.7165	-0.01666	FALSE
Negative_NA_GAAAGCGACAATTTAAGAGC_20mer_v4PAMscoreNA	Negative		-1	20	0.155271	0.117781	-0.0138756	24.6505	0.0607744	FALSE
Negative_NA_GAACACCCGAGAGGATGCTCC_21mer_v4PAMscoreNA	Negative		-1	21	0.259587	-0.0159712	-0.00467444	19.7181	-0.0206992	FALSE
Negative_NA_GAACAGCAGTGTAAAGTCTGA_21mer_v4PAMscoreNA	Negative		-1	21	0.23431	-0.00443742	-0.436314	0.229306	0.00885491	FALSE
Negative_NA_GAACCGACGAGAGGACTGTACT_22mer_v4PAMscoreNA	Negative		-1	22	0.27757	-0.0557068	0.00548852	19.7221	-0.017157	FALSE
Negative_NA_GAACCGAGCTTTGTGGAACTA_21mer_v4PAMscoreNA	Negative		-1	21	0.23431	-0.00655305	0.00383845	24.6021	-0.0388417	FALSE
Negative_NA_GAACCGCGCGGATTCTATTACA_22mer_v4PAMscoreNA	Negative		-1	22	0.27757	-0.0514387	0.0228723	24.5748	-0.0679435	FALSE
Negative_NA_GAACGAAGGTATGCTAT_17mer_v4PAMscoreNA	Negative		-1	17	0	-0.255377	0.0377839	14.8	-0.0134484	FALSE
Negative_NA_GAACGCAGGCACATTTCA_18mer_v4PAMscoreNA	Negative		-1	18	0.0810469	0.0278503	-0.010505	14.8	0.0241552	FALSE
Negative_NA_GAACGCGCTCAGTGTCTTAT_20mer_v4PAMscoreNA	Negative		-1	20	0.18219	0.0621675	-0.0139438	10.3681	-0.00780263	FALSE
Negative_NA_GAACGCGGCTTTATCTCATTC_21mer_v4PAMscoreNA	Negative		-1	21	0.23431	0.0294589	-0.0067573	24.6695	0.048835	FALSE
Negative_NA_GAACGGCTGTAGGTAGAGTCT_21mer_v4PAMscoreNA	Negative		-1	21	0.26123	-0.0326668	0.0087993	24.5962	-0.0367163	FALSE
Negative_NA_GAACGGTTGGATGAGGCTTCTC_22mer_v4PAMscoreNA	Negative		-1	22	0.27757	0.0137416	-0.00243439	24.5848	-0.0316302	FALSE
Negative_NA_GAACGTCATGGTGTCTCTTAAT_22mer_v4PAMscoreNA	Negative		-1	22	0.25065	0.11208	-1.39106	0.130402	0.00830728	FALSE
Negative_NA_GAACTCCTCTTGTTTAGTTC_20mer_v4PAMscoreNA	Negative		-1	20	0.155271	-0.00812181	0.00184483	24.6162	0.0343054	FALSE
Negative_NA_GAACTCGCTATAGTCAGGTC_20mer_v4PAMscoreNA	Negative		-1	20	0.18219	0.0345716	-0.00206173	14.8	0.0120525	FALSE
Negative_NA_GAAGAAGGTAGTCTGTC_17mer_v4PAMscoreNA	Negative		-1	17	0	0.0886664	-0.0197836	24.0571	0.0889859	FALSE
Negative_NA_GAAGATGGGTACCTAA_16mer_v4PAMscoreNA	Negative		-1	16	0	-0.0800621	0.0196167	24.2315	-0.291496	FALSE
Negative_NA_GAAGCAGCACCTAGGTCATAC_21mer_v4PAMscoreNA	Negative		-1	21	0.26123	-0.134436	0.0880551	2.6715	-0.0213083	FALSE
Negative_NA_GAAGGAAACTATGCCAT_17mer_v4PAMscoreNA	Negative		-1	17	0	0.0218347	-0.0177043	24.5148	0.0499864	FALSE
Negative_NA_GAAGGAGCGGACTCTCCAGA_20mer_v4PAMscoreNA	Negative		-1	20	0.18219	0.0670604	-0.0216661	10.0715	0.022742	FALSE
Negative_NA_GAAGGAGCTTTGTACCAAT_19mer_v4PAMscoreNA	Negative		-1	19	0.0738818	-0.0752369	0.0187366	6.42222	-0.02473	FALSE
Negative_NA_GAAGGAGGTAAACCTTA_17mer_v4PAMscoreNA	Negative		-1	17	0	-0.493476	0.0383059	24.5118	-0.149445	FALSE
Negative_NA_GAAGGGAGTAGAACTCTTAT_20mer_v4PAMscoreNA	Negative		-1	20	0.155271	-0.132574	0.0148119	24.5707	-0.0533861	FALSE
Negative_NA_GAAGGGTTTCTCTTCTCTTT_20mer_v4PAMscoreNA	Negative		-1	20	0.155271	0.0168728	0.000143223	24.5925	-0.0495062	FALSE
Negative_NA_GAAGGTGCCAACTATA_16mer_v4PAMscoreNA	Negative		-1	16	0	0.0711056	0.0182779	24.8903	0.181724	FALSE
Negative_NA_GAAGGTGGACGTTCAGAATTAA_22mer_v4PAMscoreNA	Negative		-1	22	0.25065	-0.098415	0.0116826	23.6832	-0.083657	FALSE
Negative_NA_GAAGTTACACTCAGG_15mer_v4PAMscoreNA	Negative		-1	15	0	0.217859	-0.0450123	8.92223	0.0311688	FALSE
Negative_NA_GAAGTTCGAACTAACATCC_19mer_v4PAMscoreNA	Negative		-1	19	0.0738818	0.0132684	-0.0106922	22.2614	0.0429942	FALSE
Negative_NA_GAATGTGCGCCCTACGTACG_20mer_v4PAMscoreNA	Negative		-1	20	0.18219	0.0420582	-0.014159	14.8	-0.000119482	FALSE
Negative_NA_GAATTCAGAGATGTGCTAAGAC_22mer_v4PAMscoreNA	Negative		-1	22	0.25065	0.00983154	-0.00173362	24.5923	-0.0247529	FALSE
Negative_NA_GACAACGTGAGTAGGAGACTT_21mer_v4PAMscoreNA	Negative		-1	21	0.23431	-0.0544805	0.0226484	4.23655	-0.0106115	FALSE
Negative_NA_GACACTGGCCTATAGCTATAT_21mer_v4PAMscoreNA	Negative		-1	21	0.23431	-0.1489	0.0200695	14.8	0.00362219	FALSE
Negative_NA_GACAGAGCGTACTATTAAGCGT_22mer_v4PAMscoreNA	Negative		-1	22	0.25065	-0.0300417	0.0139143	4.61342	-0.0143062	FALSE
Negative_NA_GACAGCAATGGTAATCTCAAG_21mer_v4PAMscoreNA	Negative		-1	21	0.23431	-0.272735	0.0677342	10.3	-0.0269406	FALSE
Negative_NA_GACAGGGTACGCTAGAATTATG_22mer_v4PAMscoreNA	Negative		-1	22	0.25065	-0.0800499	0.0115163	19.7	-0.0138334	FALSE
Negative_NA_GACAGGTATTACAAGTGGCG_20mer_v4PAMscoreNA	Negative		-1	20	0.18219	0.0356744	-0.00350249	24.5754	0.0369672	FALSE
Negative_NA_GACATAGGGTACTATGGGTCT_21mer_v4PAMscoreNA	Negative		-1	21	0.23431	0.0806675	-0.0377414	2.68888	-0.000981866	FALSE
Negative_NA_GACCAGTGTAGAGTCAACCG_20mer_v4PAMscoreNA	Negative		-1	20	0.18219	0.0316718	-0.0170444	24.6091	0.0169736	FALSE
Negative_NA_GACCCACCCTTTAAGTCTAC_20mer_v4PAMscoreNA	Negative		-1	20	0.18219	-0.118646	0.0145714	24.5791	-0.0787733	FALSE
Negative_NA_GACCCATGCTTAGTACCCTTTA_22mer_v4PAMscoreNA	Negative		-1	22	0.25065	-0.00743353	0.00401687	24.593	-0.0273228	FALSE
Negative_NA_GACCCGAACTGGCATATCTTAC_22mer_v4PAMscoreNA	Negative		-1	22	0.27757	-0.0126551	0.00721952	18.8716	-0.0223672	FALSE
Negative_NA_GACCCGAGTGGTCCTATTGAA_21mer_v4PAMscoreNA	Negative		-1	21	0.26123	-0.0593479	0.00302117	19.7244	0.00998328	FALSE
Negative_NA_GACCCGCGCTCAGGTTATAAGA_22mer_v4PAMscoreNA	Negative		-1	22	0.27757	0.0599311	0.00229811	10.3	0.0370714	FALSE
Negative_NA_GACCCGGTAATAAATAAGGT_20mer_v4PAMscoreNA	Negative		-1	20	0.155271	0.0579933	-0.000511449	18.4949	-0.0246078	FALSE
Negative_NA_GACCCGTTACGCCTAAGT_18mer_v4PAMscoreNA	Negative		-1	18	0.0810469	-0.0224013	-0.0122331	14.838	-0.00375033	FALSE
Negative_NA_GACCCTTTGTGAGCTAGA_18mer_v4PAMscoreNA	Negative		-1	18	0.0810469	0.103403	-0.0121	19.7	0.0455136	FALSE
Negative_NA_GACCGACGCGTAATTTCTG_19mer_v4PAMscoreNA	Negative		-1	19	0.100801	-0.0303983	0.0325514	2.68673	-0.0129247	FALSE
Negative_NA_GACCGAGAGTCTGTAA_16mer_v4PAMscoreNA	Negative		-1	16	0.0269197	-0.0444347	0.00574467	24.58	-0.0585462	FALSE
Negative_NA_GACCGAGGCGTAGAAAGGAGTA_22mer_v4PAMscoreNA	Negative		-1	22	0.27757	0.120041	-0.0155844	14.8	0.00716223	FALSE
Negative_NA_GACCGCCCAATAAATTTCCTTT_22mer_v4PAMscoreNA	Negative		-1	22	0.25065	-0.144666	0.0196901	24.5688	-0.0889741	FALSE
Negative_NA_GACCGCCCGACTTAATAACAG_21mer_v4PAMscoreNA	Negative		-1	21	0.26123	-0.105984	0.0122387	5.2	7.67464e-05	FALSE
Negative_NA_GACCGCCGCCCTCTCTACAGGG_22mer_v4PAMscoreNA	Negative		-1	22	0.267328	-0.0266229	0.00411893	10.3	-0.0506381	FALSE
Negative_NA_GACCGCGCGCCCTGAGACTAT_21mer_v4PAMscoreNA	Negative		-1	21	0.259587	0.0272768	-0.00723412	24.5928	-0.0442692	FALSE
Negative_NA_GACCGCTCGCACTATTAAGCGT_22mer_v4PAMscoreNA	Negative		-1	22	0.27757	0.0824207	-0.0108276	24.5004	0.0519412	FALSE
Negative_NA_GACCGGCCTATAGCTAAACT_20mer_v4PAMscoreNA	Negative		-1	20	0.18219	0.0986452	-0.00560438	24.5017	0.0683198	FALSE
Negative_NA_GACCGTCTACATCCTAC_17mer_v4PAMscoreNA	Negative		-1	17	0.0269197	0.0873194	-0.0174875	24.5001	0.0498536	FALSE
Negative_NA_GACCTGTGCTCTTAGTCC_18mer_v4PAMscoreNA	Negative		-1	18	0.0810469	-0.0433562	-0.00605734	19.7	0.0220866	FALSE
Negative_NA_GACCTTCGCAAAGTACTCAAAT_22mer_v4PAMscoreNA	Negative		-1	22	0.25065	-0.0932838	0.00717621	24.5128	-0.0503566	FALSE
Negative_NA_GACGAAGGAGCTTTGTACCAAT_22mer_v4PAMscoreNA	Negative		-1	22	0.25065	0.218512	-0.0547075	10.3	0.0404375	FALSE
Negative_NA_GACGAGCGCTTTAGGACTCCA_21mer_v4PAMscoreNA	Negative		-1	21	0.26123	-0.0684438	0.0288522	6.03107	-0.0168734	FALSE
Negative_NA_GACGATGTAACACTCCT_17mer_v4PAMscoreNA	Negative		-1	17	0	0.170356	-0.0348267	10.3	-0.00172688	FALSE
Negative_NA_GACGCAAGGGTCCTAGA_17mer_v4PAMscoreNA	Negative		-1	17	0.0269197	-0.0828186	0.00709379	24.6045	-0.0836286	FALSE
Negative_NA_GACGCAGAATTAGTACAATC_20mer_v4PAMscoreNA	Negative		-1	20	0.155271	-0.0440917	0.014655	19.4379	-0.0243495	FALSE
Negative_NA_GACGCAGCCCTAAGTAATAT_20mer_v4PAMscoreNA	Negative		-1	20	0.155271	-0.0392958	0.00650028	24.5014	-0.160366	FALSE
Negative_NA_GACGCCACAGCGTGATTATA_20mer_v4PAMscoreNA	Negative		-1	20	0.18219	-0.0811708	0.013758	23.4164	0.136664	FALSE
Negative_NA_GACGCCGCCTAATGACTACA_20mer_v4PAMscoreNA	Negative		-1	20	0.18219	-0.0213136	-0.00518655	24.5044	-0.208639	FALSE
Negative_NA_GACGCGATTGTTTCCTGTA_19mer_v4PAMscoreNA	Negative		-1	19	0.0738818	0.346234	-0.0489935	12.4933	0.0826497	FALSE
Negative_NA_GACGCGGTGACTAAGGTCTAG_21mer_v4PAMscoreNA	Negative		-1	21	0.26123	-0.0903831	0.0103517	10.3	-0.0399148	FALSE
Negative_NA_GACGCTGGGTACATTTCTGAC_21mer_v4PAMscoreNA	Negative		-1	21	0.26123	0.413376	-0.0927244	7.7	0.0106723	FALSE
Negative_NA_GACGCTTCGAGCTGATAATA_20mer_v4PAMscoreNA	Negative		-1	20	0.155271	0.136869	-0.0148377	13.6644	0.0583531	FALSE
Negative_NA_GACGGAACTATCCACATA_18mer_v4PAMscoreNA	Negative		-1	18	0.0541272	0.47691	-0.0428719	13.0627	0.0719062	FALSE
Negative_NA_GACGGAGCGCTTAACTCTCA_20mer_v4PAMscoreNA	Negative		-1	20	0.18219	0.150555	-0.0316241	24.6006	0.0807954	FALSE
Negative_NA_GACGGCCCGGTGTAATTTAC_20mer_v4PAMscoreNA	Negative		-1	20	0.18219	-0.0882708	0.00902362	14.8	-0.0216065	FALSE
Negative_NA_GACGGCCCTTGTGATGAGAAT_21mer_v4PAMscoreNA	Negative		-1	21	0.26123	0.124016	-0.0349304	7.69016	0.0387597	FALSE
Negative_NA_GACGGGCCTGAGGCGTGTAAT_21mer_v4PAMscoreNA	Negative		-1	21	0.259587	0.0244975	-0.0180189	19.7	0.0399395	FALSE
Negative_NA_GACGGGCGGTTTAGGAGAAT_20mer_v4PAMscoreNA	Negative		-1	20	0.18219	0.0895842	-0.0248562	16.3764	0.00549602	FALSE
Negative_NA_GACGGTCAAGTAACTAATCGGA_22mer_v4PAMscoreNA	Negative		-1	22	0.25065	-0.128716	0.0282425	15.6914	0.145744	FALSE
Negative_NA_GACGGTGACATTTACGGACTT_21mer_v4PAMscoreNA	Negative		-1	21	0.23431	0.0701603	0.00645695	7.25877	-0.0123933	FALSE
Negative_NA_GACGTGAGCCAAGGTCCCATGT_22mer_v4PAMscoreNA	Negative		-1	22	0.27757	0.330278	-0.0638253	23.28	0.0386716	FALSE
Negative_NA_GACGTTGAGCCGTCCTATTATC_22mer_v4PAMscoreNA	Negative		-1	22	0.27757	-0.110069	0.0400366	7.92073	-0.0131074	FALSE
Negative_NA_GACTCGACTATACTACTCCG_20mer_v4PAMscoreNA	Negative		-1	20	0.18219	0.0447742	0.00698449	19.7324	-0.00149953	FALSE
Negative_NA_GACTCGCTCTAAGTA_15mer_v4PAMscoreNA	Negative		-1	15	0	0.202548	-0.0403623	7.7	-0.00485381	FALSE
Negative_NA_GACTGCGCGCAGTAGGCTGAAA_22mer_v4PAMscoreNA	Negative		-1	22	0.27757	0.243488	-0.0307761	7.7	0.00941323	FALSE
Negative_NA_GACTTACCTTGAGTC_15mer_v4PAMscoreNA	Negative		-1	15	0	-0.289103	0.017737	24.9782	-0.26618	FALSE
Negative_NA_GACTTTGAGAGCAGA_15mer_v4PAMscoreNA	Negative		-1	15	0	-0.284296	0.258647	2.69204	-0.0627051	FALSE
Negative_NA_GAGAAAGAGCTGTCTCCTATA_21mer_v4PAMscoreNA	Negative		-1	21	0.23431	-0.0280347	0.0144875	10.3	0.0285726	FALSE
Negative_NA_GAGAACGCGCTCAGTGTCTTAT_22mer_v4PAMscoreNA	Negative		-1	22	0.27757	0.0565685	-0.0112282	10.3	0.00744418	FALSE
Negative_NA_GAGAAGGGTTTCTCTTCTCTTT_22mer_v4PAMscoreNA	Negative		-1	22	0.25065	-0.0189102	0.00628129	24.5938	-0.0356527	FALSE
Negative_NA_GAGAAGGTGCCAACTATA_18mer_v4PAMscoreNA	Negative		-1	18	0.0541272	0.00800661	-0.371313	0.310355	0.0366212	FALSE
Negative_NA_GAGAAGTTCGAACTAACATCC_21mer_v4PAMscoreNA	Negative		-1	21	0.23431	-0.0761708	-0.00155226	19.7191	-0.0205991	FALSE
Negative_NA_GAGACACGCAGTTACCGTAAC_21mer_v4PAMscoreNA	Negative		-1	21	0.26123	0.0813083	-0.0114744	10.9568	0.00903608	FALSE
Negative_NA_GAGACCGTCTACATCCTAC_19mer_v4PAMscoreNA	Negative		-1	19	0.100801	0.052988	-0.00758174	24.7738	0.0372881	FALSE
Negative_NA_GAGACTCGACTATACTACTCCG_22mer_v4PAMscoreNA	Negative		-1	22	0.27757	0.220559	-0.0257505	7.7	-0.00289194	FALSE
Negative_NA_GAGAGCCCGATATAATGTGCC_21mer_v4PAMscoreNA	Negative		-1	21	0.26123	0.0788116	-0.00502945	24.6232	0.0156442	FALSE
Negative_NA_GAGAGGGAACTCATTCAGTAA_21mer_v4PAMscoreNA	Negative		-1	21	0.23431	0.00557435	0.00146181	19.7316	0.0267541	FALSE
Negative_NA_GAGAGGTTCGTCCCGTTAATGG_22mer_v4PAMscoreNA	Negative		-1	22	0.27757	0.0872922	-0.0139229	19.7161	-0.0197953	FALSE
Negative_NA_GAGAGTACGCATGCCTTATTA_21mer_v4PAMscoreNA	Negative		-1	21	0.23431	-0.0626915	0.00749908	23.3158	-0.0526296	FALSE
Negative_NA_GAGATCACGGGCTCCTATAA_20mer_v4PAMscoreNA	Negative		-1	20	0.18219	0.0152445	-0.00425426	14.8003	0.0110758	FALSE
Negative_NA_GAGCAAGAATATCAGGAGTCA_21mer_v4PAMscoreNA	Negative		-1	21	0.23431	0.0636229	-0.00929851	14.8	0.00959881	FALSE
Negative_NA_GAGCACCATAATTTAGGGA_19mer_v4PAMscoreNA	Negative		-1	19	0.0738818	-0.0122346	8.4063e-05	24.5407	0.0609078	FALSE
Negative_NA_GAGCAGCCGTCACTCTGACAGT_22mer_v4PAMscoreNA	Negative		-1	22	0.27757	0.0140882	-0.00245078	24.5083	0.0524605	FALSE
Negative_NA_GAGCAGCGTGATACTCCCTT_20mer_v4PAMscoreNA	Negative		-1	20	0.18219	0.0201098	-0.00561947	19.7225	0.0145262	FALSE
Negative_NA_GAGCAGGCGTTAAATAATAC_20mer_v4PAMscoreNA	Negative		-1	20	0.155271	-0.153318	0.0293548	24.1098	-0.0934315	FALSE
Negative_NA_GAGCAGGGTTAAGAGACACAA_21mer_v4PAMscoreNA	Negative		-1	21	0.23431	-0.0344366	0.00573178	24.5869	-0.0300426	FALSE
Negative_NA_GAGCCAGGAACGGTGTATATTA_22mer_v4PAMscoreNA	Negative		-1	22	0.25065	0.085837	-0.856069	0.199409	0.00974354	FALSE
Negative_NA_GAGCCATAGGGACCTGT_17mer_v4PAMscoreNA	Negative		-1	17	0.0269197	0.0182488	-0.0314316	19.7	-0.00674247	FALSE
Negative_NA_GAGCCGACGGTCCTAATTAGC_21mer_v4PAMscoreNA	Negative		-1	21	0.26123	0.0295236	-0.0105239	24.6112	0.00309652	FALSE
Negative_NA_GAGCCGTCCTATTATC_16mer_v4PAMscoreNA	Negative		-1	16	0.0269197	0.00445024	0.0766784	2.69144	-0.029661	FALSE
Negative_NA_GAGCCGTTACTAAATTTAGCC_21mer_v4PAMscoreNA	Negative		-1	21	0.23431	-0.00361484	0.00125182	19.7	-0.0124589	FALSE
Negative_NA_GAGCCTCTCTAAACAAGAC_19mer_v4PAMscoreNA	Negative		-1	19	0.0738818	-0.220535	0.109149	3.6665	-0.0221728	FALSE
Negative_NA_GAGCGATGATGGACCATACT_20mer_v4PAMscoreNA	Negative		-1	20	0.18219	-0.0294089	0.00291185	14.8438	0.0188828	FALSE
Negative_NA_GAGCGCATTCATACTGCATAA_21mer_v4PAMscoreNA	Negative		-1	21	0.23431	0.12577	-1.2465	0.1	-0.000990466	FALSE
Negative_NA_GAGCGCTGTTCCAGCTAACA_20mer_v4PAMscoreNA	Negative		-1	20	0.18219	-0.00896963	-0.000331387	24.5488	-0.0591534	FALSE
Negative_NA_GAGCGGGTTATACAAATC_18mer_v4PAMscoreNA	Negative		-1	18	0.0541272	-0.119203	-0.000997646	24.5984	0.054674	FALSE
Negative_NA_GAGCTAGAGGAGTAGA_16mer_v4PAMscoreNA	Negative		-1	16	0.0269197	-0.0936048	-0.0103635	24.8791	0.433246	FALSE
Negative_NA_GAGCTCTAATGGTACA_16mer_v4PAMscoreNA	Negative		-1	16	0	0.277988	-0.0335824	9.16893	0.0751056	FALSE
Negative_NA_GAGCTTTGTACCAAT_15mer_v4PAMscoreNA	Negative		-1	15	0	0.145363	-0.0353686	24.6817	0.176382	FALSE
Negative_NA_GAGGAACCCGTTTCCTATAGGT_22mer_v4PAMscoreNA	Negative		-1	22	0.27757	-0.0833743	0.00307063	13.5712	-0.041287	FALSE
Negative_NA_GAGGACACTTAATAGTGGTCC_21mer_v4PAMscoreNA	Negative		-1	21	0.23431	0.0520939	-0.00912995	19.6579	0.00845474	FALSE
Negative_NA_GAGGAGAGACTCTGCC_16mer_v4PAMscoreNA	Negative		-1	16	0.0252766	-0.112761	0.136892	2.69079	-0.0241446	FALSE
Negative_NA_GAGGCAAATGCAGAGG_16mer_v4PAMscoreNA	Negative		-1	16	0.0269197	0.0411511	-0.0194745	22.6358	0.0432859	FALSE
Negative_NA_GAGGCAGGTCATTGTTAGTGAG_22mer_v4PAMscoreNA	Negative		-1	22	0.27757	0.0644212	-0.0107194	14.8	0.0118474	FALSE
Negative_NA_GAGGCAGTCTATCATAG_17mer_v4PAMscoreNA	Negative		-1	17	0	0.0704902	-0.0361105	5.2	-0.0015351	FALSE
Negative_NA_GAGGCCACTATATTGTGCGTAA_22mer_v4PAMscoreNA	Negative		-1	22	0.25065	0.0152007	-0.00444867	24.6112	0.0427875	FALSE
Negative_NA_GAGGCCAGCATTAACTTGCCAG_22mer_v4PAMscoreNA	Negative		-1	22	0.27757	0.0141467	-0.00581506	19.7	-0.0229036	FALSE
Negative_NA_GAGGCCCTGCTCTAACCTTA_20mer_v4PAMscoreNA	Negative		-1	20	0.18219	-0.0285709	0.00877376	24.5974	-0.0164933	FALSE
Negative_NA_GAGGCCGTGCAGAAACATAGTA_22mer_v4PAMscoreNA	Negative		-1	22	0.27757	0.132693	-0.0143729	9.98632	0.0171295	FALSE
Negative_NA_GAGGCGCCGACCTCTTACATAC_22mer_v4PAMscoreNA	Negative		-1	22	0.27757	0.0167343	-0.00102928	24.7036	0.0720712	FALSE
Negative_NA_GAGGCGCGAGCTATAGCAGTAT_22mer_v4PAMscoreNA	Negative		-1	22	0.27757	0.0042115	-0.00629073	13.1333	0.00853722	FALSE
Negative_NA_GAGGCTCCAATTATTAGG_18mer_v4PAMscoreNA	Negative		-1	18	0.0541272	-0.0185168	0.000525767	19.1298	-0.0250603	FALSE
Negative_NA_GAGGCTCTAGTCCATA_16mer_v4PAMscoreNA	Negative		-1	16	0.0269197	0.0028074	-0.523906	0.697606	0.0626767	FALSE
Negative_NA_GAGGGACCTGTGCTCTTAGTCC_22mer_v4PAMscoreNA	Negative		-1	22	0.27757	0.0151489	-0.00286604	19.7192	-0.0160235	FALSE
Negative_NA_GAGGGATGGGTAATTAGTAA_20mer_v4PAMscoreNA	Negative		-1	20	0.155271	0.090035	0.00203528	24.5186	0.0701666	FALSE
Negative_NA_GAGGGCCACTATCCTTTATAA_21mer_v4PAMscoreNA	Negative		-1	21	0.23431	-0.0708763	0.0130949	24.5866	-0.0399529	FALSE
Negative_NA_GAGGGCTCTCACATCTA_17mer_v4PAMscoreNA	Negative		-1	17	0.0269197	-0.0883228	0.00734426	10.3611	-0.00641421	FALSE
Negative_NA_GAGGGTCGAACGTATAATTACG_22mer_v4PAMscoreNA	Negative		-1	22	0.25065	-0.0117407	0.0023444	19.719	-0.0329381	FALSE
Negative_NA_GAGGGTGTTACGAACTTCTA_20mer_v4PAMscoreNA	Negative		-1	20	0.155271	-0.106925	0.0155272	7.7	-0.00508072	FALSE
Negative_NA_GAGGTCGCGTAGGCGTGCCTC_21mer_v4PAMscoreNA	Negative		-1	21	0.250988	-0.0355076	-0.00369031	14.8	0.0166266	FALSE
Negative_NA_GAGGTTCGTCCCGTTAATGG_20mer_v4PAMscoreNA	Negative		-1	20	0.18219	0.0923716	-0.00936513	24.6154	0.0554923	FALSE
Negative_NA_GAGGTTGGGTAGGCTCCTCTTA_22mer_v4PAMscoreNA	Negative		-1	22	0.27757	0.0596524	-0.00583265	14.8	0.00198576	FALSE
Negative_NA_GAGTAAAGCCTTCACTTGGTA_21mer_v4PAMscoreNA	Negative		-1	21	0.23431	-0.0357422	0.00285869	24.5988	-0.0257899	FALSE
Negative_NA_GAGTAACGAATATGAGAGAGG_21mer_v4PAMscoreNA	Negative		-1	21	0.23431	0.0444571	-0.00176634	19.72	-0.0187847	FALSE
Negative_NA_GAGTACGCCTGTTTA_15mer_v4PAMscoreNA	Negative		-1	15	0	0.0991128	-0.138347	2.6947	0.00391137	FALSE
Negative_NA_GAGTCCGCCTGTTAATCCCTA_21mer_v4PAMscoreNA	Negative		-1	21	0.26123	0.0822018	-0.0654061	2.77045	0.00482066	FALSE
Negative_NA_GAGTCCGTAGGACCTTTCAT_20mer_v4PAMscoreNA	Negative		-1	20	0.18219	-0.155036	0.0100348	24.5742	-0.0811858	FALSE
Negative_NA_GAGTCCTATGCGACT_15mer_v4PAMscoreNA	Negative		-1	15	0.0269197	-0.0135468	-0.00567787	22.5798	0.0466713	FALSE
Negative_NA_GAGTCGGGTCAGACTATACAA_21mer_v4PAMscoreNA	Negative		-1	21	0.23431	-0.0331986	0.00638103	16.408	-0.0186344	FALSE
Negative_NA_GAGTGGTCCTATTGAA_16mer_v4PAMscoreNA	Negative		-1	16	0	0.0835455	-0.00231953	18.7776	0.0674426	FALSE
Negative_NA_GAGTTAGGTGTAACAAGCATGT_22mer_v4PAMscoreNA	Negative		-1	22	0.25065	-0.0911816	0.0178159	2.38977	-0.0483339	FALSE
Negative_NA_GATACTCCCTCCATAACT_18mer_v4PAMscoreNA	Negative		-1	18	0.0541272	-0.261989	-0.0143448	19.0944	0.207724	FALSE
Negative_NA_GATAGCCAGTACAATATGCCA_21mer_v4PAMscoreNA	Negative		-1	21	0.23431	0.0914793	-0.00628094	24.6103	0.035516	FALSE
Negative_NA_GATCATAGCCTGGTATGTGTAA_22mer_v4PAMscoreNA	Negative		-1	22	0.25065	0.0857671	0.00759113	25.1422	-0.0843679	FALSE
Negative_NA_GATCCCGGGTGTATACTCTC_20mer_v4PAMscoreNA	Negative		-1	20	0.18219	0.107064	-0.597554	0.163877	0.00344328	FALSE
Negative_NA_GATCCGATGAGCGTAATTAA_20mer_v4PAMscoreNA	Negative		-1	20	0.155271	-0.0108612	0.00943373	14.8	-0.0164521	FALSE
Negative_NA_GATCCGGAGTATCAAACTT_19mer_v4PAMscoreNA	Negative		-1	19	0.0738818	-0.00824937	-0.00244375	24.5719	0.0591465	FALSE
Negative_NA_GATCGTTGTAATTAACCGGA_20mer_v4PAMscoreNA	Negative		-1	20	0.155271	0.00888616	0.00239336	24.5703	-0.0674696	FALSE
Negative_NA_GATCTCGACCGTATGAATA_19mer_v4PAMscoreNA	Negative		-1	19	0.0738818	-0.0609461	0.0202617	24.5007	-0.0404575	FALSE
Negative_NA_GATGAGAGACCTTCACTAGCAA_22mer_v4PAMscoreNA	Negative		-1	22	0.25065	0.0414649	0.00505891	19.7352	0.0235542	FALSE
Negative_NA_GATGCGACTAATTAGACAAG_20mer_v4PAMscoreNA	Negative		-1	20	0.155271	-0.0667233	0.0144022	17.0395	-0.0227782	FALSE
Negative_NA_GATGCGTTGGTCTGATAAT_19mer_v4PAMscoreNA	Negative		-1	19	0.0738818	0.0319611	-0.00324306	23.2229	0.0596267	FALSE
Negative_NA_GATGCTGCCTCTAATTAGGAGG_22mer_v4PAMscoreNA	Negative		-1	22	0.27757	0.0661041	-0.0206518	19.7	-0.00249037	FALSE
Negative_NA_GATGCTGCCTCTAATTAG_18mer_v4PAMscoreNA	Negative		-1	18	0.0541272	-0.0707532	0.00202807	14.8	-0.0168292	FALSE
Negative_NA_GATGGAGCGGGTTATACAAATC_22mer_v4PAMscoreNA	Negative		-1	22	0.25065	-0.0912361	0.00470991	17.1276	-0.0155221	FALSE
Negative_NA_GATGGCGACACTAGATGTATA_21mer_v4PAMscoreNA	Negative		-1	21	0.23431	0.0538137	-0.598501	0.231052	0.0198533	FALSE
Negative_NA_GATGGCTTGTAGGATACCTTA_21mer_v4PAMscoreNA	Negative		-1	21	0.23431	-0.0364773	0.00266932	24.5989	-0.0178283	FALSE
Negative_NA_GATGTCCGGGTCTCTCTATTG_21mer_v4PAMscoreNA	Negative		-1	21	0.26123	0.119205	-1.54169	0.132029	0.00465988	FALSE
Negative_NA_GATTATCCGGTGTAAGCTAGA_21mer_v4PAMscoreNA	Negative		-1	21	0.23431	-0.0464824	-0.00443238	10.3	0.00748535	FALSE
Negative_NA_GATTCGACCTGCTTGGACCTA_21mer_v4PAMscoreNA	Negative		-1	21	0.26123	0.0132112	0.000755113	19.7217	-0.00628852	FALSE
Negative_NA_GATTCTCAACAATCAGGAGAGG_22mer_v4PAMscoreNA	Negative		-1	22	0.25065	0.0249849	-0.00922589	24.6116	0.0308906	FALSE
Negative_NA_GATTGCTAAATGGTCCGA_18mer_v4PAMscoreNA	Negative		-1	18	0.0541272	-0.000339599	-0.00132595	19.7002	0.0134915	FALSE
Negative_NA_GCAAAGCCAGTGTGTTATGA_20mer_v4PAMscoreNA	Negative		-1	20	0.155271	0.00211747	-0.00348677	14.8437	0.00963138	FALSE
Negative_NA_GCAACCATAACACACATG_18mer_v4PAMscoreNA	Negative		-1	18	0.0541272	-0.0594646	0.0212057	10.1143	-0.0309099	FALSE
Negative_NA_GCAACCCATACTTAGCCCTTC_21mer_v4PAMscoreNA	Negative		-1	21	0.26123	0.0541067	-0.0170612	14.1813	0.0278642	FALSE
Negative_NA_GCAACCCGGACTCAAGTATTA_21mer_v4PAMscoreNA	Negative		-1	21	0.23431	-0.0926604	0.0160656	24.5	-0.0415383	FALSE
Negative_NA_GCAAGAATATCAGGAGTCA_19mer_v4PAMscoreNA	Negative		-1	19	0.0738818	0.0689378	-0.071588	2.6783	0.0052366	FALSE
Negative_NA_GCAAGAGAATGTCTC_15mer_v4PAMscoreNA	Negative		-1	15	0	0.0233144	-0.00990221	24.7976	-0.140681	FALSE
Negative_NA_GCAAGAGGGCTCTCACATCTA_21mer_v4PAMscoreNA	Negative		-1	21	0.26123	0.0759231	-0.0496269	2.69245	0.00805864	FALSE
Negative_NA_GCAAGCCAATGTGTCTCT_18mer_v4PAMscoreNA	Negative		-1	18	0.0810469	-0.19232	0.602259	0.47046	-0.0141753	FALSE
Negative_NA_GCAAGCTCCACTAAGAGACTC_21mer_v4PAMscoreNA	Negative		-1	21	0.26123	0.0760618	-0.908388	0.115776	-0.001463	FALSE
Negative_NA_GCAAGGAAGGTAGTAACTTAG_21mer_v4PAMscoreNA	Negative		-1	21	0.23431	-0.118403	0.00522719	24.5604	-0.150117	FALSE
Negative_NA_GCAAGGGACCTCTCATAGTAC_21mer_v4PAMscoreNA	Negative		-1	21	0.26123	0.0248504	0.00600572	24.5212	0.0540758	FALSE
Negative_NA_GCAAGGGTGTTAAAGTATAG_20mer_v4PAMscoreNA	Negative		-1	20	0.155271	-0.0426131	0.00601715	24.5971	-0.0260538	FALSE
Negative_NA_GCAAGGTCGTCTACGATAAT_20mer_v4PAMscoreNA	Negative		-1	20	0.155271	-0.0217916	0.00241763	24.5001	-0.0520914	FALSE
Negative_NA_GCAAGTTAACTCTAGTGCT_19mer_v4PAMscoreNA	Negative		-1	19	0.0738818	-0.0446636	0.0334976	2.81297	0.00117473	FALSE
Negative_NA_GCAATGGTAATCTCAAG_17mer_v4PAMscoreNA	Negative		-1	17	0	0.1618	-0.0140563	24.5218	0.0932364	FALSE
Negative_NA_GCAATTACGTACTCTAATGGC_21mer_v4PAMscoreNA	Negative		-1	21	0.23431	0.0704123	-0.0537304	2.68858	0.00527901	FALSE
Negative_NA_GCAATTCCTCCGCTAAA_17mer_v4PAMscoreNA	Negative		-1	17	0	0.0389216	-0.00951787	19.7	0.028732	FALSE
Negative_NA_GCACACCCGAAAGGTATCATT_21mer_v4PAMscoreNA	Negative		-1	21	0.23431	-0.03604	0.28906	0.397241	-0.00876078	FALSE
Negative_NA_GCACACGGCCCTACATAAGGTT_22mer_v4PAMscoreNA	Negative		-1	22	0.27757	-0.0340707	0.018908	7.70002	-0.00540291	FALSE
Negative_NA_GCACCATAATTTAGGGA_17mer_v4PAMscoreNA	Negative		-1	17	0	0.115197	-0.0233546	24.5575	0.146805	FALSE
Negative_NA_GCACCCGCTGGTTTAAGCTCTG_22mer_v4PAMscoreNA	Negative		-1	22	0.27757	0.168185	-0.0273499	24.5955	0.13177	FALSE
Negative_NA_GCACCCTTTCCATATACTTA_20mer_v4PAMscoreNA	Negative		-1	20	0.155271	-0.1597	0.019628	14.8	-0.0191388	FALSE
Negative_NA_GCACGAGGCAGTCTATCATAG_21mer_v4PAMscoreNA	Negative		-1	21	0.26123	0.157565	-0.0187727	10.8024	0.00298817	FALSE
Negative_NA_GCACGCCAGTAGTAAGGCAA_20mer_v4PAMscoreNA	Negative		-1	20	0.18219	-0.00213169	-0.00108578	14.8397	-0.014688	FALSE
Negative_NA_GCACGCGTAATATAT_15mer_v4PAMscoreNA	Negative		-1	15	0	-0.0568978	-0.0204143	24.5036	0.136585	FALSE
Negative_NA_GCACGGACTAATAACACTCG_20mer_v4PAMscoreNA	Negative		-1	20	0.18219	-0.0116424	-0.00261991	24.5919	-0.0309673	FALSE
Negative_NA_GCACGGACTAATAACACTC_19mer_v4PAMscoreNA	Negative		-1	19	0.0738818	-0.137976	0.0721684	3.55295	-0.00644415	FALSE
Negative_NA_GCACGGCGTATATGACATGAG_21mer_v4PAMscoreNA	Negative		-1	21	0.26123	0.110002	-0.0180825	24.8534	0.081814	FALSE
Negative_NA_GCACGGTGTATAATTAGGCC_20mer_v4PAMscoreNA	Negative		-1	20	0.18219	0.0478184	0.00322133	25.3538	0.0966813	FALSE
Negative_NA_GCACGGTTGTGAACTATAA_19mer_v4PAMscoreNA	Negative		-1	19	0.0738818	-0.109329	0.00942403	14.8	-0.0106001	FALSE
Negative_NA_GCACGGTTGTGAACTATA_18mer_v4PAMscoreNA	Negative		-1	18	0.0541272	-0.0114205	0.0174023	24.5087	0.0993906	FALSE
Negative_NA_GCACGTGTGAAGAGCTATGTAA_22mer_v4PAMscoreNA	Negative		-1	22	0.25065	0.0573155	-0.00479924	7.78874	0.00162291	FALSE
Negative_NA_GCACGTTCGTCAATGACAAGATT_23mer_v4PAMscoreNA	Negative		-1	23	0.279832	1.34233e-05	-0.0110479	10.3	0.0100365	FALSE
Negative_NA_GCACTACAAGAGGGCT_16mer_v4PAMscoreNA	Negative		-1	16	0.0269197	0.0108004	-0.0174089	22.117	0.035426	FALSE
Negative_NA_GCACTACGCTGTCTTACAATAC_22mer_v4PAMscoreNA	Negative		-1	22	0.25065	-0.019667	-0.0113139	10.3	0.0193775	FALSE
Negative_NA_GCACTCGTGTCAGGTCTAA_19mer_v4PAMscoreNA	Negative		-1	19	0.100801	0.0378126	-0.010714	24.6214	0.0732165	FALSE
Negative_NA_GCAGAGACCGTCTACATCCTAC_22mer_v4PAMscoreNA	Negative		-1	22	0.27757	0.030703	0.00394168	24.6004	-0.0705304	FALSE
Negative_NA_GCAGAGGACCGTATATAAGAG_21mer_v4PAMscoreNA	Negative		-1	21	0.23431	0.0691398	-0.00851072	24.6439	0.066248	FALSE
Negative_NA_GCAGAGGACCGTATATAAGA_20mer_v4PAMscoreNA	Negative		-1	20	0.155271	0.0561925	-0.00504242	24.6319	0.0350206	FALSE
Negative_NA_GCAGCAGGGTATAATTCCTC_20mer_v4PAMscoreNA	Negative		-1	20	0.18219	0.021311	0.00503832	23.0046	-0.057458	FALSE
Negative_NA_GCAGCCATAAGCTTTAACTA_20mer_v4PAMscoreNA	Negative		-1	20	0.155271	0.0888524	-0.0194986	6.80982	0.0196837	FALSE
Negative_NA_GCAGCCCTAAGTAATAT_17mer_v4PAMscoreNA	Negative		-1	17	0	-0.00686852	-0.00666989	24.5324	0.165766	FALSE
Negative_NA_GCAGCCGTCACTCTGACAGT_20mer_v4PAMscoreNA	Negative		-1	20	0.18219	0.0303577	-0.00816006	24.5855	-0.0381048	FALSE
Negative_NA_GCAGCGCAAAGGTTGTAGT_19mer_v4PAMscoreNA	Negative		-1	19	0.100801	0.0227679	-0.00897561	14.8405	0.000449057	FALSE
Negative_NA_GCAGCGGTCGTTTCACTAAATAG_23mer_v4PAMscoreNA	Negative		-1	23	0.279832	-0.0357032	-0.00440735	11.7895	0.0289981	FALSE
Negative_NA_GCAGGACCGCATCATTTGTAAG_22mer_v4PAMscoreNA	Negative		-1	22	0.27757	0.0806385	-0.0026318	24.2905	0.112368	FALSE
Negative_NA_GCAGGCAAGCCAATGTGTCTCT_22mer_v4PAMscoreNA	Negative		-1	22	0.27757	0.0881729	-0.0295752	2.69944	-0.00767638	FALSE
Negative_NA_GCAGGGTACTTTAGT_15mer_v4PAMscoreNA	Negative		-1	15	0	-0.0759438	-0.0202245	21.4711	0.11576	FALSE
Negative_NA_GCAGGGTCCGACCTTATACGGAG_23mer_v4PAMscoreNA	Negative		-1	23	0.305109	0.111331	-0.00695616	12.7303	0.00804764	FALSE
Negative_NA_GCAGGGTTAAGAGACACAA_19mer_v4PAMscoreNA	Negative		-1	19	0.0738818	0.0464138	-0.00615457	14.7999	0.0264471	FALSE
Negative_NA_GCAGGTCATTGTTAGTGAG_19mer_v4PAMscoreNA	Negative		-1	19	0.0738818	0.0201196	-0.00649786	23.2725	0.0626575	FALSE
Negative_NA_GCAGTCCCGTAACGCTATGT_20mer_v4PAMscoreNA	Negative		-1	20	0.18219	0.203172	-0.0379466	24.6199	0.0406853	FALSE
Negative_NA_GCAGTCGCGACTTAAAGAGGT_21mer_v4PAMscoreNA	Negative		-1	21	0.26123	-0.00919332	-0.00966878	14.8405	-0.0010129	FALSE
Negative_NA_GCAGTGACCTGATAGTATGC_20mer_v4PAMscoreNA	Negative		-1	20	0.18219	0.156832	-0.0152635	24.3323	0.0633185	FALSE
Negative_NA_GCATACATCCCTCGCTTCTA_20mer_v4PAMscoreNA	Negative		-1	20	0.18219	0.07959	-0.0126679	7.7	0.009151	FALSE
Negative_NA_GCATATGGAGTAGTAACTTC_20mer_v4PAMscoreNA	Negative		-1	20	0.155271	-0.117629	0.558472	0.500854	-0.0223363	FALSE
Negative_NA_GCATCAACTAGCTTGCTA_18mer_v4PAMscoreNA	Negative		-1	18	0.0541272	-0.0433205	-0.0123318	24.6223	0.0457467	FALSE
Negative_NA_GCATCAGTTCCCATCGTACAATA_23mer_v4PAMscoreNA	Negative		-1	23	0.279832	-0.00246331	0.00182681	5.2	0.0238228	FALSE
Negative_NA_GCATCCACATAGTACC_16mer_v4PAMscoreNA	Negative		-1	16	0.0269197	-0.0592463	-0.00326389	24.5695	-0.0691036	FALSE
Negative_NA_GCATCCGGAGCCCGTCCGTTAA_22mer_v4PAMscoreNA	Negative		-1	22	0.275927	0.00445827	0.00612451	24.5942	-0.0239303	FALSE
Negative_NA_GCATCGGTAGCAAGAGGCCTCT_22mer_v4PAMscoreNA	Negative		-1	22	0.27757	0.130048	-0.0171891	10.3	0.0130989	FALSE
Negative_NA_GCATCTCACCGTTTATACGCT_21mer_v4PAMscoreNA	Negative		-1	21	0.23431	-4.1992e-05	0.00878324	14.0498	-0.011259	FALSE
Negative_NA_GCATCTCTTTATTACAGGAC_20mer_v4PAMscoreNA	Negative		-1	20	0.155271	-0.0640382	0.00487873	24.509	0.035027	FALSE
Negative_NA_GCATCTTGCGGACTAATACATTG_23mer_v4PAMscoreNA	Negative		-1	23	0.279832	-0.0361425	0.00303761	24.5537	-0.108779	FALSE
Negative_NA_GCATCTTGCGGACTAATACATT_22mer_v4PAMscoreNA	Negative		-1	22	0.25065	-0.103904	0.010343	14.8	-0.0182833	FALSE
Negative_NA_GCATGACGCTTCTAACACACGA_22mer_v4PAMscoreNA	Negative		-1	22	0.27757	0.0870803	-0.0132398	14.8	0.0191654	FALSE
Negative_NA_GCATGAGCTCTAATGGTACA_20mer_v4PAMscoreNA	Negative		-1	20	0.155271	0.00895824	-0.00165436	24.594	-0.0259816	FALSE
Negative_NA_GCATGCCAACTCGACTCTATAGG_23mer_v4PAMscoreNA	Negative		-1	23	0.306752	0.209567	-0.0275995	11.6682	0.0286871	FALSE
Negative_NA_GCATGCGTTCTCTGTAATAC_20mer_v4PAMscoreNA	Negative		-1	20	0.155271	0.0151858	-0.00232479	19.7224	0.00533979	FALSE
Negative_NA_GCATGCTACAAGAGACAT_18mer_v4PAMscoreNA	Negative		-1	18	0.0541272	0.012093	-0.0150564	7.77146	-0.0013328	FALSE
Negative_NA_GCATGGACCTTAAACTACAT_20mer_v4PAMscoreNA	Negative		-1	20	0.155271	-0.174717	0.0148487	14.8	-0.00510124	FALSE
Negative_NA_GCATGGCCACTCTAACGTACTC_22mer_v4PAMscoreNA	Negative		-1	22	0.27757	-0.00788122	-0.00554732	19.7	-0.0420478	FALSE
Negative_NA_GCATGGTTGCCTAATCATCCCT_22mer_v4PAMscoreNA	Negative		-1	22	0.27757	-0.054348	0.00430713	19.7222	-0.0103003	FALSE
Negative_NA_GCATGTGAGAACTAAG_16mer_v4PAMscoreNA	Negative		-1	16	0	0.0830171	0.00449881	24.5956	-0.0352996	FALSE
Negative_NA_GCATGTGGTCACCTCTAGAAA_21mer_v4PAMscoreNA	Negative		-1	21	0.23431	0.0663123	-0.0209982	9.34402	0.0136128	FALSE
Negative_NA_GCATTACGTATCCCAT_16mer_v4PAMscoreNA	Negative		-1	16	0	0.102329	0.0100427	22.2392	0.328816	FALSE
Negative_NA_GCATTGGGCTCTAGTCCCTGTA_22mer_v4PAMscoreNA	Negative		-1	22	0.27757	0.0609154	-0.0137736	7.40878	0.0123874	FALSE
Negative_NA_GCCAACCGCATTACGTATCCCAT_23mer_v4PAMscoreNA	Negative		-1	23	0.306752	0.023187	0.00308387	19.7	-0.0157594	FALSE
Negative_NA_GCCAACCTATATGATACC_18mer_v4PAMscoreNA	Negative		-1	18	0.0541272	0.0889303	-0.0146241	19.4896	0.0101359	FALSE
Negative_NA_GCCAACGGCTCACAACTGTAG_21mer_v4PAMscoreNA	Negative		-1	21	0.26123	-0.0998963	0.0189195	19.141	-0.0286286	FALSE
Negative_NA_GCCAACTCGACTCTATAGG_19mer_v4PAMscoreNA	Negative		-1	19	0.100801	0.0623018	-0.0096082	19.7	0.0308074	FALSE
Negative_NA_GCCAAGGGTTTATAGTCTGCTA_22mer_v4PAMscoreNA	Negative		-1	22	0.25065	0.0581434	-0.0195679	2.67579	0.00968785	FALSE
Negative_NA_GCCAAGTCGTCTATCCTCTGTC_22mer_v4PAMscoreNA	Negative		-1	22	0.27757	-0.0191827	0.00309177	24.5961	-0.0152671	FALSE
Negative_NA_GCCAAGTGGGCACCTAAATTGT_22mer_v4PAMscoreNA	Negative		-1	22	0.27757	0.0964946	-0.011466	14.8445	0.000578341	FALSE
Negative_NA_GCCAATGTTGCCTAAGTGCTA_21mer_v4PAMscoreNA	Negative		-1	21	0.23431	-0.102736	0.00890692	24.5692	-0.027969	FALSE
Negative_NA_GCCACACGCCCTAGAATACCC_21mer_v4PAMscoreNA	Negative		-1	21	0.259587	0.111604	-0.0200287	23.2981	-0.0914282	FALSE
Negative_NA_GCCACCAAGACTTAAAG_17mer_v4PAMscoreNA	Negative		-1	17	0	0.0864542	-0.0206358	19.7162	-0.000140397	FALSE
Negative_NA_GCCACCGCGTGCAGGTATTATGC_23mer_v4PAMscoreNA	Negative		-1	23	0.305109	0.0571701	-0.0022051	14.8	0.0242109	FALSE
Negative_NA_GCCACCGTAGGCGACTCTAGATTC_24mer_v4PAMscoreNA	Negative		-1	24	0.279289	0.0688223	0.00966763	24.6073	-0.030846	FALSE
Negative_NA_GCCACCTGAACCCTAAGTACTA_22mer_v4PAMscoreNA	Negative		-1	22	0.27757	-0.134959	0.0195739	21.2708	-0.0286537	FALSE
Negative_NA_GCCACGCATCTCTTTATTACAGGA_24mer_v4PAMscoreNA	Negative		-1	24	0.252369	0.0655737	-0.0096674	7.69997	0.0205238	FALSE
Negative_NA_GCCACGTCCCTCCTAAAG_18mer_v4PAMscoreNA	Negative		-1	18	0.0794038	-0.169667	0.0129182	9.30905	-0.00511928	FALSE
Negative_NA_GCCACGTCTTGTTACCAGAGA_21mer_v4PAMscoreNA	Negative		-1	21	0.26123	-0.0596305	0.0170297	2.80597	0.00411515	FALSE
Negative_NA_GCCACGTGGACATATAAGTTCA_22mer_v4PAMscoreNA	Negative		-1	22	0.25065	0.0541759	-0.0194931	5.35018	0.0140344	FALSE
Negative_NA_GCCACGTTACTGTTAGCT_18mer_v4PAMscoreNA	Negative		-1	18	0.0810469	-0.0656556	-0.00633621	19.7	0.0429554	FALSE
Negative_NA_GCCACTACGAGAGCAGTA_18mer_v4PAMscoreNA	Negative		-1	18	0.0810469	-0.0186565	-0.000581685	19.7241	0.0161678	FALSE
Negative_NA_GCCACTCTACCGAGTAGACTCTGT_24mer_v4PAMscoreNA	Negative		-1	24	0.279289	-0.0179799	-0.00661424	19.718	-0.0133265	FALSE
Negative_NA_GCCAGCACGAGAAAGTTAATG_21mer_v4PAMscoreNA	Negative		-1	21	0.23431	-0.0304197	0.0105125	19.7	-0.02057	FALSE
Negative_NA_GCCAGCCGGTAGGAGAATAG_20mer_v4PAMscoreNA	Negative		-1	20	0.18219	0.0340858	0.00180764	24.5117	0.0459303	FALSE
Negative_NA_GCCAGCGCCTAGAGTAGCCTT_21mer_v4PAMscoreNA	Negative		-1	21	0.259587	0.0310521	-0.00182648	14.844	0.00891984	FALSE
Negative_NA_GCCAGCGGTTGCCGTAAGACTGTA_24mer_v4PAMscoreNA	Negative		-1	24	0.279289	-0.0256846	0.0126778	22.6143	-0.0430252	FALSE
Negative_NA_GCCAGGAACGGTGTATATTA_20mer_v4PAMscoreNA	Negative		-1	20	0.155271	-0.0559374	0.0104985	24.5067	-0.0550522	FALSE
Negative_NA_GCCAGGATATTAGAAGCATGCA_22mer_v4PAMscoreNA	Negative		-1	22	0.25065	0.00435837	-0.000844863	24.9049	-0.0462625	FALSE
Negative_NA_GCCAGGCCGGACTATTAATGC_21mer_v4PAMscoreNA	Negative		-1	21	0.26123	0.0225904	-0.00863014	22.9318	0.0659921	FALSE
Negative_NA_GCCAGGCTAGAGGGCAGA_18mer_v4PAMscoreNA	Negative		-1	18	0.0794038	0.0658013	-0.0114311	14.8002	0.0150316	FALSE
Negative_NA_GCCAGGCTTTAAATTCAGTAC_21mer_v4PAMscoreNA	Negative		-1	21	0.23431	-0.0670808	0.00870877	26.0552	0.103923	FALSE
Negative_NA_GCCATACGCGGTTCGTTTAGAT_22mer_v4PAMscoreNA	Negative		-1	22	0.27757	0.00154563	-0.00860795	19.7167	-0.018172	FALSE
Negative_NA_GCCATCCGATTAGGTTGTTCTA_22mer_v4PAMscoreNA	Negative		-1	22	0.25065	0.011753	0.00291161	25.0129	-0.0686853	FALSE
Negative_NA_GCCATCGGCTACCCGTCCATA_21mer_v4PAMscoreNA	Negative		-1	21	0.259587	-0.00122125	0.0185183	19.0192	0.0402438	FALSE
Negative_NA_GCCATTCTAGGATACAC_17mer_v4PAMscoreNA	Negative		-1	17	0	0.000746947	-0.00622201	24.5914	0.096811	FALSE
[truncated: 95,775 more rows]

## Sheet: (6) Msmeg two-line fits
ID	Gene	Essentiality	PAM	Size	Strength	Alpha_L	Beta_L	Gamma	Beta_E	Flat
[truncated: 176,286 more rows]
