# Supplementary material for: Genome-wide gene expression tuning reveals diverse vulnerabilities of M. tuberculosis
Source: Cell. 2021 Aug 19;184(17):4579–4592.e24. doi: 10.1016/j.cell.2021.06.033 (PMC8382161; doi:10.1016/j.cell.2021.06.033)
Supplement: Data S2. Essentiality calls and VI values for all targeted Mtb H37Rv, HN878, and Msmeg genes, related to Figures 1, 3, 4, 5, 6, S2, S3, S4, S5, and S6 [file mmc3.xlsx]

## Sheet: Legend
Supplementary Data S2: Essentiality calls and vulnerability index values for all targeted M. tuberculosis H37Rv, HN878 and M. smegmatis genes, related to Figure 1,3-6; S4-9
CRISPRi essentiality calls and vulnerability estimates (Tabs 1-3)
Column name	Column description
locus_tag	ORF ID
name	ORF common name
antibacterial	Antibacterial compound known to target this gene product
tnseq_ess	Gene essentiality predicted by TnSeq (PMID:28096490)
crispr_ess	Gene essentiality predicted by CRISPRi in this paper
n_guides	Total number of sgRNAs targeting this ORF in the library
str_span	The predicted strength span (linear model strengths) covered by sgRNAs targeting this gene (i.e. max(strength) - min(strength) )
gene_gamma	The mean gene-level gamma value estimated by the vulnerability model for all sgRNAs targeting this gene. Gamma represents the phenotypic lag i.e. the number of generations it takes for sgRNAs to transition from a lag-phase to a depletion phase
l_gamma	Lower bound of the mean gamma value (95% Highest Density Interval)
u_gamma	Upper bound of the gamma value (95% Highest Density Interval)
K	The mean K parameter estimated by the vulnerability model
l_K	Lower bound of the K parameter (95% Highest Density Interval)
u_K	Upper bound of the K parameter (95% Highest Density Interval)
H	The mean H value estimated by the vulnerability model
l_H	Lower bound of the H parameter (95% Highest Density Interval)
u_H	Upper bound of the H parameter (95% Highest Density Interval)
beta_max	The mean beta_max value estimated by the vulnerability model
l_beta	Lower bound of the beta_max parameter (95% Highest Density Interval)
u_beta	Upper bound of the beta_max parameter (95% Highest Density Interval)
beta_max_span	Width of the 95% Highest Density Interval for the beta_max parameter
M	The mean M value estimated by the vulnerability model
l_M	Lower bound of the M parameter (95% Highest Density Interval)
u_M	Upper bound of the M parameter (95% Highest Density Interval)
M_span	Width of the 95% Highest Density Interval for the M parameter
certain	Binary value indicating whether the gene met the criteria for confident vulnerability estimates
Vulnerability Index	Mean Vulnerability index. This value is used to determine gene vulnerability
VI Lower Bound	Lower bound of the Vulnerability Index (95% Highest Density Interval)
VI Upper Bound	Upper bound of the Vulnerability Index (95% Highest Density Interval)
Differential vulnerability results between M. tuberculosis H37Rv and M. tuberculosis HN878 (Tab 4)
Column names	Column descriptions
gene	ORF ID
name	ORF common name
delta_gamma	Difference between gene-level estimates of gamma between strains (HN878-H37Rv)
delta_beta_max	Difference between estimates of beta_max between strains (HN878-H37Rv)
delta_M	Difference between estimates of M between strains (HN878-H37Rv)
raw_delta_VI	Raw difference between the Vulnerability Index (HN878-H37Rv)
norm_delta_VI	Normalized difference between the Vulnerability Index (HN878-H37Rv). Values have been normalized relative to average difference.

## Sheet: (1) Mtb H37Rv
locus_tag	name	antibacterial	tnseq_ess	crispr_ess	n_guides	str_span	gene_gamma	l_gamma	u_gamma	K	l_K	u_K	H	l_H	u_H	beta_max	l_beta	u_beta	beta_max_span	M	l_M	u_M	M_span	certain	Vulnerability Index	VI Lower Bound	VI Upper Bound
16S	16S		Uncertain	Essential	107	0.9678	0.821	0.807	0.835	0.012	-0.034	0.06	10.503	8.064	13.036	-0.716	-0.742	-0.689	0.053	0.451	0.419	0.481	0.062	TRUE	-9.366	-10.257	-8.407
23S	23S		Uncertain	Essential	211	0.9811	1.245	1.235	1.254	0.07	0.01	0.131	6.009	5.092	7.079	-0.822	-0.848	-0.797	0.051	0.377	0.35	0.405	0.054	TRUE	-11.161	-12.15	-10.243
4.5S	4.5S		Uncertain	Essential	9	0.6606	2.087	1.93	2.251	-0.378	-0.583	-0.176	10.336	3.858	18.765	-0.698	-0.79	-0.606	0.184	0.319	0.142	0.524	0.382	FALSE	-13.909	-16.673	-10.973
5S	5S		Uncertain	Essential	20	0.898	1.698	1.621	1.777	-0.127	-0.271	0.024	8.955	3.466	15.163	-0.676	-0.76	-0.594	0.166	0.351	0.228	0.485	0.258	FALSE	-11.068	-13.606	-8.179
rnpB	rnpB		Uncertain	Essential	21	0.9662	4.096	4.048	4.144	-0.002	-0.043	0.039	14.973	9.941	20.332	-0.443	-0.467	-0.42	0.047	0.585	0.559	0.612	0.053	TRUE	-3.901	-4.567	-3.177
RVBD0001	dnaA		Essential	Essential	109	0.9386	1.047	1.027	1.067	-0.046	-0.115	0.023	12.252	8.912	15.934	-0.681	-0.707	-0.654	0.053	0.294	0.264	0.323	0.059	TRUE	-11.914	-12.786	-10.995
RVBD0002	dnaN		Essential	Essential	139	0.9369	4.303	4.279	4.328	0.015	-0.028	0.06	5.896	4.579	7.295	-0.657	-0.685	-0.63	0.055	0.615	0.568	0.659	0.091	TRUE	-5.254	-6.137	-4.317
RVBD0003	recF		NonEssential	NonEssential	6	0.1702	6.148	5.632	6.732	0.081	-0.445	0.72	10.609	3.407	19.228	-0.41	-0.668	-0.137	0.531	0.462	0.117	0.793	0.677	FALSE	-4.675	-12.156	3.412
RVBD0004	RVBD0004		NonEssential	Essential	5	0.5227	3.741	2.588	4.911	0.051	-0.226	0.376	10.736	3.896	18.985	-0.436	-0.551	-0.321	0.231	0.542	0.357	0.722	0.365	FALSE	-4.379	-8.782	0.414
RVBD0005	gyrB	fluoroquinolones	Essential	Essential	118	0.8541	3.49	3.472	3.511	-0.008	-0.068	0.053	17.385	13.013	22.015	-0.955	-0.984	-0.926	0.058	0.413	0.39	0.435	0.045	TRUE	-11.389	-12.279	-10.491
RVBD0006	gyrA	fluoroquinolones	Essential	Essential	198	0.9817	5.557	5.543	5.57	0.025	-0.047	0.093	6.314	5.186	7.468	-1.082	-1.122	-1.044	0.078	0.547	0.514	0.578	0.064	TRUE	-9.076	-10.265	-7.931
RVBD0007	RVBD0007		NonEssential	NonEssential	5	0.2303	6.665	6.118	7.234	0.188	-0.085	0.591	10.848	4.525	19.724	-0.093	-0.172	-0.01	0.162	0.421	0.168	0.688	0.52	FALSE	1.002	-2.034	4.641
RVBD0008c	RVBD0008c		NonEssential	NonEssential	6	0.1127	4.571	2.981	6.195	0.212	0.007	0.558	12.569	6.148	19.412	-0.018	-0.038	0.003	0.041	0.315	0.148	0.513	0.365	FALSE	1.111	-0.475	3.622
RVBD0009	ppiA		NonEssential	NonEssential	5	0.35	6.45	4.961	7.947	0.16	-0.033	0.486	11.868	5.562	19.746	-0.051	-0.078	-0.025	0.053	0.315	0.133	0.502	0.369	FALSE	0.182	-1.283	2.275
RVBD0010c	RVBD0010c		NonEssential	NonEssential	5	0.4172	6.227	4.488	7.845	0.152	0	0.441	13.033	6.897	20.736	-0.008	-0.028	0.011	0.039	0.231	0.101	0.386	0.285	FALSE	0.578	-0.358	1.972
RVBD0011c	RVBD0011c		NonEssential	NonEssential	4	0.0719	6.179	5.539	6.799	0.083	-0.185	0.48	12.552	5.857	20.622	-0.219	-0.253	-0.185	0.068	0.316	0.135	0.508	0.374	FALSE	-2.652	-4.692	0.102
RVBD0012	RVBD0012		NonEssential	NonEssential	7	0.3371	6.155	5.565	6.695	0.192	-0.008	0.51	11.991	5.575	19.596	-0.027	-0.056	0	0.056	0.329	0.144	0.527	0.382	FALSE	1.299	-0.214	3.681
RVBD0013	trpG		Essential	Essential	99	0.901	1.848	1.83	1.864	-0.057	-0.098	-0.014	14.219	9.906	18.947	-0.708	-0.736	-0.681	0.055	0.606	0.578	0.635	0.057	TRUE	-7.258	-8.103	-6.343
RVBD0014c	pknB		Essential	Essential	159	0.898	6.652	6.64	6.665	0.109	0.024	0.203	5.276	4.118	6.534	-0.944	-0.985	-0.899	0.086	0.449	0.408	0.49	0.082	TRUE	-8.232	-9.502	-7.031
RVBD0015c	pknA		Essential	Essential	98	0.9714	6.464	6.449	6.478	-0.023	-0.051	0.007	9.114	7.876	10.364	-1.123	-1.142	-1.104	0.038	0.639	0.617	0.662	0.046	TRUE	-7.402	-8.028	-6.771
RVBD0016c	pbpA		NonEssential	NonEssential	10	0.2157	6.491	6.287	6.692	0.168	-0.126	0.605	11.618	5.289	19.241	-0.151	-0.183	-0.118	0.065	0.411	0.162	0.657	0.496	FALSE	-0.256	-2.76	3.536
RVBD0017c	rodA		NonEssential	NonEssential	14	0.2727	3.581	3.523	3.643	0.15	-0.127	0.571	11.365	4.972	19.354	-0.159	-0.205	-0.113	0.092	0.403	0.18	0.643	0.463	FALSE	-0.377	-3.251	3.813
RVBD0018c	pstP		Essential	Essential	174	0.9898	3.642	3.633	3.651	-0.032	-0.116	0.045	11.832	6.643	17.755	-0.535	-0.582	-0.487	0.094	0.393	0.34	0.447	0.107	TRUE	-7.122	-8.356	-5.778
RVBD0019c	fhaB		NonEssential	Essential	5	0.4854	4.019	3.697	4.35	-0.011	-0.423	0.441	10.839	4.67	19.45	-0.78	-0.975	-0.579	0.395	0.535	0.352	0.705	0.353	FALSE	-7.669	-14.029	-0.761
RVBD0020c	fhaA		Essential	Essential	92	0.9352	5.199	5.177	5.22	-0.017	-0.082	0.052	8.645	4.507	13.521	-0.322	-0.355	-0.29	0.065	0.327	0.249	0.402	0.154	TRUE	-4.174	-5.024	-3.284
RVBD0021c	RVBD0021c		NonEssential	NonEssential	7	0.2874	4.894	3.438	6.243	0.209	-0.004	0.578	13.014	6.406	20.101	-0.013	-0.026	0.001	0.027	0.295	0.116	0.489	0.373	FALSE	1.06	-0.364	3.515
RVBD0022c	whiB5		NonEssential	NonEssential	6	0.3739	5.905	4.143	7.576	0.174	0.003	0.462	13.248	7.158	20.567	-0.006	-0.019	0.006	0.025	0.244	0.102	0.392	0.29	FALSE	0.687	-0.271	2.257
RVBD0023	RVBD0023		Essential	Essential	55	0.9622	1.364	1.266	1.474	0.01	0.002	0.018	26.489	22.957	30.219	-0.75	-0.756	-0.745	0.011	0.679	0.672	0.687	0.015	TRUE	-5.531	-5.751	-5.331
RVBD0024	RVBD0024		NonEssential	NonEssential	5	0.3627	4.231	3.414	5.025	0.146	-0.165	0.553	10.264	3.688	18.275	-0.181	-0.282	-0.068	0.214	0.468	0.203	0.743	0.541	FALSE	-0.605	-4.483	4.531
RVBD0025	RVBD0025		NonEssential	NonEssential	6	0.113	5.166	3.468	6.966	0.203	-0.001	0.545	13.072	6.837	20.219	-0.015	-0.032	0.001	0.034	0.299	0.14	0.491	0.351	FALSE	0.988	-0.45	3.217
RVBD0026	RVBD0026		NonEssential	NonEssential	12	0.2924	3.849	3.727	3.966	0.178	-0.138	0.555	10.687	4.261	18.002	-0.166	-0.228	-0.102	0.126	0.495	0.265	0.737	0.472	FALSE	0.056	-3.776	4.867
RVBD0027	RVBD0027		NonEssential	NonEssential	4	0.1027	6.018	4.046	7.903	0.137	-0.016	0.379	12.405	5.92	20.349	-0.011	-0.039	0.019	0.058	0.238	0.094	0.39	0.296	FALSE	0.476	-0.557	1.983
RVBD0028	RVBD0028		NonEssential	NonEssential	7	0.4347	4.926	4.09	5.787	0.16	-0.238	0.62	10.186	3.299	18.812	-0.24	-0.422	-0.043	0.379	0.533	0.204	0.85	0.646	FALSE	-0.548	-6.501	6.081
RVBD0029	RVBD0029		NonEssential	NonEssential	9	0.2877	4.125	3.802	4.443	0.189	-0.068	0.603	11.406	4.689	19.653	-0.067	-0.126	-0.01	0.115	0.378	0.139	0.639	0.5	FALSE	0.618	-2.125	4.326
RVBD0030	RVBD0030		NonEssential	NonEssential	4	0.1633	0.304	-0.258	0.911	0.201	-0.012	0.585	13.531	7.339	20.678	-0.029	-0.039	-0.021	0.018	0.29	0.109	0.472	0.363	FALSE	1.035	-0.687	4.08
RVBD0031	RVBD0031		Uncertain	NonEssential	2	0.0455	6.865	4.509	9.033	0.211	-0.385	0.824	10.081	3.435	18.546	-0.173	-0.558	0.207	0.764	0.505	0.135	0.862	0.727	FALSE	0.329	-8.374	9.079
RVBD0032	bioF2		NonEssential	NonEssential	27	0.2977	4.204	4.114	4.298	0.202	-0.039	0.555	11.608	5.632	18.282	-0.088	-0.115	-0.063	0.052	0.433	0.237	0.639	0.402	FALSE	0.757	-1.708	4.324
RVBD0033	acpA		NonEssential	NonEssential	5	0.4047	5.711	3.891	7.562	0.164	-0.007	0.444	12.962	6.579	20.331	-0.007	-0.024	0.01	0.034	0.251	0.1	0.436	0.336	FALSE	0.69	-0.43	2.3
RVBD0034	RVBD0034		NonEssential	NonEssential	7	0.3613	4.224	3.409	5.06	0.16	-0.141	0.537	10.25	3.188	18.523	-0.141	-0.253	-0.024	0.229	0.473	0.203	0.787	0.584	FALSE	-0.039	-4.1	4.448
RVBD0035	fadD34		NonEssential	NonEssential	10	0.2469	4.353	3.916	4.782	0.192	-0.101	0.605	11.178	4.403	19.454	-0.09	-0.162	-0.014	0.149	0.423	0.155	0.732	0.577	FALSE	0.534	-2.842	5.108
RVBD0036c	RVBD0036c		NonEssential	NonEssential	6	0.2392	5.445	3.96	6.925	0.214	0	0.583	12.163	5.855	19.725	-0.017	-0.038	0.003	0.041	0.349	0.151	0.558	0.407	FALSE	1.215	-0.521	3.994
RVBD0037c	RVBD0037c		NonEssential	NonEssential	17	0.3082	2.949	2.782	3.097	0.22	0.011	0.535	12.161	6.273	18.67	-0.023	-0.036	-0.011	0.025	0.355	0.184	0.54	0.356	FALSE	1.526	-0.309	4.318
RVBD0038	RVBD0038		NonEssential	NonEssential	5	0.2414	5.673	3.994	7.408	0.133	-0.01	0.363	12.573	6.441	20.428	-0.021	-0.043	0.002	0.045	0.239	0.108	0.388	0.28	FALSE	0.278	-0.689	1.573
RVBD0039c	RVBD0039c		NonEssential	NonEssential	5	0.3008	5.427	4.278	6.581	0.138	-0.036	0.42	11.706	4.797	19.78	-0.037	-0.08	0.006	0.086	0.295	0.103	0.5	0.397	FALSE	0.271	-1.343	2.277
RVBD0040c	mtc28		NonEssential	NonEssential	7	0.0733	5.227	4.389	6.038	0.224	-0.037	0.632	12.06	5.41	19.525	-0.047	-0.075	-0.019	0.056	0.392	0.15	0.665	0.514	FALSE	1.28	-1.013	5.208
RVBD0041	leuS		Essential	Essential	282	0.9898	2.172	2.163	2.179	-0.032	-0.059	-0.006	16.412	12.116	20.891	-0.607	-0.623	-0.591	0.032	0.392	0.367	0.416	0.049	TRUE	-8.704	-9.239	-8.222
RVBD0042c	RVBD0042c		NonEssential	NonEssential	5	0.3438	6.39	5.194	7.504	0.11	-0.133	0.471	11.133	4.355	18.708	-0.175	-0.223	-0.121	0.102	0.356	0.178	0.545	0.366	FALSE	-1.975	-4.238	0.791
RVBD0043c	RVBD0043c		NonEssential	NonEssential	14	0.224	1.851	1.732	1.965	0.211	0.004	0.593	13.45	7.619	20.122	-0.016	-0.024	-0.009	0.015	0.276	0.133	0.44	0.308	FALSE	1.284	-0.175	4.032
RVBD0044c	RVBD0044c		NonEssential	NonEssential	9	0.2632	3.643	2.629	4.785	0.193	-0.003	0.513	12.784	6.36	19.472	-0.027	-0.043	-0.011	0.032	0.316	0.142	0.486	0.344	FALSE	0.874	-0.578	3.436
RVBD0045c	RVBD0045c		NonEssential	NonEssential	10	0.2976	1.853	0.927	2.659	0.203	-0.01	0.584	13.024	6.77	20.888	-0.023	-0.037	-0.009	0.028	0.307	0.132	0.513	0.381	FALSE	1.081	-0.682	4.094
RVBD0046c	ino1		Essential	Essential	49	0.8403	2.46	2.209	2.724	0.028	-0.087	0.136	13.152	6.258	20.17	-0.407	-0.475	-0.342	0.133	0.428	0.342	0.516	0.174	TRUE	-5.01	-6.982	-3.145
RVBD0047c	RVBD0047c		NonEssential	Essential	6	0.1868	3.156	2.375	3.906	0.023	-0.538	0.646	10.46	3.799	18.732	-0.565	-0.817	-0.308	0.509	0.442	0.147	0.753	0.606	FALSE	-6.819	-15.235	1.861
RVBD0048c	RVBD0048c		NonEssential	NonEssential	6	0.3898	6.302	4.694	7.872	0.185	-0.002	0.491	12.655	6.443	19.957	-0.01	-0.025	0.006	0.031	0.275	0.124	0.446	0.322	FALSE	0.813	-0.325	2.584
RVBD0049	RVBD0049		NonEssential	NonEssential	6	0.3341	6.963	6.069	7.828	0.114	-0.104	0.403	10.56	3.922	18.334	-0.114	-0.181	-0.051	0.13	0.369	0.165	0.582	0.417	FALSE	-0.696	-2.858	1.664
RVBD0050	ponA1		NonEssential	NonEssential	14	0.3166	4.634	4.528	4.731	0.128	-0.155	0.522	10.842	4.132	18.738	-0.183	-0.252	-0.117	0.135	0.422	0.171	0.679	0.508	FALSE	-1.052	-4.293	3.072
RVBD0051	RVBD0051		NonEssential	NonEssential	22	0.3143	3.614	3.49	3.739	0.192	-0.064	0.569	10.988	4.825	18.636	-0.1	-0.144	-0.054	0.089	0.444	0.214	0.679	0.465	FALSE	0.564	-2.145	4.787
RVBD0052	RVBD0052		NonEssential	NonEssential	8	0.3682	5.164	4.141	6.157	0.187	-0.001	0.478	12.039	6.049	19.617	-0.022	-0.039	-0.007	0.032	0.303	0.153	0.468	0.315	FALSE	0.827	-0.446	2.762
RVBD0053	rpsF		Essential	Essential	20	0.5928	1.529	1.496	1.563	-0.04	-0.309	0.253	10.333	4.086	17.255	-0.737	-0.858	-0.619	0.239	0.428	0.312	0.541	0.229	FALSE	-10.207	-14.222	-5.94
RVBD0054	ssb		Essential	Essential	8	0.4966	2.281	1.637	2.989	0.105	-0.216	0.465	12.747	6.471	20.153	-0.767	-0.885	-0.652	0.232	0.349	0.274	0.417	0.143	FALSE	-10.732	-14.644	-6.738
RVBD0055	rpsR1		Essential	Essential	12	0.8295	1.183	1.048	1.329	0.012	-0.135	0.154	13.797	7.758	20.435	-0.772	-0.839	-0.696	0.143	0.405	0.344	0.471	0.127	TRUE	-10.938	-13.227	-8.348
RVBD0056	rplI		NonEssential	NonEssential	6	0.4297	5.078	4.46	5.716	0.122	-0.171	0.518	10.342	3.774	18.962	-0.191	-0.299	-0.095	0.204	0.471	0.194	0.784	0.59	FALSE	-1.077	-5.039	3.318
RVBD0057	RVBD0057		NonEssential	Essential	8	0.4353	3.942	2.75	5.151	-0.022	-0.457	0.53	10.273	3.444	18.65	-0.461	-0.679	-0.258	0.421	0.456	0.129	0.814	0.685	FALSE	-6.978	-13.614	0.985
RVBD0058	dnaB		Essential	Essential	204	0.9896	0.817	0.804	0.831	0.017	-0.027	0.062	5.924	4.899	6.955	-0.788	-0.812	-0.764	0.048	0.523	0.496	0.551	0.055	TRUE	-8.982	-9.889	-8.07
RVBD0059	RVBD0059		NonEssential	NonEssential	7	0.1851	3.076	1.153	4.831	0.176	-0.114	0.597	11.314	4.298	19.745	-0.106	-0.186	-0.029	0.157	0.398	0.161	0.667	0.506	FALSE	0.139	-3.388	4.443
RVBD0060	RVBD0060		Essential	Essential	61	0.901	0.763	0.741	0.786	-0.018	-0.162	0.114	12.138	6.092	18.683	-0.663	-0.728	-0.59	0.138	0.439	0.369	0.503	0.134	TRUE	-9.182	-11.517	-6.768
RVBD0061c	RVBD0061c		NonEssential	NonEssential	6	0.1944	4.953	3.349	6.593	0.211	-0.005	0.569	12.659	6.504	19.958	-0.022	-0.038	-0.005	0.033	0.341	0.149	0.557	0.408	FALSE	1.06	-0.607	3.795
RVBD0062	celA1		NonEssential	NonEssential	11	0.2727	4.284	4.097	4.481	0.169	-0.122	0.581	11.298	4.313	19.68	-0.117	-0.191	-0.039	0.151	0.414	0.145	0.709	0.565	FALSE	0.042	-3.345	4.456
RVBD0063	RVBD0063		NonEssential	NonEssential	19	0.3181	4.045	3.944	4.142	0.141	-0.118	0.516	11.596	4.975	20.354	-0.122	-0.169	-0.071	0.098	0.358	0.122	0.61	0.487	FALSE	-0.587	-3.129	2.991
RVBD0064	RVBD0064		NonEssential	NonEssential	37	0.2907	4.278	4.224	4.336	0.178	-0.054	0.545	11.661	5.329	19.134	-0.088	-0.116	-0.062	0.053	0.368	0.175	0.59	0.415	FALSE	0.232	-1.894	3.35
RVBD0064A	vapB1		NonEssential	NonEssential	6	0.4014	4.684	3.73	5.72	0.153	-0.119	0.519	9.988	3.286	18.189	-0.147	-0.268	-0.036	0.231	0.499	0.201	0.772	0.571	FALSE	-0.041	-4.128	4.679
RVBD0065	vapC1		NonEssential	NonEssential	6	0.172	5.509	4.318	6.652	0.206	-0.022	0.6	12.277	5.691	20.579	-0.035	-0.065	-0.006	0.059	0.357	0.128	0.613	0.485	FALSE	0.956	-1.015	4.122
RVBD0066c	icd2		NonEssential	NonEssential	20	0.2263	3.68	3.526	3.822	0.201	-0.055	0.563	11.669	5.696	17.821	-0.124	-0.145	-0.102	0.043	0.448	0.275	0.632	0.357	FALSE	0.403	-2.332	4.046
RVBD0067c	RVBD0067c		NonEssential	NonEssential	5	0.2759	3.881	2.409	5.42	0.162	-0.145	0.627	10.93	4.434	18.917	-0.136	-0.213	-0.053	0.159	0.392	0.135	0.67	0.535	FALSE	-0.73	-4.215	4.068
RVBD0068	RVBD0068		NonEssential	NonEssential	5	0.3855	6.91	5.345	8.319	0.166	-0.01	0.443	11.857	4.97	19.439	-0.021	-0.052	0.009	0.061	0.286	0.124	0.454	0.329	FALSE	0.649	-0.641	2.326
RVBD0069c	sdaA		NonEssential	NonEssential	10	0.2177	3.793	2.51	5.041	0.239	0.004	0.64	12.18	5.77	20.037	-0.009	-0.031	0.015	0.046	0.366	0.147	0.619	0.472	FALSE	1.717	-0.358	5.24
RVBD0070c	glyA2		NonEssential	NonEssential	11	0.1865	4.268	3.839	4.705	0.223	0.005	0.602	12.869	5.821	20.892	-0.012	-0.032	0.009	0.041	0.359	0.127	0.616	0.489	FALSE	1.577	-0.397	4.864
RVBD0071	RVBD0071		NonEssential	NonEssential	6	0.346	6.346	5.2	7.509	0.177	-0.026	0.483	11.684	5.09	18.863	-0.034	-0.068	0.001	0.069	0.315	0.137	0.508	0.371	FALSE	0.594	-0.946	2.761
RVBD0072	RVBD0072		NonEssential	NonEssential	10	0.2718	4.112	3.707	4.487	0.203	-0.026	0.585	11.644	5.022	19.397	-0.054	-0.085	-0.019	0.066	0.378	0.161	0.611	0.45	FALSE	0.932	-1.321	4.33
RVBD0073	RVBD0073		NonEssential	NonEssential	7	0.2667	5.262	4.139	6.349	0.202	-0.016	0.542	11.553	5.066	19.332	-0.032	-0.068	0.005	0.073	0.359	0.149	0.583	0.434	FALSE	1.103	-0.909	3.964
RVBD0074	RVBD0074		NonEssential	NonEssential	6	0.2563	5.407	4.249	6.585	0.192	-0.039	0.558	11.829	5.348	20.219	-0.051	-0.094	-0.009	0.085	0.381	0.154	0.626	0.473	FALSE	0.774	-1.446	4.045
RVBD0075	RVBD0075		NonEssential	NonEssential	6	0.1561	5.722	4.299	7.086	0.222	-0.011	0.611	12.523	6.166	20.121	-0.029	-0.047	-0.012	0.036	0.37	0.156	0.603	0.447	FALSE	1.243	-0.622	4.311
RVBD0076c	RVBD0076c		NonEssential	NonEssential	8	0.125	4.828	3.407	6.216	0.232	0.004	0.613	12.788	6.629	20.036	-0.008	-0.02	0.004	0.023	0.359	0.138	0.586	0.448	FALSE	1.57	-0.21	4.537
RVBD0077c	RVBD0077c		NonEssential	NonEssential	8	0.2192	4.248	3.095	5.385	0.212	-0.01	0.581	12.514	6.379	20.32	-0.025	-0.044	-0.006	0.039	0.341	0.143	0.547	0.404	FALSE	1.131	-0.605	4.108
RVBD0078	RVBD0078		NonEssential	NonEssential	7	0.3955	4.587	3.66	5.447	0.118	-0.127	0.456	10.407	3.317	18.26	-0.125	-0.201	-0.053	0.148	0.398	0.143	0.661	0.518	FALSE	-0.731	-3.555	2.802
RVBD0078A	RVBD0078A		NonEssential	NonEssential	8	0.2717	4.652	3.176	6.087	0.206	0.006	0.54	12.999	6.784	19.669	-0.009	-0.018	0.001	0.02	0.288	0.134	0.459	0.325	FALSE	1.058	-0.215	3.335
RVBD0078B	RVBD0078B		NonEssential	NonEssential	3	0.0163	6.332	4.298	8.303	0.259	-0.004	0.684	11.39	4.779	19.51	-0.004	-0.056	0.051	0.107	0.434	0.148	0.754	0.605	FALSE	2.03	-0.76	6.044
RVBD0079	RVBD0079		NonEssential	NonEssential	7	0.1062	4.443	4.048	4.826	0.206	-0.161	0.695	11.045	4.017	19.824	-0.148	-0.28	-0.035	0.245	0.476	0.153	0.823	0.67	FALSE	0.528	-4.4	6.855
RVBD0080	RVBD0080		NonEssential	NonEssential	5	0.1955	6.781	5.567	8.031	0.151	-0.116	0.497	10.713	3.741	19.076	-0.055	-0.16	0.056	0.216	0.366	0.103	0.65	0.547	FALSE	0.326	-2.548	3.604
RVBD0081	RVBD0081		NonEssential	NonEssential	5	0.3381	5.807	4.354	7.425	0.189	-0.003	0.486	11.973	5.402	18.895	-0.01	-0.039	0.018	0.056	0.288	0.14	0.462	0.322	FALSE	0.948	-0.372	2.924
RVBD0082	RVBD0082		NonEssential	NonEssential	2	0.0455	5.292	4.024	6.57	0.143	-0.393	0.774	10.674	3.712	19.587	-0.322	-0.61	-0.011	0.599	0.488	0.133	0.865	0.732	FALSE	-1.954	-10.076	7.005
RVBD0083	RVBD0083		NonEssential	NonEssential	13	0.2981	3.913	3.239	4.606	0.142	-0.146	0.533	10.748	3.99	18.888	-0.155	-0.244	-0.068	0.177	0.423	0.148	0.701	0.553	FALSE	-0.621	-4.648	3.533
RVBD0084	hycD		NonEssential	Essential	7	0.2152	4.104	3.952	4.256	0.133	-0.248	0.684	10.808	4.01	19.005	-0.293	-0.421	-0.172	0.25	0.487	0.15	0.815	0.665	FALSE	-1.702	-7.226	5.126
RVBD0085	hycP		NonEssential	NonEssential	6	0.2578	4.735	3.88	5.662	0.204	-0.152	0.672	10.502	3.542	19.074	-0.132	-0.267	0.016	0.283	0.478	0.169	0.822	0.653	FALSE	0.62	-4.423	6.325
RVBD0086	hycQ		NonEssential	NonEssential	22	0.2979	0.748	0.632	0.877	0.108	0.002	0.225	10.259	5.195	16.237	-0.249	-0.295	-0.2	0.095	0.791	0.721	0.854	0.133	FALSE	0.884	-1.31	3.238
RVBD0087	hycE		NonEssential	NonEssential	9	0.1227	5.28	4.88	5.708	0.202	-0.079	0.596	11.202	4.658	19.381	-0.081	-0.149	-0.013	0.135	0.445	0.148	0.741	0.592	FALSE	0.853	-2.458	4.903
RVBD0088	RVBD0088		NonEssential	NonEssential	6	0.3316	2.92	1.933	3.988	0.155	-0.314	0.679	10.58	3.421	19.304	-0.188	-0.433	0.046	0.478	0.45	0.12	0.766	0.646	FALSE	-0.698	-7.702	7.085
RVBD0089	RVBD0089		NonEssential	NonEssential	5	0.3997	6.103	4.921	7.396	0.142	-0.042	0.441	12.586	5.593	20.068	-0.039	-0.072	-0.008	0.064	0.264	0.112	0.446	0.334	FALSE	0.178	-1.092	1.931
RVBD0090	RVBD0090		NonEssential	NonEssential	6	0.2615	5.382	4.649	6.173	0.186	-0.084	0.572	10.469	3.823	18.266	-0.11	-0.189	-0.026	0.163	0.457	0.207	0.719	0.513	FALSE	0.449	-3.077	4.415
RVBD0091	mtn		NonEssential	NonEssential	6	0.3055	5.549	4.111	7.039	0.2	-0.003	0.521	12.451	6.178	19.477	-0.024	-0.043	-0.005	0.037	0.31	0.143	0.487	0.344	FALSE	0.853	-0.581	3.051
RVBD0092	ctpA		NonEssential	NonEssential	10	0.2639	3.592	2.966	4.223	0.188	-0.04	0.57	12.21	6.104	19.66	-0.063	-0.084	-0.044	0.04	0.335	0.152	0.545	0.393	FALSE	0.433	-1.462	3.505
RVBD0093c	RVBD0093c		NonEssential	NonEssential	5	0.3157	5.319	4.502	6.094	0.164	-0.088	0.522	11.202	4.799	19.828	-0.088	-0.156	-0.027	0.129	0.377	0.153	0.631	0.479	FALSE	0.104	-2.518	3.525
RVBD0094c	RVBD0094c		NonEssential	NonEssential	4	0.2035	5.998	4.508	7.615	0.211	-0.069	0.639	11.115	4.157	19.653	-0.055	-0.132	0.022	0.154	0.41	0.126	0.688	0.562	FALSE	1.061	-1.869	5.161
RVBD0095c	RVBD0095c		NonEssential	NonEssential	6	0.391	6.061	4.535	7.456	0.148	-0.006	0.397	13.182	6.99	20.465	-0.013	-0.028	0.005	0.033	0.227	0.103	0.372	0.269	FALSE	0.354	-0.535	1.638
RVBD0096	PPE1		NonEssential	NonEssential	12	0.3095	5.584	5.339	5.84	0.188	-0.054	0.56	11.509	4.839	19.563	-0.074	-0.111	-0.035	0.076	0.39	0.149	0.628	0.479	FALSE	0.562	-1.67	3.872
RVBD0097	RVBD0097		NonEssential	NonEssential	10	0.2459	4.11	3.682	4.529	0.192	-0.064	0.571	11.22	4.358	19.672	-0.078	-0.136	-0.017	0.119	0.394	0.164	0.645	0.481	FALSE	0.565	-2.184	4.36
RVBD0098	fcoT		NonEssential	NonEssential	11	0.3451	4.287	3.814	4.754	0.195	-0.004	0.502	11.13	5.17	18.444	-0.057	-0.085	-0.027	0.058	0.4	0.226	0.583	0.357	FALSE	0.868	-1.095	3.735
RVBD0099	fadD10		NonEssential	NonEssential	17	0.2875	4.472	4.314	4.659	0.208	-0.02	0.553	11.662	5.161	18.727	-0.055	-0.08	-0.032	0.047	0.4	0.185	0.598	0.413	FALSE	1.037	-1.094	4.282
RVBD0100	RVBD0100		NonEssential	NonEssential	5	0.357	5.767	4.307	7.274	0.186	-0.006	0.483	11.441	5.061	18.685	-0.026	-0.053	-0.003	0.051	0.336	0.164	0.537	0.374	FALSE	0.918	-0.664	3.095
RVBD0101	nrp		NonEssential	Essential	51	0.2877	4.049	4.004	4.091	0.108	0.012	0.203	10.668	5.488	16.51	-0.161	-0.194	-0.126	0.068	0.723	0.658	0.787	0.129	FALSE	0.628	-0.911	2.207
RVBD0102	RVBD0102		Essential	Essential	238	0.973	2.033	2.022	2.043	-0.005	-0.021	0.012	5.059	4.375	5.756	-0.466	-0.476	-0.455	0.021	0.744	0.715	0.773	0.058	TRUE	-3.353	-3.778	-2.958
RVBD0103c	ctpB		NonEssential	NonEssential	17	0.2706	4.464	4.175	4.732	0.213	-0.024	0.586	11.885	5.421	19.221	-0.044	-0.067	-0.023	0.045	0.375	0.163	0.594	0.431	FALSE	1.059	-0.884	4.422
RVBD0104	RVBD0104		NonEssential	NonEssential	24	0.2673	4.504	4.394	4.608	0.218	-0.002	0.571	11.928	6.037	19.133	-0.036	-0.056	-0.015	0.041	0.374	0.208	0.573	0.366	FALSE	1.226	-0.672	4.182
RVBD0105c	rpmB1		NonEssential	NonEssential	2	0.0275	6.493	3.974	8.899	0.2	-0.357	0.841	10.229	3.289	18.93	-0.164	-0.542	0.197	0.74	0.503	0.127	0.851	0.724	FALSE	0.432	-7.965	9.315
RVBD0106	RVBD0106		NonEssential	NonEssential	6	0.3819	5.809	4.968	6.672	0.176	-0.094	0.536	10.885	4.247	19.584	-0.073	-0.141	-0.006	0.135	0.399	0.152	0.675	0.523	FALSE	0.464	-2.307	3.771
RVBD0107c	ctpI		NonEssential	NonEssential	27	0.2641	3.253	3.119	3.39	0.216	-0.008	0.572	12.468	6.203	19.733	-0.026	-0.041	-0.011	0.03	0.334	0.154	0.531	0.377	FALSE	1.242	-0.52	4.224
RVBD0108c	RVBD0108c		NonEssential	NonEssential	5	0.4329	6.275	4.543	8.126	0.154	0	0.403	13.161	7.004	20.543	-0.005	-0.02	0.011	0.03	0.223	0.092	0.354	0.261	FALSE	0.601	-0.217	1.881
RVBD0109	PE-PGRS1		NonEssential	NonEssential	5	0.286	4.866	3.76	5.976	0.182	-0.265	0.688	10.165	3.078	18.595	-0.186	-0.409	0.046	0.455	0.501	0.166	0.837	0.671	FALSE	-0.008	-6.486	7.657
RVBD0110	RVBD0110		NonEssential	NonEssential	5	0.0869	7.879	6.296	9.353	0.193	-0.085	0.577	11.147	4.103	19.157	-0.063	-0.146	0.017	0.163	0.382	0.121	0.641	0.52	FALSE	0.48	-2.15	3.796
RVBD0111	RVBD0111		NonEssential	NonEssential	18	0.289	4.608	4.538	4.682	0.159	-0.126	0.559	11.054	4.156	19.431	-0.15	-0.222	-0.078	0.143	0.443	0.185	0.716	0.531	FALSE	-0.269	-3.704	4.031
RVBD0112	gca		NonEssential	NonEssential	10	0.3057	4.938	4.193	5.632	0.2	-0.02	0.544	11.274	4.459	18.783	-0.052	-0.091	-0.015	0.075	0.392	0.18	0.618	0.438	FALSE	0.902	-1.264	4.082
RVBD0113	gmhA		NonEssential	NonEssential	6	0.4485	4.707	3.761	5.724	0.151	-0.175	0.573	10.147	3.403	18.959	-0.167	-0.307	-0.034	0.273	0.485	0.161	0.814	0.653	FALSE	-0.283	-4.921	5.174
RVBD0114	gmhB		NonEssential	NonEssential	8	0.4576	4.091	3.323	4.807	0.088	-0.029	0.257	10.858	4.219	19.158	-0.04	-0.069	-0.01	0.059	0.334	0.133	0.542	0.41	FALSE	0.057	-1.202	1.507
RVBD0115	hddA		NonEssential	NonEssential	17	0.316	4.367	4.22	4.513	0.187	-0.033	0.563	12.079	5.263	19.799	-0.056	-0.08	-0.031	0.049	0.341	0.142	0.559	0.417	FALSE	0.467	-1.412	3.475
RVBD0116c	ldtA		NonEssential	NonEssential	5	0.3705	6.066	4.257	7.992	0.178	0.004	0.47	13.129	6.844	20.283	-0.014	-0.029	0	0.029	0.262	0.128	0.42	0.292	FALSE	0.774	-0.265	2.366
RVBD0117	oxyS		NonEssential	NonEssential	6	0.2814	4.309	3.652	4.937	0.173	-0.133	0.625	10.843	3.836	18.773	-0.135	-0.218	-0.054	0.164	0.439	0.148	0.731	0.583	FALSE	-0.046	-3.995	4.655
RVBD0118c	oxcA		NonEssential	NonEssential	10	0.2554	1.321	0.452	2.135	0.222	0.008	0.594	12.896	6.411	20.356	-0.011	-0.025	0.001	0.026	0.322	0.132	0.522	0.39	FALSE	1.558	-0.3	4.751
RVBD0119	fadD7		NonEssential	NonEssential	9	0.3272	4.336	4.007	4.675	0.192	-0.044	0.546	11.658	5.35	19.882	-0.061	-0.093	-0.031	0.062	0.376	0.166	0.607	0.441	FALSE	0.624	-1.529	3.79
RVBD0120c	fusA2		NonEssential	NonEssential	20	0.2885	4.949	4.515	5.404	0.199	-0.014	0.572	12.84	6.172	19.836	-0.028	-0.043	-0.013	0.031	0.309	0.118	0.503	0.385	FALSE	0.774	-0.716	3.477
RVBD0121c	RVBD0121c		NonEssential	NonEssential	5	0.3354	5.696	3.894	7.611	0.105	-0.001	0.284	12.308	5.639	20.083	-0.006	-0.023	0.01	0.033	0.234	0.09	0.39	0.299	FALSE	0.405	-0.332	1.358
RVBD0122	RVBD0122		NonEssential	NonEssential	5	0.2938	6.641	5.088	8.066	0.156	0.004	0.414	12.954	6.659	19.952	-0.006	-0.025	0.012	0.037	0.239	0.109	0.393	0.284	FALSE	0.493	-0.426	1.791
RVBD0123	RVBD0123		NonEssential	Essential	5	0.5314	5.099	3.797	6.363	-0.104	-0.782	0.601	10.609	3.536	19.57	-0.72	-1.102	-0.368	0.734	0.367	0.085	0.68	0.595	FALSE	-13.477	-22.983	-3.74
RVBD0124	PE-PGRS2		NonEssential	NonEssential	5	0.507	4.567	3.811	5.38	0.025	-0.188	0.294	9.954	2.976	18.295	-0.156	-0.259	-0.062	0.197	0.429	0.115	0.761	0.646	FALSE	-1.663	-4.738	1.697
RVBD0125	pepA		NonEssential	NonEssential	7	0.1865	5.124	3.831	6.474	0.234	0.002	0.616	11.758	5.21	19.269	-0.015	-0.046	0.016	0.062	0.381	0.157	0.633	0.476	FALSE	1.594	-0.553	4.936
RVBD0126	treS		NonEssential	Essential	26	0.2979	4.791	4.752	4.83	0.115	-0.196	0.544	11.581	5.327	19.052	-0.229	-0.27	-0.188	0.082	0.414	0.184	0.678	0.493	FALSE	-1.651	-4.675	2.597
RVBD0127	mak		NonEssential	NonEssential	11	0.2742	6.489	6.362	6.624	0.135	0.02	0.252	10.653	5.52	16.429	-0.249	-0.287	-0.211	0.076	0.704	0.655	0.753	0.097	FALSE	0.279	-1.353	1.875
RVBD0128	RVBD0128		NonEssential	NonEssential	10	0.2775	4.449	4.201	4.679	0.151	0.01	0.319	10.073	4.212	16.789	-0.155	-0.206	-0.107	0.1	0.646	0.545	0.741	0.196	FALSE	0.776	-1.287	3.206
RVBD0129c	fbpC		NonEssential	NonEssential	13	0.2149	4.202	4.012	4.394	0.199	-0.021	0.544	12.592	6.314	19.708	-0.036	-0.05	-0.022	0.028	0.343	0.157	0.558	0.4	FALSE	1.097	-0.636	3.98
RVBD0130	htdZ		NonEssential	NonEssential	5	0.3927	6.723	5.025	8.282	0.139	-0.024	0.406	11.4	5.226	19.578	-0.034	-0.06	-0.011	0.049	0.308	0.122	0.515	0.393	FALSE	0.227	-1.028	1.935
RVBD0131c	fadE1		NonEssential	NonEssential	11	0.2985	1.791	0.969	2.603	0.197	-0.001	0.5	13.089	6.959	19.982	-0.015	-0.026	-0.005	0.021	0.298	0.144	0.474	0.33	FALSE	1.107	-0.364	3.52
RVBD0132c	fgd2		NonEssential	NonEssential	13	0.1984	5.323	4.553	6.07	0.238	0.003	0.662	12.381	6.257	19.387	-0.02	-0.035	-0.005	0.03	0.365	0.156	0.585	0.43	FALSE	1.526	-0.367	4.743
RVBD0133	RVBD0133		NonEssential	NonEssential	5	0.3772	5.763	4.434	7.141	0.155	-0.054	0.467	11.312	4.528	19.344	-0.061	-0.105	-0.017	0.088	0.354	0.15	0.577	0.427	FALSE	0.223	-1.768	2.74
RVBD0134	ephF		NonEssential	NonEssential	12	0.2096	3.041	2.241	3.772	0.215	-0.008	0.56	12.773	7.178	19.556	-0.028	-0.041	-0.016	0.025	0.325	0.161	0.495	0.334	FALSE	1.111	-0.625	3.845
RVBD0135c	RVBD0135c		NonEssential	NonEssential	5	0.1675	5.115	3.595	6.668	0.182	-0.277	0.702	10.415	3.795	19.416	-0.181	-0.406	0.045	0.452	0.488	0.151	0.828	0.677	FALSE	-0.23	-7.019	6.778
RVBD0136	cyp138		NonEssential	NonEssential	11	0.2553	2.549	1.572	3.609	0.195	-0.047	0.582	11.741	5.053	20.067	-0.052	-0.103	-0.004	0.099	0.379	0.143	0.643	0.5	FALSE	0.942	-1.878	4.8
RVBD0137c	msrA		NonEssential	NonEssential	7	0.2526	5.116	3.7	6.552	0.229	0.003	0.638	12.343	6.17	19.212	-0.019	-0.031	-0.007	0.024	0.345	0.161	0.565	0.404	FALSE	1.246	-0.44	4.129
RVBD0138	RVBD0138		NonEssential	NonEssential	8	0.2201	4.914	3.844	6.08	0.205	-0.001	0.576	13.051	6.629	20.109	-0.024	-0.037	-0.012	0.025	0.309	0.133	0.499	0.366	FALSE	0.939	-0.607	3.362
RVBD0139	RVBD0139		NonEssential	NonEssential	7	0.3113	6.539	5.28	7.723	0.197	-0.002	0.543	12.874	6.859	19.899	-0.025	-0.039	-0.01	0.028	0.287	0.13	0.457	0.327	FALSE	0.742	-0.506	2.84
RVBD0140	RVBD0140		NonEssential	NonEssential	6	0.4425	5.745	4.412	7.127	0.109	-0.04	0.306	10.904	4.354	19.214	-0.036	-0.077	0.003	0.08	0.304	0.129	0.5	0.372	FALSE	0.158	-1.189	1.661
RVBD0141c	RVBD0141c		NonEssential	NonEssential	5	0.162	5.904	4.043	7.699	0.187	-0.009	0.514	13.062	6.697	20.003	-0.011	-0.026	0.003	0.029	0.266	0.117	0.431	0.313	FALSE	0.796	-0.374	2.677
RVBD0142	RVBD0142		NonEssential	NonEssential	7	0.2466	5.29	4.655	5.937	0.174	-0.045	0.509	12.094	5.907	19.763	-0.055	-0.089	-0.022	0.067	0.328	0.142	0.527	0.385	FALSE	0.369	-1.413	2.932
RVBD0143c	RVBD0143c		NonEssential	NonEssential	16	0.2618	1.555	1.222	1.857	0.209	-0.004	0.553	13.011	6.799	20.071	-0.025	-0.038	-0.012	0.026	0.327	0.134	0.518	0.384	FALSE	1.219	-0.652	4.316
RVBD0144	RVBD0144		NonEssential	NonEssential	6	0.3126	5.019	3.646	6.344	0.195	-0.118	0.627	10.723	3.884	19.126	-0.092	-0.193	0.015	0.207	0.436	0.129	0.732	0.603	FALSE	0.634	-3.041	5.571
RVBD0145	RVBD0145		NonEssential	NonEssential	7	0.2428	6.075	4.87	7.285	0.199	-0.05	0.585	11.413	4.851	19.739	-0.064	-0.115	-0.012	0.103	0.396	0.154	0.636	0.482	FALSE	0.656	-1.87	3.907
RVBD0146	RVBD0146		NonEssential	NonEssential	7	0.2625	5.963	5.193	6.776	0.183	-0.08	0.584	11.656	4.766	19.907	-0.071	-0.12	-0.02	0.1	0.367	0.119	0.654	0.536	FALSE	0.259	-2.263	3.761
RVBD0147	RVBD0147		NonEssential	NonEssential	6	0.3046	5.751	4.706	6.708	0.168	-0.067	0.493	10.947	4.499	19.241	-0.058	-0.126	0.007	0.133	0.377	0.142	0.638	0.497	FALSE	0.469	-1.852	3.381
RVBD0148	RVBD0148		NonEssential	NonEssential	7	0.2537	5.153	3.751	6.388	0.219	0.004	0.556	12.282	6.468	19.604	-0.023	-0.041	-0.006	0.035	0.348	0.169	0.544	0.375	FALSE	1.205	-0.42	3.88
RVBD0149	RVBD0149		NonEssential	NonEssential	8	0.2124	5.409	4.91	5.888	0.22	-0.076	0.667	11.218	4.685	19.198	-0.082	-0.151	-0.019	0.132	0.442	0.145	0.72	0.575	FALSE	1.05	-2.23	5.654
RVBD0150c	RVBD0150c		NonEssential	NonEssential	7	0.2908	4.74	3.298	6.052	0.201	-0.003	0.563	12.988	6.412	20.126	-0.019	-0.035	-0.003	0.031	0.291	0.12	0.481	0.362	FALSE	0.854	-0.634	3.282
RVBD0151c	PE1		NonEssential	NonEssential	16	0.2149	0.266	0.077	0.449	0.227	0.008	0.601	12.993	7.244	20.462	-0.013	-0.023	-0.004	0.019	0.335	0.146	0.538	0.392	FALSE	1.715	-0.295	5.117
RVBD0152c	PE2		NonEssential	NonEssential	15	0.2678	3.463	2.721	4.18	0.218	0.007	0.567	12.737	6.493	19.967	-0.005	-0.016	0.006	0.022	0.315	0.143	0.512	0.369	FALSE	1.406	-0.105	4.063
RVBD0153c	ptbB		NonEssential	NonEssential	5	0.3859	5.058	3.805	6.417	0.134	-0.118	0.517	12.209	5.491	20.346	-0.098	-0.144	-0.051	0.093	0.299	0.096	0.518	0.422	FALSE	-0.691	-2.735	2.269
RVBD0154c	fadE2		NonEssential	NonEssential	8	0.2031	2.79	1.638	3.933	0.185	-0.045	0.549	12.578	6.187	19.998	-0.058	-0.078	-0.039	0.04	0.323	0.137	0.526	0.389	FALSE	0.323	-1.592	3.303
RVBD0155	pntAa		NonEssential	NonEssential	9	0.2615	4.981	4.42	5.527	0.158	-0.161	0.569	10.482	3.337	18.779	-0.166	-0.295	-0.041	0.255	0.471	0.18	0.779	0.599	FALSE	-0.328	-4.736	4.575
RVBD0156	pntAb		Uncertain	NonEssential	9	0.4506	4.338	2.973	5.716	0.108	-0.026	0.352	13.175	6.887	20.266	-0.035	-0.044	-0.026	0.018	0.217	0.091	0.365	0.274	FALSE	-0.207	-0.956	0.999
RVBD0157	pntB		NonEssential	NonEssential	15	0.298	4.693	4.56	4.815	0.197	-0.058	0.544	11.096	5.241	18.303	-0.102	-0.138	-0.067	0.07	0.448	0.224	0.66	0.436	FALSE	0.642	-1.883	4.448
RVBD0157A	RVBD0157A		NonEssential	NonEssential	6	0.3614	6.28	5.01	7.669	0.166	-0.029	0.489	12.107	5.396	19.72	-0.045	-0.064	-0.028	0.036	0.304	0.124	0.498	0.374	FALSE	0.172	-1.177	2.392
RVBD0158	RVBD0158		NonEssential	NonEssential	5	0.3363	6.11	4.627	7.638	0.171	-0.02	0.512	12.245	5.788	19.775	-0.039	-0.066	-0.014	0.053	0.309	0.121	0.508	0.388	FALSE	0.303	-1.185	2.562
RVBD0159c	PE3		NonEssential	NonEssential	12	0.2529	2.232	1.506	2.974	0.211	-0.004	0.552	12.968	6.833	20.029	-0.012	-0.023	-0.001	0.021	0.31	0.144	0.508	0.364	FALSE	1.306	-0.232	4.078
RVBD0160c	PE4		NonEssential	NonEssential	18	0.3056	0.342	0.169	0.515	0.205	-0.013	0.567	13.071	6.928	20.132	-0.028	-0.039	-0.018	0.021	0.301	0.126	0.464	0.338	FALSE	1.114	-0.634	4.01
RVBD0161	RVBD0161		NonEssential	NonEssential	6	0.2505	6.116	5.065	7.107	0.192	-0.012	0.531	12.336	5.726	20.203	-0.038	-0.061	-0.014	0.047	0.347	0.141	0.552	0.411	FALSE	0.727	-1.026	3.166
RVBD0162c	adhE1		NonEssential	NonEssential	7	0.2936	5.505	4.033	7.028	0.212	0.002	0.561	12.552	6.418	19.823	-0.018	-0.031	-0.005	0.026	0.332	0.15	0.523	0.373	FALSE	1.06	-0.428	3.577
RVBD0163	RVBD0163		NonEssential	NonEssential	8	0.2837	4.625	4.405	4.82	0.185	-0.136	0.623	10.675	3.732	19.216	-0.182	-0.282	-0.076	0.206	0.507	0.215	0.788	0.573	FALSE	0.132	-4.339	5.504
RVBD0164	TB18.5		Essential	Essential	63	0.8563	6.714	6.617	6.814	-0.137	-0.237	-0.038	11.475	5.636	18.35	-0.653	-0.718	-0.589	0.129	0.621	0.526	0.723	0.197	TRUE	-6.122	-7.787	-4.413
RVBD0165c	mce1R		NonEssential	NonEssential	6	0.2385	4.149	2.642	5.758	0.224	0.011	0.579	12.105	5.763	19.819	-0.016	-0.042	0.009	0.051	0.366	0.164	0.578	0.413	FALSE	1.489	-0.607	4.33
RVBD0166	fadD5		NonEssential	NonEssential	16	0.2788	4.549	4.449	4.65	0.188	-0.091	0.577	10.617	4.295	18.909	-0.098	-0.161	-0.029	0.132	0.422	0.169	0.677	0.507	FALSE	0.503	-2.563	4.766
RVBD0167	yrbE1A		NonEssential	NonEssential	6	0.2891	5.513	4.71	6.373	0.164	-0.185	0.616	10.442	3.365	18.91	-0.173	-0.311	-0.053	0.259	0.471	0.163	0.8	0.637	FALSE	-0.595	-4.857	4.913
RVBD0168	yrbE1B		NonEssential	NonEssential	8	0.1116	4.737	4.251	5.204	0.18	-0.18	0.63	10.977	4.03	19.251	-0.155	-0.263	-0.051	0.212	0.463	0.148	0.784	0.637	FALSE	-0.162	-4.555	5.41
RVBD0169	mce1A		NonEssential	NonEssential	13	0.3095	4.777	4.386	5.157	0.187	-0.056	0.586	11.872	5.219	19.939	-0.068	-0.101	-0.034	0.066	0.348	0.144	0.57	0.427	FALSE	0.135	-2.001	3.189
RVBD0170	mce1B		NonEssential	NonEssential	10	0.1504	5.686	5.076	6.297	0.213	-0.065	0.643	11.555	4.97	19.715	-0.076	-0.132	-0.024	0.108	0.425	0.148	0.702	0.554	FALSE	0.61	-2.327	4.855
RVBD0171	mce1C		NonEssential	NonEssential	15	0.2926	2.856	2.486	3.234	0.189	-0.02	0.532	12.33	6.44	19.453	-0.051	-0.068	-0.035	0.033	0.341	0.151	0.544	0.393	FALSE	0.519	-1.333	3.386
RVBD0172	mce1D		NonEssential	NonEssential	11	0.2701	5.567	4.59	6.547	0.205	-0.01	0.539	12.058	5.434	19.633	-0.03	-0.049	-0.01	0.039	0.343	0.157	0.555	0.399	FALSE	0.71	-0.913	3.326
RVBD0173	lprK		NonEssential	NonEssential	8	0.2898	5.522	4.465	6.493	0.216	-0.028	0.568	11.642	5.602	18.961	-0.053	-0.076	-0.028	0.048	0.386	0.181	0.585	0.405	FALSE	0.696	-1.245	3.829
RVBD0174	mce1F		NonEssential	NonEssential	15	0.2929	4.633	4.412	4.852	0.204	-0.025	0.575	11.128	4.509	19.039	-0.053	-0.093	-0.011	0.082	0.396	0.187	0.632	0.444	FALSE	0.767	-1.518	4.177
RVBD0175	RVBD0175		NonEssential	NonEssential	6	0.3673	4.548	3.686	5.37	0.135	-0.11	0.453	10.292	3.725	17.939	-0.11	-0.177	-0.048	0.129	0.413	0.14	0.665	0.526	FALSE	-0.38	-3.097	2.947
RVBD0176	RVBD0176		NonEssential	NonEssential	9	0.289	4.542	4.071	5.022	0.196	-0.046	0.555	10.991	3.977	18.7	-0.075	-0.127	-0.024	0.103	0.429	0.189	0.676	0.487	FALSE	0.677	-2.071	4.41
RVBD0177	RVBD0177		NonEssential	NonEssential	7	0.3571	5.868	4.957	6.811	0.185	-0.011	0.525	11.922	5.26	19.064	-0.029	-0.053	-0.008	0.045	0.313	0.145	0.506	0.361	FALSE	0.518	-0.911	2.839
RVBD0178	RVBD0178		NonEssential	NonEssential	5	0.1338	6.168	4.207	7.911	0.137	-0.002	0.373	12.609	6.151	19.663	-0.006	-0.029	0.016	0.045	0.228	0.098	0.377	0.279	FALSE	0.521	-0.361	1.786
RVBD0179c	lprO		NonEssential	NonEssential	13	0.2177	3.656	3.009	4.323	0.202	-0.018	0.567	12.872	6.554	20.574	-0.034	-0.048	-0.021	0.027	0.333	0.141	0.536	0.395	FALSE	0.922	-0.767	3.897
RVBD0180c	RVBD0180c		NonEssential	NonEssential	15	0.2316	5.128	4.865	5.41	0.193	-0.018	0.558	12.963	6.764	20.679	-0.036	-0.053	-0.02	0.033	0.311	0.118	0.509	0.391	FALSE	0.788	-0.838	3.264
RVBD0181c	RVBD0181c		NonEssential	NonEssential	8	0.3272	3.791	2.538	4.996	0.22	-0.002	0.589	12.27	5.866	19.756	-0.019	-0.033	-0.004	0.028	0.332	0.142	0.539	0.398	FALSE	1.259	-0.472	4.076
RVBD0182c	sigG		NonEssential	NonEssential	5	0.282	5.722	3.851	7.453	0.212	-0.006	0.604	12.762	6.271	20.525	-0.018	-0.037	0.001	0.038	0.317	0.132	0.534	0.402	FALSE	1.011	-0.598	3.707
RVBD0183	RVBD0183		NonEssential	NonEssential	6	0.3675	5.868	4.929	6.902	0.028	-0.063	0.114	12.199	5.74	19.708	-0.263	-0.313	-0.213	0.1	0.779	0.673	0.88	0.207	FALSE	-0.813	-2.39	0.701
RVBD0184	RVBD0184		NonEssential	NonEssential	7	0.2893	5.421	4.608	6.323	0.17	-0.047	0.496	11.358	4.736	19.199	-0.07	-0.111	-0.028	0.084	0.367	0.173	0.561	0.388	FALSE	0.316	-1.617	3.074
RVBD0185	RVBD0185		NonEssential	NonEssential	6	0.4339	5.892	5.268	6.505	0.119	-0.031	0.338	11.066	4.415	18.425	-0.068	-0.098	-0.038	0.06	0.339	0.177	0.503	0.325	FALSE	-0.085	-1.411	1.598
RVBD0186	bglS		NonEssential	NonEssential	12	0.2424	3.627	3.428	3.82	0.217	-0.038	0.597	10.981	4.419	19.001	-0.076	-0.13	-0.017	0.114	0.452	0.193	0.704	0.511	FALSE	1.191	-1.857	5.611
RVBD0186Ac	RVBD0186Ac		Unknown	NonEssential	4	0.3257	6.501	4.622	8.4	0.087	-0.028	0.258	11.587	4.773	19.899	-0.019	-0.049	0.011	0.06	0.267	0.087	0.462	0.375	FALSE	0.131	-0.786	1.354
RVBD0187	RVBD0187		NonEssential	NonEssential	5	0.3786	5.705	4.593	6.792	0.166	-0.076	0.509	10.939	3.946	19.376	-0.065	-0.133	0.001	0.133	0.367	0.144	0.605	0.461	FALSE	0.5	-1.798	3.693
RVBD0188	RVBD0188		NonEssential	NonEssential	7	0.514	5.692	4.802	6.562	0.111	-0.132	0.371	10.085	3.054	18.556	-0.135	-0.237	-0.04	0.197	0.487	0.208	0.794	0.585	FALSE	-0.318	-3.362	3.214
RVBD0189c	ilvD		Essential	Essential	184	0.9525	2.288	2.28	2.297	0.021	-0.025	0.069	8.291	6.574	10.211	-0.632	-0.656	-0.607	0.049	0.426	0.397	0.458	0.062	TRUE	-7.985	-8.797	-7.17
RVBD0190	RVBD0190		NonEssential	NonEssential	5	0.3587	7.54	6.115	8.916	0.122	-0.103	0.469	11.32	4.71	19.552	-0.089	-0.153	-0.03	0.123	0.324	0.116	0.556	0.44	FALSE	-0.823	-2.963	1.684
RVBD0191	RVBD0191		NonEssential	NonEssential	5	0.0278	5.527	4.03	7.069	0.208	-0.004	0.558	12.354	6.11	20.218	-0.015	-0.043	0.014	0.057	0.335	0.142	0.544	0.402	FALSE	1.192	-0.51	3.894
RVBD0192	RVBD0192		NonEssential	NonEssential	12	0.2576	6.283	5.823	6.731	0.197	-0.029	0.582	12.237	5.605	20.064	-0.05	-0.077	-0.024	0.053	0.339	0.136	0.547	0.411	FALSE	0.56	-1.294	3.331
RVBD0193c	RVBD0193c		NonEssential	NonEssential	27	0.3182	0.127	0.052	0.203	0.203	0.009	0.521	13.798	7.822	20.162	-0.012	-0.018	-0.006	0.011	0.274	0.136	0.424	0.287	FALSE	1.187	-0.225	3.58
RVBD0194	RVBD0194		NonEssential	NonEssential	17	0.2771	4.735	4.632	4.845	0.181	-0.061	0.546	11.431	5.026	19.21	-0.082	-0.119	-0.042	0.076	0.387	0.174	0.638	0.464	FALSE	0.412	-1.824	3.971
RVBD0195	RVBD0195		NonEssential	NonEssential	7	0.4066	5.294	4.239	6.365	0.149	-0.175	0.596	10.767	3.813	19.326	-0.099	-0.244	0.068	0.312	0.392	0.104	0.715	0.611	FALSE	-0.014	-4.495	4.718
RVBD0196	RVBD0196		NonEssential	NonEssential	5	0.3231	5.384	3.655	7.087	0.181	-0.017	0.468	12.144	5.689	19.425	-0.031	-0.055	-0.006	0.049	0.307	0.15	0.472	0.322	FALSE	0.609	-0.856	2.765
RVBD0197	RVBD0197		NonEssential	NonEssential	29	0.2993	4.447	4.378	4.511	0.2	-0.038	0.538	11.301	4.958	18.63	-0.083	-0.114	-0.053	0.061	0.44	0.251	0.644	0.392	FALSE	0.847	-1.636	4.266
RVBD0198c	zmp1		NonEssential	NonEssential	12	0.2672	4.297	3.673	4.987	0.226	-0.004	0.615	11.848	5.619	19.516	-0.018	-0.04	0.003	0.042	0.357	0.145	0.588	0.443	FALSE	1.466	-0.523	4.646
RVBD0199	RVBD0199		NonEssential	NonEssential	5	0.4576	4.803	3.13	6.367	0.081	-0.04	0.242	10.66	4.391	18.65	-0.051	-0.08	-0.023	0.057	0.316	0.152	0.487	0.334	FALSE	-0.331	-1.415	1.051
RVBD0200	RVBD0200		NonEssential	NonEssential	9	0.2977	4.349	3.984	4.69	0.172	-0.125	0.594	11.011	4.145	19.604	-0.138	-0.221	-0.058	0.163	0.456	0.169	0.747	0.577	FALSE	-0.076	-3.859	4.869
RVBD0201c	RVBD0201c		NonEssential	NonEssential	6	0.4306	5.953	4.445	7.465	0.124	-0.027	0.402	13.062	6.701	20.565	-0.036	-0.056	-0.019	0.037	0.227	0.093	0.384	0.291	FALSE	-0.151	-1.059	1.271
RVBD0202c	mmpL11		NonEssential	NonEssential	14	0.323	3.147	2.758	3.538	0.187	-0.037	0.529	12.04	5.56	19.631	-0.055	-0.077	-0.03	0.047	0.337	0.128	0.545	0.416	FALSE	0.506	-1.549	3.524
RVBD0203	RVBD0203		NonEssential	NonEssential	5	0.1093	6.434	4.868	8.251	0.132	-0.011	0.368	13.528	7.134	20.56	-0.021	-0.037	-0.005	0.032	0.214	0.097	0.345	0.249	FALSE	0.187	-0.598	1.316
RVBD0204c	RVBD0204c		NonEssential	NonEssential	13	0.1084	4.478	4.326	4.626	0.14	-0.142	0.583	12.64	6.298	19.977	-0.175	-0.195	-0.155	0.039	0.378	0.155	0.62	0.465	FALSE	-1.42	-3.787	2.559
RVBD0205	RVBD0205		NonEssential	NonEssential	16	0.2165	3.939	3.856	4.031	0.188	-0.097	0.613	11.07	4.745	19.641	-0.142	-0.206	-0.082	0.124	0.473	0.206	0.744	0.538	FALSE	0.239	-3.496	5.144
RVBD0206c	mmpL3	SQ109	Essential	Essential	292	0.9644	4.062	4.055	4.069	-0.027	-0.053	0	17.403	14.68	20.005	-0.866	-0.879	-0.853	0.026	0.384	0.372	0.395	0.023	TRUE	-11.013	-11.402	-10.601
RVBD0207c	RVBD0207c		NonEssential	Essential	6	0.3457	5.573	5.019	6.145	-0.019	-0.713	0.746	10.45	3.809	18.944	-0.701	-1.047	-0.311	0.736	0.42	0.11	0.769	0.658	FALSE	-7.966	-17.508	2.223
RVBD0208c	RVBD0208c		NonEssential	NonEssential	8	0.252	4.523	3.204	5.882	0.206	-0.008	0.564	12.829	6.35	20.016	-0.023	-0.039	-0.008	0.031	0.311	0.137	0.501	0.364	FALSE	0.956	-0.598	3.451
RVBD0209	RVBD0209		NonEssential	NonEssential	9	0.2915	4.809	4.42	5.18	0.191	-0.073	0.616	11.775	4.971	20.138	-0.078	-0.128	-0.027	0.101	0.374	0.133	0.633	0.5	FALSE	0.41	-2.297	4.22
RVBD0210	RVBD0210		NonEssential	NonEssential	6	0.2089	6.027	4.683	7.337	0.216	-0.045	0.614	11.375	4.847	19.319	-0.045	-0.092	0	0.092	0.408	0.164	0.68	0.516	FALSE	1.17	-1.379	4.744
RVBD0211	pckA		NonEssential	NonEssential	20	0.2734	1.838	1.748	1.933	0.198	-0.025	0.503	11.763	6.215	18.613	-0.06	-0.08	-0.038	0.042	0.391	0.209	0.569	0.36	FALSE	1.051	-1.191	4.179
RVBD0212c	nadR		NonEssential	NonEssential	5	0.2478	6.391	4.657	8.266	0.208	0.004	0.56	12.89	6.352	19.961	-0.01	-0.025	0.006	0.031	0.308	0.133	0.518	0.386	FALSE	0.998	-0.386	3.325
RVBD0213c	RVBD0213c		NonEssential	NonEssential	16	0.2915	0.449	0.217	0.69	0.21	0.003	0.56	13.046	7.015	19.873	-0.015	-0.024	-0.006	0.017	0.298	0.139	0.489	0.35	FALSE	1.316	-0.302	4.176
RVBD0214	fadD4		NonEssential	NonEssential	10	0.2867	4.08	3.924	4.22	0.166	-0.138	0.579	10.206	3.861	18.639	-0.158	-0.264	-0.057	0.207	0.459	0.19	0.724	0.534	FALSE	-0.161	-4.106	5.11
RVBD0215c	fadE3		NonEssential	NonEssential	7	0.3172	4.785	3.174	6.26	0.114	-0.015	0.345	12.828	6.49	20.73	-0.018	-0.03	-0.006	0.024	0.225	0.093	0.386	0.294	FALSE	0.193	-0.597	1.4
RVBD0216	RVBD0216		NonEssential	NonEssential	10	0.2977	4.486	4.391	4.568	0.148	-0.208	0.635	10.672	4.204	19.561	-0.28	-0.421	-0.151	0.27	0.524	0.228	0.819	0.591	FALSE	-1.135	-6.577	5.069
RVBD0217c	lipW		NonEssential	NonEssential	7	0.2199	1.718	0.597	2.852	0.191	-0.03	0.553	12.438	5.439	20.794	-0.035	-0.072	0.003	0.075	0.324	0.13	0.549	0.42	FALSE	0.927	-1.238	4.195
RVBD0218	RVBD0218		NonEssential	NonEssential	15	0.2602	7.288	6.764	7.84	0.217	-0.042	0.597	11.394	4.904	19.613	-0.069	-0.111	-0.02	0.09	0.434	0.193	0.695	0.502	FALSE	0.925	-1.558	4.379
RVBD0219	RVBD0219		NonEssential	NonEssential	6	0.2673	5.645	4.229	7.036	0.211	-0.11	0.609	10.71	3.689	19.164	-0.075	-0.18	0.023	0.203	0.435	0.155	0.735	0.58	FALSE	0.873	-2.79	5.272
RVBD0220	lipC		NonEssential	NonEssential	10	0.2615	4.921	4.679	5.155	0.182	-0.093	0.585	10.919	4.343	18.917	-0.1	-0.171	-0.027	0.145	0.417	0.155	0.688	0.533	FALSE	0.439	-2.789	4.563
RVBD0221	RVBD0221		NonEssential	NonEssential	8	0.2701	5.261	4.07	6.414	0.203	0.004	0.557	12.645	6.7	19.932	-0.017	-0.032	-0.001	0.031	0.304	0.137	0.49	0.353	FALSE	0.993	-0.413	3.221
RVBD0222	echA1		NonEssential	NonEssential	9	0.2364	5.194	4.741	5.64	0.197	-0.023	0.555	11.909	5.382	19.01	-0.049	-0.08	-0.017	0.063	0.358	0.161	0.586	0.425	FALSE	0.763	-1.228	3.625
RVBD0223c	RVBD0223c		NonEssential	NonEssential	13	0.3057	1.446	0.867	2.002	0.21	-0.007	0.605	12.861	6.436	20.014	-0.028	-0.039	-0.018	0.021	0.301	0.138	0.486	0.347	FALSE	1.065	-0.658	4.068
RVBD0224c	RVBD0224c		Essential	Essential	100	0.9197	6.665	6.585	6.749	-0.006	-0.015	0.002	12.528	8.813	16.519	-0.194	-0.2	-0.188	0.012	0.692	0.654	0.729	0.075	TRUE	-1.132	-1.318	-0.948
RVBD0225	RVBD0225		Essential	Essential	95	0.8707	4.861	4.848	4.875	-0.003	-0.087	0.084	10.249	6.854	14.046	-0.801	-0.848	-0.748	0.1	0.447	0.406	0.487	0.081	TRUE	-8.756	-10.05	-7.383
RVBD0226c	RVBD0226c		Essential	Essential	176	0.925	7.298	7.285	7.309	-0.056	-0.087	-0.027	9.042	6.639	11.535	-0.531	-0.55	-0.512	0.039	0.634	0.596	0.673	0.076	TRUE	-4.09	-4.629	-3.569
RVBD0227c	RVBD0227c		Essential	Essential	99	0.9817	4.48	4.464	4.496	-0.221	-0.339	-0.091	9.921	5.343	14.684	-0.808	-0.857	-0.756	0.101	0.249	0.195	0.304	0.109	TRUE	-13.167	-14.546	-11.809
RVBD0228	RVBD0228		Essential	Essential	156	0.9898	6.75	6.723	6.777	-0.014	-0.021	-0.007	25.245	19.784	31.383	-0.404	-0.409	-0.4	0.009	0.718	0.702	0.733	0.031	TRUE	-2.269	-2.414	-2.109
RVBD0229Ac	RVBD0229Ac		Unknown	NonEssential	2	0.0181	6.436	4.202	8.73	0.16	-0.466	0.822	10.243	3.361	19.196	-0.276	-0.684	0.149	0.833	0.503	0.151	0.863	0.712	FALSE	-1.386	-10.579	8.969
RVBD0229c	RVBD0229c		NonEssential	NonEssential	7	0.3944	3.532	2.38	4.818	0.13	-0.067	0.456	11.974	5.198	20.221	-0.063	-0.099	-0.024	0.075	0.29	0.106	0.508	0.402	FALSE	-0.203	-2.005	2.239
RVBD0230c	php		NonEssential	NonEssential	9	0.245	3.202	1.752	4.597	0.188	-0.016	0.532	12.94	6.766	20.209	-0.029	-0.047	-0.013	0.034	0.297	0.123	0.477	0.353	FALSE	0.728	-0.846	3.272
RVBD0231	fadE4		NonEssential	NonEssential	21	0.2955	4.297	4.187	4.414	0.215	-0.02	0.528	11.106	5.298	17.87	-0.082	-0.112	-0.049	0.063	0.476	0.297	0.658	0.361	FALSE	1.239	-1.342	4.612
RVBD0232	RVBD0232		NonEssential	NonEssential	12	0.3063	3.356	2.731	3.983	0.218	0.01	0.546	12.053	5.916	18.871	-0.024	-0.042	-0.009	0.033	0.352	0.182	0.529	0.347	FALSE	1.388	-0.394	4.068
RVBD0233	nrdB		NonEssential	NonEssential	11	0.2513	5.351	5.036	5.709	0.208	-0.02	0.579	11.92	5.599	19.406	-0.047	-0.07	-0.023	0.047	0.351	0.156	0.552	0.395	FALSE	0.884	-0.97	3.789
RVBD0234c	gabD1		NonEssential	NonEssential	15	0.2185	3.318	2.774	3.878	0.2	-0.016	0.575	13.363	7.209	20.591	-0.028	-0.04	-0.016	0.023	0.29	0.125	0.472	0.347	FALSE	0.808	-0.636	3.406
RVBD0235c	RVBD0235c		NonEssential	NonEssential	23	0.2874	3.511	3.254	3.761	0.203	-0.007	0.522	12.973	6.774	19.931	-0.022	-0.033	-0.011	0.022	0.297	0.136	0.464	0.329	FALSE	1.012	-0.456	3.433
RVBD0236A	RVBD0236A		NonEssential	Essential	4	0.306	6.666	5.288	7.917	-0.146	-0.817	0.579	10.277	3.122	19.477	-0.861	-1.253	-0.479	0.774	0.395	0.087	0.721	0.634	FALSE	-11.901	-21.316	-2.107
RVBD0236c	aftD		Essential	Essential	493	0.9794	6.375	6.369	6.381	-0.021	-0.032	-0.01	12.775	11.476	14.249	-0.748	-0.756	-0.741	0.014	0.578	0.565	0.59	0.025	TRUE	-6.08	-6.302	-5.832
RVBD0237	lpqI		NonEssential	NonEssential	7	0.2426	5.652	4.355	6.897	0.2	-0.01	0.537	12.794	6.602	19.99	-0.024	-0.039	-0.009	0.03	0.3	0.12	0.474	0.353	FALSE	0.846	-0.487	3.125
RVBD0238	RVBD0238		NonEssential	NonEssential	7	0.2143	5.881	5.37	6.415	0.153	-0.106	0.563	12.336	5.767	20.219	-0.127	-0.159	-0.096	0.063	0.337	0.147	0.553	0.405	FALSE	-0.83	-2.861	2.232
RVBD0240	vapC24		NonEssential	NonEssential	9	0.2504	4.571	3.454	5.575	0.219	0.011	0.57	12.768	6.539	19.443	-0.01	-0.024	0.003	0.027	0.316	0.154	0.504	0.35	FALSE	1.33	-0.139	3.944
RVBD0241c	htdX		NonEssential	NonEssential	6	0.2511	5.817	4.902	6.68	0.181	-0.057	0.585	12.2	5.757	20.516	-0.062	-0.092	-0.029	0.063	0.337	0.114	0.581	0.467	FALSE	0.292	-1.626	3.285
RVBD0242c	fabG4		NonEssential	NonEssential	9	0.2102	3.864	3.095	4.648	0.193	-0.127	0.659	10.836	4.196	18.939	-0.139	-0.241	-0.04	0.201	0.461	0.171	0.777	0.606	FALSE	0.29	-4.137	5.855
RVBD0243	fadA2		NonEssential	NonEssential	7	0.3917	5.224	4.081	6.441	0.176	-0.003	0.454	12.521	6.356	19.523	-0.021	-0.033	-0.008	0.025	0.277	0.125	0.425	0.3	FALSE	0.717	-0.374	2.42
RVBD0244c	fadE5		NonEssential	NonEssential	14	0.2894	1.017	0.938	1.095	0.187	-0.055	0.563	11.892	5.732	18.999	-0.095	-0.115	-0.075	0.04	0.381	0.18	0.578	0.398	FALSE	0.492	-1.988	4.487
RVBD0245	RVBD0245		NonEssential	NonEssential	6	0.3663	4.522	3.863	5.249	0.147	-0.123	0.542	10.428	3.685	18.698	-0.13	-0.219	-0.029	0.19	0.441	0.159	0.726	0.568	FALSE	-0.193	-3.824	4.148
RVBD0246	RVBD0246		NonEssential	NonEssential	11	0.271	4.408	4.2	4.597	0.195	-0.056	0.554	10.935	4.869	19.159	-0.095	-0.149	-0.041	0.108	0.455	0.219	0.71	0.491	FALSE	0.744	-2.137	4.769
RVBD0247c	RVBD0247c		NonEssential	NonEssential	8	0.2371	5.105	3.836	6.437	0.202	-0.001	0.532	13.341	7.067	20.419	-0.01	-0.021	0.001	0.022	0.288	0.116	0.476	0.36	FALSE	1.083	-0.208	3.261
RVBD0248c	RVBD0248c		NonEssential	NonEssential	6	0.3182	5.618	4.11	7.211	0.214	-0.015	0.54	11.491	5.307	18.862	-0.025	-0.056	0.006	0.062	0.36	0.169	0.57	0.401	FALSE	1.299	-0.54	3.974
RVBD0249c	RVBD0249c		NonEssential	NonEssential	16	0.2435	1.035	0.806	1.275	0.234	0.012	0.608	12.822	6.969	20.13	-0.009	-0.019	0.003	0.022	0.345	0.146	0.549	0.403	FALSE	1.908	-0.119	5.259
RVBD0250c	RVBD0250c		NonEssential	NonEssential	4	0.2354	6.291	4.305	8.464	0.149	-0.021	0.424	12.965	6.283	20.121	-0.027	-0.046	-0.008	0.039	0.249	0.109	0.411	0.302	FALSE	0.264	-0.826	1.795
RVBD0251c	hsp		NonEssential	NonEssential	8	0.2392	5.274	3.955	6.565	0.214	0.004	0.578	12.925	6.818	20.053	-0.014	-0.025	-0.002	0.023	0.311	0.141	0.5	0.359	FALSE	1.1	-0.367	3.6
RVBD0252	nirB		NonEssential	NonEssential	10	0.3197	4.547	3.949	5.133	0.205	-0.03	0.576	11.561	4.905	19.708	-0.038	-0.079	0.002	0.081	0.372	0.151	0.62	0.469	FALSE	1.106	-1.207	4.382
RVBD0253	nirD		NonEssential	NonEssential	6	0.1738	4.951	3.776	6.229	0.236	-0.002	0.606	11.862	5.512	19.068	-0.025	-0.05	-0.001	0.048	0.39	0.178	0.628	0.45	FALSE	1.593	-0.508	5.048
RVBD0254c	cobU		NonEssential	NonEssential	6	0.4117	6.166	4.867	7.431	0.18	0	0.449	11.821	5.923	19.038	-0.027	-0.048	-0.005	0.042	0.304	0.163	0.454	0.291	FALSE	0.661	-0.705	2.31
RVBD0255c	cobQ1		NonEssential	NonEssential	12	0.289	1.89	1.421	2.379	0.205	-0.007	0.557	12.407	6.175	19.747	-0.03	-0.048	-0.012	0.036	0.325	0.15	0.532	0.381	FALSE	1.095	-0.797	4.048
RVBD0256c	PPE2		NonEssential	NonEssential	10	0.1125	4.507	3.295	5.681	0.22	-0.004	0.596	12.985	6.947	19.765	-0.023	-0.032	-0.014	0.018	0.349	0.136	0.565	0.429	FALSE	1.174	-0.52	4.104
RVBD0257	RVBD0257		NonEssential	NonEssential	7	0.3182	5.604	4.668	6.673	0.184	-0.054	0.551	11.695	5.226	19.523	-0.059	-0.098	-0.02	0.079	0.353	0.144	0.584	0.44	FALSE	0.446	-1.616	3.304
RVBD0258c	RVBD0258c		NonEssential	NonEssential	8	0.1995	6.689	5.803	7.527	0.187	-0.074	0.58	11.689	4.635	19.748	-0.061	-0.126	-0.003	0.124	0.345	0.121	0.581	0.46	FALSE	0.393	-1.915	3.521
RVBD0259c	RVBD0259c		NonEssential	NonEssential	11	0.2798	2.968	2.103	3.836	0.216	0.014	0.541	12.503	6.677	19.287	-0.01	-0.022	0.001	0.023	0.322	0.151	0.498	0.347	FALSE	1.42	-0.137	4.055
RVBD0260c	RVBD0260c		NonEssential	NonEssential	7	0.2711	4.74	3.136	6.103	0.216	0.008	0.578	12.517	6.145	19.612	-0.012	-0.025	0	0.024	0.328	0.136	0.537	0.401	FALSE	1.271	-0.289	3.901
RVBD0261c	narK3		NonEssential	NonEssential	20	0.2332	2.198	1.99	2.389	0.224	-0.01	0.604	12.805	6.425	19.614	-0.031	-0.041	-0.021	0.02	0.36	0.146	0.563	0.418	FALSE	1.407	-0.655	4.906
RVBD0262c	aac		NonEssential	NonEssential	5	0.1601	6.448	4.973	7.939	0.185	-0.022	0.527	12.178	5.715	19.554	-0.019	-0.049	0.011	0.06	0.293	0.117	0.5	0.383	FALSE	0.826	-0.797	2.971
RVBD0263c	RVBD0263c		NonEssential	NonEssential	6	0.4871	5.76	4.275	7.088	0.121	-0.011	0.34	11.838	5.434	19.528	-0.021	-0.039	-0.005	0.034	0.258	0.116	0.416	0.3	FALSE	0.291	-0.685	1.583
RVBD0264c	RVBD0264c		NonEssential	NonEssential	5	0.2836	5.542	3.839	7.266	0.143	-0.014	0.402	12.61	6.147	20.207	-0.019	-0.041	0.003	0.044	0.241	0.103	0.385	0.282	FALSE	0.401	-0.723	1.883
RVBD0265c	RVBD0265c		NonEssential	NonEssential	11	0.3096	4.262	4.02	4.482	0.215	-0.035	0.585	11.175	4.262	18.93	-0.05	-0.095	-0.007	0.088	0.419	0.168	0.678	0.51	FALSE	1.415	-1.111	5.443
RVBD0266c	oplA		NonEssential	NonEssential	24	0.3182	3.773	3.374	4.183	0.212	0.015	0.537	12.639	6.558	19.861	-0.013	-0.024	-0.002	0.022	0.321	0.157	0.499	0.342	FALSE	1.284	-0.192	3.681
RVBD0267	narU		NonEssential	NonEssential	27	0.3041	4.349	4.247	4.448	0.21	-0.002	0.552	12.13	5.824	18.726	-0.039	-0.056	-0.022	0.034	0.361	0.191	0.543	0.353	FALSE	1.125	-0.724	3.88
RVBD0268c	RVBD0268c		NonEssential	NonEssential	2	0.0275	6.526	4.013	8.86	0.212	-0.359	0.856	10.237	3.379	19.103	-0.163	-0.528	0.219	0.747	0.505	0.139	0.868	0.73	FALSE	0.56	-8.273	9.598
RVBD0269c	RVBD0269c		NonEssential	NonEssential	7	0.2788	5.126	3.866	6.357	0.222	0.006	0.598	12.115	5.604	20.314	-0.009	-0.033	0.014	0.047	0.345	0.137	0.581	0.444	FALSE	1.44	-0.403	4.283
RVBD0270	fadD2		NonEssential	NonEssential	13	0.2571	3.406	3.108	3.714	0.203	-0.035	0.591	13.025	6.742	19.951	-0.052	-0.064	-0.04	0.024	0.31	0.144	0.497	0.352	FALSE	0.591	-1.143	3.523
RVBD0271c	fadE6		NonEssential	NonEssential	16	0.2718	2.938	2.65	3.233	0.211	0.001	0.569	12.702	6.535	20.125	-0.01	-0.026	0.005	0.031	0.304	0.13	0.498	0.368	FALSE	1.296	-0.363	4.088
RVBD0272c	RVBD0272c		NonEssential	NonEssential	8	0.0975	3.933	2.642	5.336	0.23	-0.005	0.595	12.669	6.51	19.616	-0.022	-0.034	-0.009	0.025	0.381	0.148	0.622	0.473	FALSE	1.534	-0.463	4.955
RVBD0273c	RVBD0273c		NonEssential	NonEssential	6	0.1598	6.045	4.75	7.489	0.219	-0.006	0.598	12.588	6.206	20.259	-0.015	-0.038	0.008	0.046	0.333	0.136	0.559	0.423	FALSE	1.196	-0.427	3.914
RVBD0274	RVBD0274		NonEssential	NonEssential	12	0.2235	4.823	4.477	5.13	0.2	-0.056	0.571	11.656	4.521	19.307	-0.065	-0.11	-0.022	0.087	0.402	0.152	0.668	0.517	FALSE	0.792	-1.762	4.612
RVBD0275c	RVBD0275c		NonEssential	NonEssential	6	0.4021	5.705	3.998	7.374	0.175	0.012	0.462	13.238	6.833	20.147	0.006	-0.008	0.019	0.027	0.23	0.099	0.367	0.268	FALSE	0.91	-0.025	2.286
RVBD0276	RVBD0276		NonEssential	NonEssential	5	0.3733	5.9	4.042	7.543	0.192	0.01	0.501	12.871	6.612	20.263	-0.003	-0.018	0.015	0.033	0.273	0.118	0.45	0.332	FALSE	1.037	-0.155	2.902
RVBD0277Ac	RVBD0277Ac		Unknown	NonEssential	2	0.0017	6.566	4.066	9.001	0.111	-0.569	0.877	10.304	3.436	19.467	-0.442	-0.954	0.042	0.996	0.528	0.189	0.892	0.703	FALSE	-2.837	-13.563	9.247
RVBD0277c	vapC25		NonEssential	NonEssential	6	0.2259	6.078	4.435	7.807	0.204	0.003	0.539	13.27	6.69	20.384	-0.009	-0.021	0.004	0.025	0.294	0.129	0.472	0.343	FALSE	1.036	-0.213	3.208
RVBD0278c	PE-PGRS3		NonEssential	NonEssential	10	0.2828	5.286	4.545	6.072	0.188	-0.016	0.523	12.393	6.204	19.757	-0.035	-0.054	-0.014	0.041	0.312	0.144	0.493	0.349	FALSE	0.643	-0.832	2.835
RVBD0279c	PE-PGRS4		NonEssential	NonEssential	7	0.246	5.114	4.087	6.143	0.194	-0.046	0.582	11.592	5.191	19.515	-0.048	-0.096	0.005	0.101	0.347	0.113	0.586	0.473	FALSE	0.734	-1.554	3.901
RVBD0280	PPE3		NonEssential	NonEssential	5	0.2153	5.654	4.213	7.268	0.199	-0.032	0.548	11.924	5.214	19.328	-0.033	-0.071	0.002	0.073	0.364	0.131	0.611	0.48	FALSE	0.986	-1.13	3.896
RVBD0281	RVBD0281		NonEssential	NonEssential	6	0.1696	4.598	3.76	5.36	0.207	-0.112	0.677	10.825	4.001	19.198	-0.106	-0.214	0.002	0.216	0.449	0.156	0.764	0.608	FALSE	0.738	-3.409	6.038
RVBD0282	eccA3		Essential	Essential	159	0.9471	2.801	2.79	2.812	0.089	0.045	0.131	5.47	4.521	6.444	-0.58	-0.601	-0.559	0.042	0.389	0.358	0.42	0.062	TRUE	-7.028	-7.702	-6.289
RVBD0283	eccB3		Essential	Essential	155	0.9984	2.783	2.771	2.794	0	-0.041	0.038	8.335	6.421	10.414	-0.538	-0.561	-0.516	0.046	0.421	0.389	0.451	0.063	TRUE	-7.014	-7.74	-6.356
RVBD0284	eccC3		Essential	Essential	392	0.9708	2.366	2.36	2.373	0.008	-0.019	0.035	7.946	6.797	9.309	-0.499	-0.514	-0.485	0.029	0.441	0.418	0.463	0.045	TRUE	-6.314	-6.776	-5.841
RVBD0285	PE5		Essential	NonEssential	9	0.7322	3.165	2.945	3.393	0.026	-0.075	0.125	14.656	8.245	22.322	-0.414	-0.471	-0.356	0.115	0.351	0.272	0.435	0.163	TRUE	-5.745	-7.299	-4.072
RVBD0286	PPE4		Essential	Essential	144	0.966	2.247	2.237	2.256	-0.006	-0.032	0.017	13.654	10.758	16.688	-0.516	-0.53	-0.502	0.028	0.474	0.438	0.506	0.067	TRUE	-6.32	-6.867	-5.781
RVBD0287	esxG		Essential	Essential	25	0.6157	2.856	2.734	2.972	-0.017	-0.097	0.066	11.706	6.624	17.606	-0.604	-0.656	-0.556	0.1	0.555	0.502	0.611	0.11	TRUE	-6.328	-7.862	-4.784
RVBD0288	esxH		Essential	NonEssential	12	0.4973	2.526	2.104	2.96	0.005	-0.039	0.048	15.243	10.572	20.718	-0.593	-0.624	-0.564	0.061	0.551	0.517	0.584	0.067	FALSE	-6.032	-6.943	-5.147
RVBD0289	espG3		Essential	Essential	83	0.9525	3.449	3.429	3.467	0.002	-0.018	0.025	11.21	9.177	13.483	-0.519	-0.533	-0.506	0.027	0.561	0.535	0.588	0.053	TRUE	-5.067	-5.521	-4.601
RVBD0290	eccD3		Essential	Essential	194	0.9708	3.455	3.443	3.467	-0.021	-0.043	0.002	9.39	7.702	11.066	-0.506	-0.52	-0.491	0.029	0.56	0.535	0.582	0.048	TRUE	-5.219	-5.65	-4.771
RVBD0291	mycP3		Essential	Essential	98	0.9203	3.274	3.242	3.304	-0.005	-0.015	0.004	15.281	12.624	17.813	-0.413	-0.42	-0.407	0.013	0.544	0.525	0.564	0.039	TRUE	-4.26	-4.499	-4.016
RVBD0292	eccE3		Essential	Essential	137	0.9644	2.659	2.592	2.727	-0.001	-0.013	0.01	14.081	7.76	21.331	-0.055	-0.062	-0.048	0.014	0.324	0.27	0.386	0.116	TRUE	-0.931	-1.117	-0.748
RVBD0293c	RVBD0293c		NonEssential	NonEssential	10	0.0707	3.391	2.294	4.485	0.23	0.01	0.596	13.062	7.136	19.753	-0.01	-0.02	-0.002	0.018	0.349	0.138	0.562	0.424	FALSE	1.579	-0.166	4.729
RVBD0294	tam		NonEssential	NonEssential	6	0.0581	4.61	3.973	5.23	0.18	-0.156	0.643	11.116	3.89	19.152	-0.146	-0.248	-0.042	0.206	0.442	0.132	0.768	0.636	FALSE	-0.057	-4.176	5.363
RVBD0295c	RVBD0295c		NonEssential	NonEssential	8	0.2371	4.373	3.169	5.668	0.219	0.017	0.574	12.895	6.559	19.714	-0.005	-0.018	0.008	0.026	0.316	0.151	0.497	0.346	FALSE	1.315	-0.208	3.824
RVBD0296c	RVBD0296c		NonEssential	NonEssential	9	0.269	3.837	2.624	5.135	0.211	0.002	0.533	12.829	6.794	19.327	-0.011	-0.021	-0.001	0.02	0.311	0.143	0.493	0.35	FALSE	1.212	-0.234	3.571
RVBD0297	PE-PGRS5		NonEssential	NonEssential	11	0.2631	4.279	4.007	4.554	0.204	-0.052	0.565	10.673	4.189	18.517	-0.079	-0.139	-0.022	0.117	0.442	0.217	0.679	0.462	FALSE	0.991	-1.896	4.924
RVBD0298	RVBD0298		NonEssential	NonEssential	1	0	6.861	4.223	9.746	0.091	-0.811	1.054	10.451	3.548	19.438	-0.683	-1.308	-0.032	1.275	0.527	0.179	0.91	0.731	FALSE	-5.201	-20.541	11.656
RVBD0299	RVBD0299		NonEssential	NonEssential	5	0.3869	5.494	4.161	6.72	0.165	-0.009	0.423	11.101	4.606	18.303	-0.028	-0.06	0.003	0.063	0.325	0.17	0.508	0.338	FALSE	0.779	-0.65	2.696
RVBD0300	RVBD0300		NonEssential	NonEssential	4	0.0291	6.71	4.886	8.586	0.184	0.009	0.466	12.693	6.588	19.808	-0.001	-0.023	0.02	0.044	0.255	0.113	0.409	0.296	FALSE	0.872	-0.221	2.468
RVBD0301	vapC2		NonEssential	NonEssential	6	0.3441	5.733	4.395	7.187	0.173	0.004	0.457	12.15	5.56	19.777	-0.014	-0.033	0.005	0.038	0.283	0.13	0.456	0.326	FALSE	0.757	-0.443	2.563
RVBD0302	RVBD0302		NonEssential	NonEssential	8	0.2874	4.72	4.12	5.249	0.199	-0.014	0.512	11.762	5.588	19.253	-0.056	-0.081	-0.031	0.05	0.399	0.21	0.601	0.391	FALSE	0.909	-1.114	3.781
RVBD0303	RVBD0303		NonEssential	NonEssential	10	0.3182	4.429	4.229	4.623	0.189	-0.113	0.593	10.659	4.117	18.869	-0.115	-0.186	-0.04	0.146	0.441	0.184	0.702	0.518	FALSE	0.451	-2.825	5.013
RVBD0304c	PPE5		NonEssential	NonEssential	45	0.3079	0.642	0.597	0.69	0.204	-0.001	0.562	13.256	7.303	19.863	-0.029	-0.036	-0.021	0.014	0.303	0.138	0.479	0.34	FALSE	1.063	-0.633	3.89
RVBD0305c	PPE6		NonEssential	NonEssential	13	0.0486	1	0.463	1.503	0.234	0.018	0.624	13.045	7.095	20.139	-0.005	-0.016	0.003	0.019	0.356	0.165	0.591	0.427	FALSE	1.964	-0.04	5.702
RVBD0306	RVBD0306		NonEssential	NonEssential	5	0.3889	5.571	4.461	6.675	0.172	-0.102	0.53	10.482	3.521	19.133	-0.089	-0.18	0.005	0.185	0.442	0.145	0.729	0.584	FALSE	0.523	-2.809	4.328
RVBD0307c	RVBD0307c		NonEssential	NonEssential	5	0.1282	6.159	4.831	7.528	0.129	-0.058	0.4	11.842	4.787	19.598	-0.051	-0.093	-0.009	0.084	0.278	0.13	0.457	0.326	FALSE	-0.138	-1.551	1.697
RVBD0308	RVBD0308		NonEssential	NonEssential	7	0.2616	5.831	5.251	6.432	0.178	-0.19	0.67	10.494	3.393	19.048	-0.163	-0.31	-0.015	0.295	0.478	0.177	0.806	0.629	FALSE	-0.091	-4.991	5.409
RVBD0309	RVBD0309		NonEssential	NonEssential	7	0.289	5.471	3.903	7.124	0.176	-0.043	0.559	13.305	7.179	20.285	-0.06	-0.072	-0.048	0.024	0.284	0.12	0.467	0.346	FALSE	-0.169	-1.52	2.243
RVBD0310c	RVBD0310c		NonEssential	NonEssential	6	0.4565	6.173	4.566	7.899	0.124	-0.002	0.354	13.004	6.42	20.598	-0.004	-0.017	0.009	0.026	0.221	0.081	0.377	0.295	FALSE	0.502	-0.246	1.631
RVBD0311	RVBD0311		NonEssential	NonEssential	8	0.2364	4.727	3.74	5.705	0.218	-0.032	0.604	11.158	4.786	18.973	-0.04	-0.086	0.007	0.093	0.392	0.162	0.63	0.468	FALSE	1.27	-1.202	4.906
RVBD0312	RVBD0312		NonEssential	NonEssential	15	0.2571	5.146	4.583	5.735	0.206	-0.025	0.587	12.2	5.887	19.344	-0.047	-0.066	-0.029	0.036	0.368	0.148	0.596	0.447	FALSE	0.867	-1.042	3.986
RVBD0313	RVBD0313		NonEssential	NonEssential	6	0.3471	6.022	4.433	7.663	0.18	-0.012	0.502	13.132	6.336	20.885	-0.019	-0.033	-0.006	0.027	0.267	0.108	0.444	0.335	FALSE	0.657	-0.484	2.533
RVBD0314c	RVBD0314c		NonEssential	NonEssential	7	0.2017	6.191	4.921	7.435	0.216	-0.012	0.567	12.457	6.043	19.778	-0.028	-0.047	-0.01	0.037	0.36	0.15	0.59	0.44	FALSE	1.074	-0.663	3.783
RVBD0315	RVBD0315		NonEssential	NonEssential	13	0.2696	4.812	4.482	5.155	0.213	-0.025	0.538	11.155	5.056	18.703	-0.046	-0.082	-0.009	0.073	0.425	0.22	0.645	0.425	FALSE	1.238	-1.152	4.372
RVBD0316	RVBD0316		NonEssential	NonEssential	7	0.4025	5.119	4.056	6.188	0.155	-0.042	0.491	11.124	4.059	19.91	-0.056	-0.102	-0.009	0.093	0.363	0.126	0.61	0.484	FALSE	0.374	-1.778	3.08
RVBD0317c	glpQ2		NonEssential	NonEssential	8	0.2475	3.881	2.837	4.955	0.218	-0.019	0.602	11.889	5.114	20.014	-0.03	-0.061	0.001	0.062	0.37	0.154	0.625	0.471	FALSE	1.267	-0.877	4.738
RVBD0318c	RVBD0318c		NonEssential	NonEssential	11	0.1187	1.644	1.3	1.99	0.224	-0.137	0.729	10.723	3.755	19.026	-0.117	-0.261	0.015	0.277	0.487	0.163	0.834	0.671	FALSE	1.123	-4.937	7.813
RVBD0319	pcp		NonEssential	NonEssential	5	0.4392	6.409	4.971	7.896	0.099	-0.029	0.294	10.605	3.877	19.05	-0.03	-0.066	0.011	0.076	0.342	0.129	0.58	0.451	FALSE	0.192	-1.149	1.699
RVBD0320	RVBD0320		NonEssential	NonEssential	7	0.2837	5.416	4.027	6.847	0.206	-0.006	0.561	12.63	6.024	19.822	-0.018	-0.032	-0.004	0.027	0.315	0.127	0.52	0.393	FALSE	1.011	-0.459	3.473
RVBD0321	dcd		NonEssential	NonEssential	6	0.2821	5.256	3.7	6.75	0.182	-0.032	0.546	13.045	6.864	20.259	-0.055	-0.069	-0.04	0.029	0.289	0.136	0.46	0.324	FALSE	0.128	-1.319	2.335
RVBD0322	udgA		NonEssential	NonEssential	7	0.0748	4.985	4.067	5.984	0.219	-0.09	0.704	10.958	4.302	18.72	-0.094	-0.17	-0.016	0.154	0.443	0.145	0.776	0.632	FALSE	0.898	-2.836	6.143
RVBD0323c	RVBD0323c		NonEssential	NonEssential	7	0.2275	5.398	3.875	6.971	0.166	-0.002	0.442	13.735	7.776	20.641	-0.008	-0.019	0.004	0.022	0.226	0.095	0.36	0.265	FALSE	0.593	-0.316	1.96
RVBD0324	RVBD0324		NonEssential	NonEssential	7	0.2603	5.78	4.365	7.175	0.195	0	0.484	12.355	6.237	18.939	-0.024	-0.038	-0.011	0.027	0.296	0.148	0.452	0.304	FALSE	0.799	-0.483	2.681
RVBD0325	RVBD0325		NonEssential	NonEssential	5	0.1294	6.26	4.313	8.099	0.12	-0.007	0.32	12.827	6.739	19.877	-0.012	-0.028	0.005	0.032	0.208	0.094	0.331	0.236	FALSE	0.332	-0.384	1.28
RVBD0326	RVBD0326		NonEssential	NonEssential	6	0.2116	5.22	4.781	5.675	0.186	-0.131	0.651	10.88	4.35	19.328	-0.144	-0.241	-0.05	0.191	0.472	0.168	0.771	0.603	FALSE	0.293	-3.926	5.387
RVBD0327c	cyp135A1		NonEssential	NonEssential	24	0.3285	0.309	0.178	0.443	0.199	0.006	0.522	13.625	7.748	20.005	-0.015	-0.021	-0.008	0.013	0.272	0.129	0.433	0.304	FALSE	1.119	-0.337	3.596
RVBD0328	RVBD0328		NonEssential	NonEssential	6	0.3361	5.585	4.062	7.195	0.151	0.003	0.395	13.324	6.947	20.886	0	-0.016	0.016	0.033	0.219	0.099	0.362	0.262	FALSE	0.676	-0.194	1.948
RVBD0329c	RVBD0329c		NonEssential	NonEssential	6	0.4005	4.89	3.182	6.58	0.154	-0.028	0.431	12.126	5.351	19.671	-0.032	-0.064	-0.001	0.062	0.279	0.121	0.447	0.326	FALSE	0.348	-1.064	2.265
RVBD0330c	RVBD0330c		NonEssential	NonEssential	6	0.2066	5.336	4.131	6.58	0.218	-0.024	0.609	12.202	5.91	20.831	-0.027	-0.053	-0.002	0.051	0.361	0.13	0.61	0.48	FALSE	1.225	-0.741	4.619
RVBD0331	RVBD0331		NonEssential	NonEssential	11	0.2804	5.38	5.08	5.729	0.18	-0.109	0.572	10.773	3.834	19.027	-0.141	-0.221	-0.059	0.162	0.475	0.205	0.757	0.552	FALSE	0.319	-3.22	4.821
RVBD0332	RVBD0332		NonEssential	NonEssential	8	0.3082	5.192	4.558	5.779	0.184	-0.104	0.595	11.063	3.885	19.308	-0.099	-0.168	-0.031	0.137	0.431	0.149	0.728	0.579	FALSE	0.477	-2.709	4.705
RVBD0333	RVBD0333		NonEssential	NonEssential	5	0.4984	6.286	4.606	7.968	0.092	-0.035	0.31	12.038	5.223	20.01	-0.032	-0.051	-0.013	0.038	0.25	0.091	0.447	0.356	FALSE	-0.047	-0.912	1.205
RVBD0334	rmlA		Essential	Essential	45	0.9644	6.644	6.57	6.728	-0.01	-0.025	0.004	9.593	7.497	11.901	-0.501	-0.51	-0.491	0.02	0.753	0.72	0.786	0.066	TRUE	-2.498	-2.881	-2.148
RVBD0335c	PE6		Uncertain	NonEssential	8	0.1768	5.733	4.816	6.581	0.214	-0.009	0.578	12.825	5.961	20.382	-0.03	-0.049	-0.011	0.038	0.362	0.148	0.577	0.429	FALSE	1.091	-0.634	3.971
RVBD0336	RVBD0336		NonEssential	NonEssential	6	0.3574	5.772	4.083	7.412	0.175	-0.005	0.481	12.973	6.868	19.827	-0.021	-0.035	-0.007	0.028	0.261	0.121	0.404	0.283	FALSE	0.546	-0.475	2.256
RVBD0337c	aspC		Essential	Essential	150	0.9402	1.237	1.228	1.246	0.008	-0.032	0.047	9.514	7.828	11.309	-0.629	-0.65	-0.609	0.04	0.432	0.41	0.456	0.046	TRUE	-8.392	-9.097	-7.706
RVBD0338c	RVBD0338c		Essential	Essential	347	0.9984	4.001	3.993	4.008	0.035	0.01	0.056	5.864	5.146	6.615	-0.462	-0.474	-0.451	0.023	0.422	0.4	0.444	0.044	TRUE	-5.232	-5.587	-4.864
RVBD0339c	RVBD0339c		NonEssential	NonEssential	17	0.269	0.136	-0.016	0.282	0.202	0.003	0.496	13.061	7.337	19.395	-0.023	-0.031	-0.014	0.018	0.308	0.157	0.467	0.309	FALSE	1.191	-0.467	3.658
RVBD0340	RVBD0340		NonEssential	NonEssential	6	0.3197	7.608	6.467	8.771	0.095	-0.148	0.419	10.54	4.095	18.531	-0.164	-0.227	-0.099	0.129	0.385	0.174	0.598	0.424	FALSE	-2.314	-4.722	0.502
RVBD0341	iniB		NonEssential	NonEssential	8	0.2993	5.558	4.416	6.703	0.19	-0.007	0.529	13.368	6.808	20.464	-0.016	-0.032	0	0.031	0.271	0.11	0.454	0.344	FALSE	0.808	-0.429	2.809
RVBD0342	iniA		NonEssential	NonEssential	12	0.2803	4.806	4.137	5.438	0.196	-0.008	0.536	12.884	6.737	20.259	-0.023	-0.04	-0.009	0.031	0.303	0.119	0.484	0.365	FALSE	0.876	-0.54	3.225
RVBD0343	iniC		NonEssential	NonEssential	13	0.2907	4.676	4.066	5.176	0.212	0.006	0.514	11.416	5.757	18.589	-0.041	-0.064	-0.018	0.046	0.389	0.228	0.564	0.336	FALSE	1.191	-0.631	3.92
RVBD0344c	lpqJ		NonEssential	NonEssential	8	0.4323	6.477	5.952	7.03	0.161	0.004	0.387	11.414	5.554	18.182	-0.037	-0.051	-0.023	0.028	0.324	0.186	0.471	0.286	FALSE	0.61	-0.487	2.135
RVBD0345	RVBD0345		NonEssential	NonEssential	5	0.3171	6.079	4.293	7.795	0.15	0.01	0.39	12.924	6.677	19.782	-0.004	-0.02	0.012	0.031	0.228	0.094	0.358	0.265	FALSE	0.639	-0.172	1.863
RVBD0346c	ansP2		NonEssential	NonEssential	22	0.2423	1.719	1.148	2.286	0.211	-0.013	0.59	12.829	6.576	19.921	-0.033	-0.045	-0.021	0.024	0.323	0.136	0.532	0.396	FALSE	1.088	-0.761	4.261
RVBD0347	RVBD0347		Essential	Essential	72	0.9454	0.53	0.513	0.547	-0.024	-0.118	0.074	9.371	5.495	13.772	-0.671	-0.724	-0.617	0.107	0.546	0.48	0.609	0.129	TRUE	-7.821	-9.711	-5.775
RVBD0348	RVBD0348		NonEssential	NonEssential	7	0.1197	5.197	3.537	6.787	0.217	0.013	0.579	13.279	7.285	19.893	-0.003	-0.013	0.008	0.021	0.276	0.127	0.445	0.318	FALSE	1.173	-0.099	3.377
RVBD0349	RVBD0349		NonEssential	NonEssential	10	0.2576	4.611	3.877	5.397	0.198	-0.007	0.531	13.15	6.859	20.305	-0.021	-0.03	-0.01	0.02	0.293	0.132	0.478	0.346	FALSE	0.883	-0.449	3.091
RVBD0350	dnaK		Essential	Essential	123	0.9708	3.743	3.726	3.759	-0.006	-0.066	0.052	9.83	7.01	12.96	-0.623	-0.653	-0.591	0.062	0.476	0.443	0.509	0.066	TRUE	-7.119	-8.064	-6.191
RVBD0351	grpE		Essential	Essential	30	0.755	6.062	6.015	6.111	-0.037	-0.085	0.01	11.176	8.36	13.878	-0.886	-0.916	-0.854	0.062	0.576	0.55	0.604	0.054	TRUE	-7.573	-8.382	-6.711
RVBD0352	dnaJ1		NonEssential	Essential	7	0.3683	4.235	4.006	4.46	0.048	-0.312	0.514	10.221	3.556	18.531	-0.321	-0.435	-0.202	0.233	0.421	0.151	0.713	0.561	FALSE	-3.492	-8.116	2.037
RVBD0353	hspR		NonEssential	NonEssential	5	0.4323	6.624	5.28	8.15	0.149	-0.035	0.42	11.087	4.647	19.104	-0.045	-0.08	-0.01	0.071	0.333	0.148	0.531	0.383	FALSE	0.037	-1.464	2.085
RVBD0354c	PPE7		NonEssential	NonEssential	12	0.289	3.556	2.698	4.377	0.218	0.014	0.561	12.686	6.508	19.451	-0.007	-0.019	0.005	0.024	0.317	0.151	0.516	0.365	FALSE	1.408	-0.17	3.946
RVBD0355c	PPE8		NonEssential	NonEssential	54	0.0914	2.697	2.513	2.884	0.218	-0.008	0.593	13.341	7.288	19.85	-0.025	-0.032	-0.019	0.013	0.346	0.14	0.553	0.414	FALSE	1.325	-0.491	4.607
RVBD0356c	RVBD0356c		NonEssential	NonEssential	5	0.3956	4.735	3.612	5.967	0.144	-0.047	0.419	10.388	3.91	18.798	-0.064	-0.118	-0.009	0.109	0.398	0.171	0.632	0.46	FALSE	0.365	-1.815	3.045
RVBD0357c	purA		Essential	Essential	153	0.9554	1.843	1.831	1.856	0.059	-0.003	0.122	5.914	4.43	7.453	-0.695	-0.727	-0.664	0.063	0.399	0.366	0.435	0.07	TRUE	-8.885	-9.949	-7.853
RVBD0358	RVBD0358		Essential	NonEssential	53	0.7825	3.53	3.452	3.616	-0.018	-0.028	-0.008	18.674	13.826	23.571	-0.392	-0.399	-0.385	0.014	0.528	0.492	0.562	0.07	TRUE	-4.227	-4.553	-3.881
RVBD0359	RVBD0359		NonEssential	NonEssential	8	0.2598	5.088	4.62	5.517	0.186	-0.119	0.613	10.514	3.774	18.769	-0.126	-0.224	-0.036	0.188	0.462	0.163	0.744	0.581	FALSE	0.343	-3.247	5.468
RVBD0360c	RVBD0360c		NonEssential	NonEssential	6	0.3981	0.21	-0.033	0.439	0.103	-0.363	0.66	10.623	3.773	19.401	-0.281	-0.527	-0.034	0.494	0.435	0.131	0.763	0.631	FALSE	-2.665	-10.779	6.785
RVBD0361	RVBD0361		NonEssential	NonEssential	6	0.3355	8.602	8.024	9.206	0.172	-0.099	0.52	10.552	4.406	18.666	-0.123	-0.2	-0.049	0.151	0.457	0.209	0.701	0.492	FALSE	0.401	-2.114	3.711
RVBD0362	mgtE		NonEssential	NonEssential	11	0.2473	5.219	4.658	5.796	0.19	-0.072	0.584	11.469	4.592	19.352	-0.086	-0.14	-0.034	0.107	0.391	0.149	0.634	0.485	FALSE	0.124	-2.564	3.784
RVBD0363c	fba		Essential	NonEssential	85	0.9714	6.228	6.193	6.267	-0.009	-0.018	0.001	15.214	11.093	19.784	-0.201	-0.207	-0.194	0.014	0.728	0.7	0.756	0.056	TRUE	-1.165	-1.344	-0.968
RVBD0364	RVBD0364		Essential	Essential	109	0.9622	5.648	5.635	5.66	-0.011	-0.08	0.052	12.562	8.117	17.205	-0.692	-0.733	-0.655	0.078	0.434	0.398	0.471	0.073	TRUE	-7.504	-8.478	-6.467
RVBD0365c	RVBD0365c		NonEssential	NonEssential	7	0.2554	5.837	4.486	7.209	0.203	-0.002	0.553	12.573	6.45	19.702	-0.023	-0.037	-0.009	0.028	0.334	0.14	0.547	0.407	FALSE	0.943	-0.527	3.4
RVBD0366c	RVBD0366c		NonEssential	NonEssential	7	0.3694	6.029	5.079	6.962	0.178	-0.02	0.503	11.91	5.047	20.07	-0.038	-0.07	-0.005	0.065	0.321	0.137	0.524	0.387	FALSE	0.649	-0.931	2.951
RVBD0367c	RVBD0367c		NonEssential	NonEssential	5	0.0378	6.106	4.511	7.663	0.027	-0.104	0.175	9.754	3.312	18.501	-0.062	-0.133	0.01	0.143	0.409	0.107	0.732	0.625	FALSE	-0.568	-2.364	1.194
RVBD0368c	RVBD0368c		NonEssential	NonEssential	5	0.0692	6.336	4.791	7.911	0.203	0	0.547	13.126	6.55	20.155	-0.012	-0.029	0.004	0.033	0.288	0.122	0.467	0.345	FALSE	0.935	-0.398	2.955
RVBD0369c	RVBD0369c		NonEssential	NonEssential	5	0.1954	6.975	5.32	8.747	0.158	0.001	0.444	13.327	7.103	20.316	-0.007	-0.025	0.011	0.036	0.239	0.096	0.393	0.297	FALSE	0.502	-0.424	1.86
RVBD0370c	RVBD0370c		NonEssential	NonEssential	6	0.2527	6.125	4.638	7.878	0.211	0.011	0.547	12.997	6.705	20.022	-0.002	-0.015	0.01	0.025	0.291	0.129	0.47	0.342	FALSE	1.184	-0.072	3.285
RVBD0371c	RVBD0371c		NonEssential	NonEssential	7	0.5238	5.697	4.046	7.313	0.121	-0.003	0.339	13.185	6.57	20.44	-0.007	-0.018	0.005	0.023	0.212	0.08	0.359	0.279	FALSE	0.39	-0.326	1.434
RVBD0372c	RVBD0372c		NonEssential	NonEssential	5	0.2519	5.995	4.46	7.476	0.199	-0.018	0.572	12.108	5.588	19.52	-0.036	-0.064	-0.01	0.054	0.355	0.159	0.576	0.417	FALSE	0.833	-1.02	3.553
RVBD0373c	RVBD0373c		NonEssential	NonEssential	13	0.2771	1.169	0.595	1.77	0.21	0.005	0.545	13.247	7.496	19.966	-0.022	-0.031	-0.014	0.018	0.313	0.156	0.482	0.325	FALSE	1.226	-0.446	4.027
RVBD0374c	RVBD0374c		NonEssential	NonEssential	10	0.3041	4.896	4.241	5.484	0.206	-0.026	0.553	11.218	5.018	19.065	-0.058	-0.099	-0.019	0.08	0.396	0.203	0.61	0.407	FALSE	0.93	-1.363	4.063
RVBD0375c	RVBD0375c		NonEssential	NonEssential	7	0.1969	4.688	3.306	6.209	0.216	-0.016	0.595	12.561	6.439	19.989	-0.024	-0.039	-0.008	0.032	0.348	0.143	0.586	0.443	FALSE	1.189	-0.577	4.292
RVBD0376c	RVBD0376c		NonEssential	NonEssential	6	0.2366	5.9	4.678	7.065	0.199	-0.033	0.596	12.405	5.426	20.357	-0.038	-0.072	-0.006	0.066	0.334	0.132	0.562	0.43	FALSE	0.676	-1.172	3.617
RVBD0377	RVBD0377		NonEssential	NonEssential	12	0.2055	5.175	4.986	5.365	0.199	-0.112	0.622	11.04	4.298	19.201	-0.124	-0.2	-0.045	0.155	0.464	0.153	0.761	0.608	FALSE	0.555	-3.087	5.492
RVBD0378	RVBD0378		Uncertain	NonEssential	2	0.0017	6.492	3.923	8.978	0.188	-0.393	0.829	10.222	3.44	18.793	-0.208	-0.593	0.187	0.78	0.502	0.163	0.884	0.72	FALSE	-0.342	-9.913	8.503
RVBD0379	secE2		NonEssential	NonEssential	2	0.0275	6.777	4.725	8.887	0.2	-0.38	0.861	10.281	3.459	19.059	-0.179	-0.561	0.18	0.742	0.505	0.154	0.865	0.711	FALSE	0.167	-7.899	9.919
RVBD0380c	RVBD0380c		NonEssential	NonEssential	5	0.2213	6.383	4.823	7.933	0.153	-0.01	0.447	13.395	6.89	20.519	-0.015	-0.03	0.001	0.031	0.224	0.094	0.358	0.263	FALSE	0.353	-0.519	1.828
RVBD0381c	RVBD0381c		NonEssential	NonEssential	10	0.2522	5.077	4.293	5.88	0.198	-0.04	0.549	11.461	5.071	19.59	-0.054	-0.096	-0.013	0.083	0.379	0.163	0.613	0.451	FALSE	0.694	-1.578	3.758
RVBD0382c	pyrE		Essential	Essential	21	0.4962	3.748	3.635	3.856	-0.035	-0.168	0.117	12.576	7.072	18.845	-0.841	-0.924	-0.757	0.167	0.433	0.375	0.492	0.118	FALSE	-10.454	-12.825	-8.132
RVBD0383c	RVBD0383c		Essential	Essential	67	0.7744	4.579	4.564	4.594	-0.081	-0.184	0.025	7.757	4.77	10.591	-0.877	-0.932	-0.819	0.113	0.347	0.293	0.397	0.104	TRUE	-11.912	-13.511	-10.413
RVBD0384c	clpB		Essential	Essential	166	0.9124	4.674	4.662	4.687	0.01	-0.015	0.035	6.569	5.19	8.035	-0.301	-0.314	-0.289	0.025	0.408	0.372	0.441	0.069	TRUE	-3.553	-3.919	-3.169
RVBD0385	RVBD0385		NonEssential	NonEssential	7	0.0834	5.373	4.682	6.133	0.199	-0.164	0.674	10.984	4.222	19.552	-0.14	-0.242	-0.04	0.202	0.458	0.146	0.796	0.65	FALSE	0.114	-4.243	5.462
RVBD0386	RVBD0386		NonEssential	NonEssential	10	0.2993	4.907	4.37	5.469	0.211	-0.058	0.621	10.748	4.023	18.346	-0.082	-0.137	-0.026	0.111	0.443	0.195	0.696	0.5	FALSE	0.979	-2.07	5.085
RVBD0387c	RVBD0387c		NonEssential	NonEssential	16	0.3027	3.169	2.548	3.791	0.204	0.013	0.518	12.4	6.479	19.178	-0.017	-0.029	-0.004	0.025	0.313	0.166	0.479	0.313	FALSE	1.127	-0.341	3.582
RVBD0389	purT		NonEssential	NonEssential	11	0.2512	4.808	3.909	5.668	0.206	-0.019	0.565	12.526	6.237	19.439	-0.028	-0.041	-0.012	0.029	0.322	0.144	0.509	0.365	FALSE	0.96	-0.635	3.531
RVBD0390	RVBD0390		NonEssential	NonEssential	8	0.399	4.154	3.175	5.17	0.167	-0.175	0.629	10.013	3.457	19.075	-0.18	-0.339	-0.027	0.312	0.5	0.195	0.817	0.623	FALSE	-0.19	-5.558	5.843
RVBD0391	metZ		NonEssential	NonEssential	6	0.3973	5.489	4.698	6.245	0.149	-0.095	0.488	10.376	3.946	19.522	-0.096	-0.175	-0.02	0.154	0.429	0.156	0.687	0.532	FALSE	0.205	-2.566	3.661
RVBD0392c	ndhA		NonEssential	NonEssential	5	0.0552	4.019	2.681	5.333	0.112	-0.208	0.556	11.391	5.065	19.691	-0.194	-0.278	-0.113	0.165	0.382	0.139	0.629	0.49	FALSE	-1.899	-5.291	2.533
RVBD0393	RVBD0393		NonEssential	NonEssential	6	0.3842	5.519	4.281	6.589	0.161	-0.109	0.514	10.458	4.023	18.738	-0.089	-0.178	-0.008	0.17	0.419	0.154	0.7	0.546	FALSE	0.251	-2.753	3.919
RVBD0394c	RVBD0394c		NonEssential	NonEssential	7	0.2868	4.872	3.809	6.04	0.204	-0.016	0.571	12.625	6.455	19.777	-0.025	-0.043	-0.005	0.038	0.301	0.124	0.484	0.36	FALSE	0.905	-0.63	3.383
RVBD0395	RVBD0395		NonEssential	NonEssential	7	0.2656	5.386	4.989	5.75	0.192	-0.081	0.541	10.673	4.574	18.322	-0.13	-0.189	-0.063	0.126	0.498	0.272	0.728	0.456	FALSE	0.53	-2.643	4.469
RVBD0396	RVBD0396		NonEssential	NonEssential	6	0.4559	5.346	4.061	6.598	0.114	-0.009	0.295	11.063	4.665	18.916	-0.025	-0.045	-0.004	0.041	0.306	0.144	0.478	0.334	FALSE	0.352	-0.646	1.664
RVBD0397	RVBD0397		NonEssential	NonEssential	6	0.3924	5.718	4.626	6.779	0.146	-0.06	0.475	11.674	4.699	19.895	-0.038	-0.093	0.013	0.106	0.312	0.09	0.568	0.478	FALSE	0.359	-1.532	2.878
RVBD0397A	RVBD0397A		NonEssential	NonEssential	6	0.3705	5.731	4.159	7.34	0.183	-0.007	0.509	12.574	5.949	20.204	-0.011	-0.027	0.008	0.035	0.265	0.107	0.429	0.322	FALSE	0.802	-0.415	2.669
RVBD0398c	RVBD0398c		NonEssential	NonEssential	8	0.248	5.698	4.379	6.952	0.21	0.004	0.564	12.692	6.501	19.995	-0.013	-0.026	0	0.025	0.317	0.135	0.507	0.373	FALSE	1.085	-0.351	3.46
RVBD0399c	lpqK		NonEssential	NonEssential	8	0.2571	1.121	0.762	1.474	0.184	-0.287	0.732	10.74	3.398	19.477	-0.195	-0.419	0.026	0.444	0.481	0.124	0.823	0.698	FALSE	-0.302	-8.524	8.58
RVBD0400c	fadE7		NonEssential	NonEssential	8	0.3673	5.702	4.386	7.053	0.17	-0.007	0.471	12.854	6.337	20.151	-0.025	-0.037	-0.012	0.026	0.269	0.12	0.436	0.316	FALSE	0.473	-0.664	2.277
RVBD0401	RVBD0401		NonEssential	NonEssential	6	0.5204	4.541	3.734	5.329	0.036	-0.123	0.2	9.881	3.293	18.117	-0.175	-0.24	-0.11	0.13	0.533	0.305	0.746	0.441	FALSE	-1.366	-3.612	1.038
RVBD0402c	mmpL1		NonEssential	NonEssential	32	0.3364	0.115	0.048	0.18	0.218	0.017	0.53	13.452	7.792	19.435	-0.009	-0.014	-0.004	0.01	0.286	0.157	0.427	0.27	FALSE	1.429	-0.051	3.784
RVBD0403c	mmpS1		NonEssential	NonEssential	8	0.3864	5.38	4.254	6.478	0.187	-0.004	0.514	12.4	6.043	20.511	-0.012	-0.029	0.005	0.034	0.283	0.117	0.46	0.342	FALSE	0.844	-0.437	2.905
RVBD0404	fadD30		NonEssential	NonEssential	15	0.2686	3.392	3.189	3.605	0.185	-0.106	0.569	10.496	3.828	18.677	-0.144	-0.215	-0.066	0.149	0.503	0.25	0.757	0.507	FALSE	0.378	-3.486	5.342
RVBD0405	pks6		Essential	Essential	377	0.9984	2.603	2.584	2.623	-0.007	-0.01	-0.004	11.315	5.101	18.738	-0.019	-0.022	-0.018	0.004	0.568	0.462	0.676	0.214	FALSE	-0.295	-0.356	-0.231
RVBD0406c	RVBD0406c		NonEssential	NonEssential	7	0.2586	4.996	3.64	6.506	0.205	-0.013	0.56	12.728	6.77	19.767	-0.023	-0.037	-0.009	0.028	0.303	0.129	0.469	0.341	FALSE	0.854	-0.647	3.385
RVBD0407	fgd1		NonEssential	NonEssential	8	0.2726	5.21	4.425	5.965	0.148	-0.258	0.62	10.599	3.755	18.981	-0.234	-0.395	-0.07	0.324	0.482	0.162	0.818	0.656	FALSE	-1.207	-6.477	5.327
RVBD0408	pta		NonEssential	NonEssential	19	0.2221	3.892	3.782	4.001	0.155	0.04	0.271	10.674	5.578	17.001	-0.17	-0.211	-0.128	0.083	0.752	0.689	0.814	0.126	FALSE	1.496	-0.408	3.518
RVBD0409	ackA		NonEssential	NonEssential	5	0.2475	3.724	3.037	4.46	0.181	-0.146	0.593	10.639	3.859	18.987	-0.165	-0.265	-0.059	0.206	0.497	0.221	0.792	0.571	FALSE	0.083	-4.309	5.458
RVBD0410c	pknG		NonEssential	NonEssential	19	0.2625	6.902	6.706	7.099	0.147	-0.129	0.588	12.106	5.721	18.949	-0.176	-0.203	-0.149	0.054	0.379	0.17	0.579	0.409	FALSE	-1.734	-3.965	1.525
RVBD0411c	glnH		NonEssential	NonEssential	9	0.279	6.28	5.841	6.735	0.011	-0.058	0.093	11.113	6.766	16.009	-0.268	-0.29	-0.248	0.043	0.693	0.649	0.732	0.083	FALSE	-2.188	-3.172	-1.108
RVBD0412c	RVBD0412c		NonEssential	NonEssential	9	0.2539	4.397	3.874	4.936	0.084	-0.274	0.583	11.038	4.036	19.624	-0.295	-0.41	-0.171	0.239	0.413	0.137	0.694	0.557	FALSE	-3.284	-7.648	2.402
RVBD0413	mutT3		NonEssential	NonEssential	5	0.2289	4.6	3.803	5.334	0.173	-0.193	0.63	10.332	3.881	19.5	-0.178	-0.323	-0.033	0.29	0.49	0.17	0.803	0.633	FALSE	-0.196	-5.208	5.941
RVBD0414c	thiE		Essential	NonEssential	48	0.9009	5.716	5.518	5.927	0.008	-0.003	0.021	11.156	5.123	18.916	-0.032	-0.04	-0.025	0.015	0.467	0.334	0.59	0.256	FALSE	-0.281	-0.48	-0.09
RVBD0415	thiO		Essential	Essential	96	0.9519	3.818	3.803	3.835	-0.01	-0.018	-0.001	23.789	19.693	28.409	-0.724	-0.73	-0.718	0.012	0.521	0.508	0.534	0.026	TRUE	-7.541	-7.783	-7.287
RVBD0416	thiS		Essential	NonEssential	7	0.344	4.141	3.848	4.457	-0.004	-0.063	0.054	14.57	9.791	19.224	-0.819	-0.856	-0.78	0.077	0.543	0.519	0.566	0.047	FALSE	-7.926	-8.953	-6.891
RVBD0417	thiG		Essential	Essential	77	0.9164	3.733	3.606	3.86	-0.016	-0.026	-0.007	16.647	14.066	19.399	-0.738	-0.744	-0.731	0.013	0.75	0.732	0.766	0.034	TRUE	-4.287	-4.592	-3.969
RVBD0418	lpqL		NonEssential	NonEssential	6	0.0998	5.341	3.959	6.541	0.231	-0.018	0.626	11.853	5.553	18.987	-0.029	-0.055	-0.006	0.049	0.411	0.14	0.675	0.534	FALSE	1.545	-0.813	5.052
RVBD0419	lpqM		NonEssential	NonEssential	11	0.2925	2.473	1.623	3.363	0.199	0.003	0.527	13.041	7.174	20.005	-0.022	-0.032	-0.011	0.021	0.297	0.153	0.465	0.312	FALSE	0.991	-0.485	3.412
RVBD0420c	RVBD0420c		NonEssential	NonEssential	5	0.3412	6.309	4.751	7.811	0.174	-0.001	0.463	13.154	7.144	20.384	-0.011	-0.026	0.003	0.029	0.243	0.114	0.395	0.281	FALSE	0.585	-0.425	2.095
RVBD0421c	RVBD0421c		NonEssential	NonEssential	6	0.2422	6.496	5.045	7.867	0.21	-0.019	0.58	11.842	5.66	19.409	-0.036	-0.062	-0.009	0.052	0.351	0.167	0.567	0.399	FALSE	0.928	-0.785	3.753
RVBD0422c	thiD		Essential	NonEssential	73	0.7592	4.478	4.426	4.525	-0.004	-0.012	0.004	11.733	8.406	15.26	-0.161	-0.167	-0.156	0.011	0.672	0.627	0.713	0.086	TRUE	-1.18	-1.389	-0.997
RVBD0423c	thiC		Essential	Essential	143	0.9456	3.473	3.46	3.486	-0.013	-0.023	-0.003	19.164	15.253	23.484	-0.664	-0.671	-0.657	0.014	0.63	0.609	0.651	0.042	TRUE	-5.557	-5.873	-5.194
RVBD0424c	RVBD0424c		NonEssential	NonEssential	3	0.3756	6.513	4.143	8.738	0.18	-0.015	0.516	11.819	5.062	19.673	-0.016	-0.049	0.015	0.064	0.314	0.116	0.55	0.434	FALSE	0.764	-0.816	3.021
RVBD0425c	ctpH		NonEssential	NonEssential	24	0.2822	4.377	4.245	4.505	0.178	-0.031	0.532	13.1	6.905	20.693	-0.04	-0.058	-0.02	0.039	0.289	0.106	0.479	0.373	FALSE	0.526	-0.924	2.882
RVBD0426c	RVBD0426c		NonEssential	NonEssential	5	0.0604	7.078	5.626	8.399	0.214	-0.008	0.595	12.649	6.45	20.118	-0.017	-0.038	0.002	0.04	0.321	0.149	0.533	0.385	FALSE	0.782	-0.794	3.057
RVBD0427c	xthA		NonEssential	NonEssential	8	0.2568	5.922	4.849	7.08	0.207	-0.027	0.58	11.683	4.752	19.806	-0.045	-0.088	-0.003	0.085	0.395	0.154	0.649	0.495	FALSE	0.978	-1.196	4.532
RVBD0428c	RVBD0428c		NonEssential	NonEssential	6	0.2386	6.327	4.968	7.829	0.203	0.003	0.569	12.956	6.517	20.296	-0.012	-0.026	0.002	0.028	0.288	0.126	0.48	0.354	FALSE	0.945	-0.345	3.135
RVBD0429c	def		Essential	Essential	66	0.9015	4.372	4.336	4.407	-0.001	-0.021	0.02	8.211	6.104	10.655	-0.269	-0.281	-0.257	0.024	0.628	0.587	0.669	0.081	TRUE	-2.126	-2.523	-1.736
RVBD0430	RVBD0430		Essential	Essential	23	0.7822	6.292	6.239	6.339	0.157	-0.096	0.416	12.807	6.572	20.044	-0.817	-0.909	-0.727	0.182	0.23	0.175	0.29	0.114	TRUE	-11.054	-13.299	-8.82
RVBD0431	RVBD0431		NonEssential	Essential	8	0.0802	4.393	4.325	4.459	-0.006	-0.511	0.72	12.557	6.356	19.934	-0.801	-0.852	-0.75	0.102	0.369	0.132	0.6	0.469	FALSE	-9.753	-14.899	-3.132
RVBD0432	sodC		NonEssential	NonEssential	6	0.2509	5.341	4.323	6.374	0.194	-0.156	0.649	10.549	4.134	18.775	-0.131	-0.26	0.01	0.27	0.467	0.148	0.796	0.648	FALSE	0.402	-4.293	5.709
RVBD0433	RVBD0433		NonEssential	NonEssential	5	0.1995	5.349	4.561	6.15	0.176	-0.09	0.576	11.268	4.715	19.45	-0.08	-0.155	-0.006	0.148	0.374	0.122	0.635	0.513	FALSE	0.41	-2.372	3.991
RVBD0434	RVBD0434		NonEssential	NonEssential	6	0.3485	5.937	4.306	7.644	0.171	-0.005	0.47	13.27	6.817	20.053	-0.018	-0.03	-0.005	0.026	0.254	0.098	0.418	0.32	FALSE	0.548	-0.513	2.151
RVBD0435c	RVBD0435c		NonEssential	NonEssential	10	0.2316	4.174	3.399	4.952	0.211	0.004	0.54	12.429	6.26	19.649	-0.015	-0.036	0.006	0.042	0.313	0.151	0.491	0.34	FALSE	1.189	-0.366	3.754
RVBD0436c	pssA		NonEssential	NonEssential	5	0.1986	6.107	5.567	6.679	0.116	-0.177	0.577	11.651	5.106	19.579	-0.192	-0.251	-0.13	0.121	0.367	0.121	0.634	0.513	FALSE	-1.857	-4.626	2.075
RVBD0437c	psd		NonEssential	NonEssential	6	0.2147	5.488	4.85	6.189	0.137	-0.119	0.548	12.429	5.704	20.32	-0.14	-0.165	-0.113	0.052	0.335	0.139	0.563	0.425	FALSE	-1.179	-3.184	1.942
RVBD0438c	moeA2		NonEssential	NonEssential	8	0.2765	3.414	2.622	4.215	0.2	-0.032	0.546	11.775	5.173	19.24	-0.046	-0.076	-0.018	0.058	0.367	0.164	0.583	0.419	FALSE	0.921	-1.293	4.015
RVBD0439c	RVBD0439c		NonEssential	NonEssential	5	0.459	5.623	3.883	7.5	0.127	-0.019	0.364	11.958	5.522	19.873	-0.02	-0.042	0.002	0.044	0.256	0.101	0.43	0.328	FALSE	0.319	-0.702	1.713
RVBD0440	groEL2		Essential	Essential	110	0.8746	1.828	1.816	1.84	-0.007	-0.089	0.069	11.726	8.242	15.097	-0.732	-0.765	-0.699	0.066	0.314	0.288	0.341	0.053	TRUE	-11.617	-12.704	-10.606
RVBD0441c	RVBD0441c		NonEssential	NonEssential	6	0.4392	5.986	4.478	7.348	0.109	-0.005	0.293	11.601	5.127	19.031	-0.019	-0.036	-0.001	0.035	0.257	0.111	0.408	0.297	FALSE	0.332	-0.468	1.4
RVBD0442c	PPE10		NonEssential	NonEssential	8	0.2874	3.249	1.934	4.567	0.2	-0.044	0.595	11.432	4.559	19.704	-0.036	-0.105	0.031	0.136	0.363	0.113	0.633	0.52	FALSE	1.138	-1.785	4.889
RVBD0443	RVBD0443		NonEssential	NonEssential	5	0.2315	6.927	5.308	8.72	0.188	0.002	0.487	12.426	5.927	20.304	-0.004	-0.035	0.025	0.06	0.273	0.109	0.451	0.342	FALSE	0.966	-0.374	2.741
RVBD0444c	rskA		NonEssential	NonEssential	5	0.3381	6.737	5.25	8.148	0.145	-0.035	0.451	12.513	5.78	19.617	-0.052	-0.072	-0.033	0.039	0.272	0.122	0.434	0.311	FALSE	-0.046	-1.207	1.786
RVBD0445c	sigK		NonEssential	NonEssential	5	0.5005	6.102	4.344	7.881	0.15	0.004	0.384	12.452	6.127	19.691	-0.001	-0.02	0.016	0.037	0.244	0.112	0.387	0.275	FALSE	0.702	-0.199	2.034
RVBD0446c	RVBD0446c		NonEssential	NonEssential	5	0.3973	6.395	4.763	8.056	0.178	0.004	0.438	11.991	5.689	19.491	-0.007	-0.028	0.016	0.044	0.283	0.142	0.443	0.301	FALSE	0.857	-0.321	2.482
RVBD0447c	ufaA1		NonEssential	NonEssential	6	0.1022	5.951	4.757	7.181	0.246	-0.057	0.725	11.262	4.505	19.522	-0.045	-0.129	0.041	0.17	0.44	0.126	0.742	0.616	FALSE	1.549	-1.956	6.262
RVBD0448c	RVBD0448c		NonEssential	NonEssential	8	0.289	5.301	4.032	6.561	0.217	0	0.577	12.835	6.793	20.089	-0.01	-0.022	0.002	0.024	0.309	0.125	0.502	0.377	FALSE	1.229	-0.211	3.683
RVBD0449c	RVBD0449c		NonEssential	NonEssential	15	0.2725	5.615	4.988	6.17	0.202	-0.005	0.573	12.755	5.932	19.829	-0.02	-0.037	-0.002	0.035	0.31	0.126	0.512	0.386	FALSE	0.91	-0.589	3.401
RVBD0450c	mmpL4		NonEssential	NonEssential	38	0.3095	1.174	1.084	1.258	0.224	0.005	0.534	12.252	7.083	18.045	-0.037	-0.046	-0.028	0.019	0.362	0.217	0.509	0.292	FALSE	1.423	-0.534	4.288
RVBD0451c	mmpS4		NonEssential	NonEssential	6	0.1943	5.347	3.857	6.869	0.19	-0.024	0.544	12.738	6.613	20.321	-0.038	-0.056	-0.021	0.035	0.322	0.129	0.539	0.41	FALSE	0.583	-1.025	3.054
RVBD0452	RVBD0452		NonEssential	NonEssential	9	0.2235	5.545	4.478	6.695	0.208	-0.044	0.596	11.716	5.636	19.77	-0.059	-0.09	-0.027	0.063	0.379	0.154	0.606	0.452	FALSE	0.492	-1.74	3.771
RVBD0453	PPE11		NonEssential	NonEssential	12	0.2743	4.212	4.09	4.336	0.192	-0.096	0.593	10.713	4.136	18.07	-0.156	-0.219	-0.088	0.131	0.509	0.25	0.752	0.502	FALSE	0.418	-3.279	5.275
RVBD0454	RVBD0454		NonEssential	NonEssential	5	0.3945	5.26	4.11	6.378	0.12	-0.083	0.389	10.585	3.717	18.844	-0.083	-0.15	-0.019	0.13	0.382	0.168	0.609	0.441	FALSE	-0.19	-2.413	2.389
RVBD0455c	RVBD0455c		NonEssential	Essential	10	0.1882	2.992	2.325	3.672	0.099	-0.241	0.578	11.643	5.227	19.702	-0.286	-0.342	-0.233	0.108	0.401	0.158	0.669	0.512	FALSE	-3.437	-7.202	1.943
RVBD0456A	mazF1		NonEssential	NonEssential	3	0.1926	5.71	4.344	7.027	0.182	-0.092	0.629	11.606	4.921	19.84	-0.092	-0.143	-0.039	0.104	0.381	0.128	0.644	0.516	FALSE	0.133	-2.535	3.891
RVBD0456B	RVBD0456B		NonEssential	NonEssential	1	0	6.976	4.567	9.187	0.089	-0.768	1.011	10.299	3.72	19.149	-0.608	-1.23	0.061	1.291	0.518	0.152	0.893	0.741	FALSE	-4.327	-19.856	11.816
RVBD0456c	echA2		NonEssential	NonEssential	8	0.2419	5.149	4.279	5.947	0.23	-0.006	0.612	11.797	5.318	19.604	-0.029	-0.055	-0.004	0.05	0.39	0.165	0.642	0.477	FALSE	1.466	-0.675	4.823
RVBD0457c	RVBD0457c		NonEssential	NonEssential	14	0.271	1.502	0.897	2.07	0.226	0.005	0.561	12.894	7.243	19.788	-0.012	-0.02	-0.005	0.015	0.337	0.167	0.53	0.364	FALSE	1.614	-0.24	4.583
RVBD0458	RVBD0458		NonEssential	NonEssential	20	0.2788	5	4.827	5.17	0.187	-0.054	0.575	12.222	5.93	19.43	-0.078	-0.1	-0.058	0.042	0.352	0.165	0.581	0.416	FALSE	0.165	-1.73	3.237
RVBD0459	RVBD0459		NonEssential	NonEssential	6	0.2769	4.474	3.879	5.073	0.174	-0.157	0.616	10.518	3.686	18.627	-0.143	-0.25	-0.041	0.21	0.453	0.152	0.743	0.591	FALSE	-0.028	-4.096	5.378
RVBD0460	RVBD0460		NonEssential	NonEssential	7	0.2347	5.658	4.761	6.559	0.209	0.004	0.536	12.716	6.74	19.971	-0.015	-0.03	0	0.031	0.323	0.169	0.522	0.354	FALSE	1.179	-0.309	3.471
RVBD0461	RVBD0461		NonEssential	NonEssential	6	0.2371	5.25	4.441	6.031	0.202	-0.077	0.591	10.732	4.189	19.011	-0.084	-0.164	0.002	0.166	0.448	0.174	0.718	0.544	FALSE	0.972	-2.296	5.321
RVBD0462	lpdC		Essential	Essential	113	0.9048	3.046	3.025	3.065	-0.013	-0.021	-0.004	18.824	13.244	24.919	-0.278	-0.284	-0.272	0.012	0.69	0.668	0.713	0.045	TRUE	-2.052	-2.256	-1.84
RVBD0463	RVBD0463		NonEssential	NonEssential	7	0.2385	4.418	2.944	5.732	0.2	-0.029	0.562	12.26	6.151	19.946	-0.046	-0.067	-0.024	0.043	0.349	0.162	0.553	0.391	FALSE	0.768	-1.074	3.742
RVBD0464c	RVBD0464c		NonEssential	NonEssential	8	0.4571	5.557	4.333	6.805	0.178	0.004	0.474	12.574	6.463	19.97	-0.021	-0.033	-0.008	0.025	0.284	0.129	0.447	0.318	FALSE	0.632	-0.504	2.416
RVBD0465c	RVBD0465c		NonEssential	NonEssential	12	0.2759	2.484	1.616	3.293	0.206	0.002	0.555	13.374	7.403	20.711	-0.017	-0.025	-0.009	0.017	0.296	0.123	0.468	0.345	FALSE	1.105	-0.392	3.673
RVBD0466	RVBD0466		NonEssential	NonEssential	5	0.1624	6.073	4.77	7.298	0.202	-0.022	0.592	12.762	6.438	19.955	-0.039	-0.057	-0.023	0.035	0.328	0.153	0.526	0.373	FALSE	0.739	-0.9	3.505
RVBD0467	icl1		Essential	NonEssential	82	0.9336	1.907	1.88	1.937	-0.006	-0.015	0.003	11.729	7.527	15.947	-0.125	-0.13	-0.119	0.012	0.739	0.704	0.775	0.071	TRUE	-0.867	-1.065	-0.67
RVBD0468	fadB2		NonEssential	NonEssential	6	0.2662	3.974	2.72	5.034	0.17	-0.333	0.728	10.399	3.815	18.803	-0.27	-0.494	-0.059	0.435	0.495	0.149	0.846	0.697	FALSE	-1.203	-8.679	6.809
RVBD0469	umaA		NonEssential	NonEssential	14	0.2996	4.176	4.071	4.278	0.186	-0.145	0.675	10.88	3.954	19.209	-0.158	-0.245	-0.061	0.184	0.468	0.162	0.772	0.61	FALSE	0.002	-4.555	5.392
RVBD0470A	RVBD0470A		NonEssential	NonEssential	7	0.2683	2.214	0.986	3.546	0.194	-0.045	0.551	11.315	4.551	19.602	-0.046	-0.101	0.006	0.107	0.382	0.139	0.62	0.481	FALSE	1.062	-1.65	4.916
RVBD0470c	pcaA		NonEssential	NonEssential	9	0.2078	7.09	6.041	8.142	0.203	-0.071	0.608	11.382	4.416	19.592	-0.081	-0.137	-0.026	0.111	0.422	0.158	0.699	0.541	FALSE	0.29	-2.451	4.069
RVBD0471c	RVBD0471c		NonEssential	NonEssential	5	0.178	5.817	3.973	7.506	0.095	-0.024	0.274	12.466	6.097	20.31	-0.019	-0.042	0.004	0.046	0.219	0.085	0.361	0.276	FALSE	0.04	-0.738	1.102
RVBD0472c	RVBD0472c		NonEssential	NonEssential	8	0.212	4.782	3.731	5.756	0.162	-0.066	0.537	12.75	6.483	20.364	-0.08	-0.1	-0.059	0.041	0.301	0.136	0.484	0.348	FALSE	-0.524	-2.122	2.11
RVBD0473	RVBD0473		NonEssential	NonEssential	8	0.2803	4.469	3.818	5.121	0.199	-0.052	0.547	10.969	4.719	18.952	-0.064	-0.112	-0.016	0.095	0.421	0.196	0.669	0.473	FALSE	0.848	-1.744	4.426
RVBD0474	RVBD0474		NonEssential	NonEssential	6	0.3988	5.429	4.138	6.715	0.145	-0.071	0.455	11.097	4.026	19.826	-0.06	-0.128	0.007	0.136	0.362	0.116	0.619	0.503	FALSE	0.268	-2.006	3.284
RVBD0475	hbhA		NonEssential	NonEssential	5	0.2863	7.438	5.738	9.02	0.126	-0.039	0.362	11.552	5.171	19.337	-0.038	-0.071	-0.003	0.068	0.283	0.118	0.463	0.345	FALSE	0.134	-1.068	1.643
RVBD0476	RVBD0476		NonEssential	NonEssential	8	0.2366	2.824	1.488	4.046	0.177	-0.098	0.578	11.507	4.44	20.215	-0.076	-0.168	0.015	0.183	0.387	0.128	0.66	0.532	FALSE	0.503	-3.106	4.621
RVBD0477	RVBD0477		NonEssential	NonEssential	5	0.313	5.885	4.5	7.292	0.176	-0.027	0.505	11.837	5.457	19.831	-0.038	-0.063	-0.013	0.05	0.317	0.127	0.525	0.398	FALSE	0.5	-1.002	2.845
RVBD0478	deoC		NonEssential	NonEssential	5	0.4038	4.888	3.201	6.532	0.151	-0.058	0.483	11.496	4.384	19.515	-0.055	-0.114	0.002	0.116	0.325	0.128	0.535	0.407	FALSE	0.21	-1.86	2.823
RVBD0479c	RVBD0479c		Essential	Essential	103	0.9495	6.508	6.486	6.532	-0.009	-0.042	0.021	12.604	8.684	16.72	-0.412	-0.433	-0.393	0.04	0.633	0.601	0.668	0.066	TRUE	-2.949	-3.455	-2.418
RVBD0480c	RVBD0480c		NonEssential	NonEssential	7	0.2613	5.278	3.957	6.575	0.204	-0.002	0.543	12.763	6.711	19.463	-0.026	-0.038	-0.013	0.025	0.317	0.139	0.5	0.361	FALSE	0.863	-0.525	3.269
RVBD0481c	RVBD0481c		NonEssential	NonEssential	6	0.4945	5.832	4.643	7.016	0.089	-0.412	0.585	10.448	3.419	19.245	-0.226	-0.504	0.062	0.565	0.43	0.099	0.774	0.674	FALSE	-1.891	-8.626	5.274
RVBD0482	murB		Essential	Essential	76	0.9293	4.503	4.489	4.519	-0.271	-0.374	-0.157	9.156	4.979	14.287	-0.843	-0.901	-0.78	0.121	0.426	0.356	0.501	0.145	TRUE	-12.167	-13.911	-10.548
RVBD0483	lprQ		NonEssential	NonEssential	12	0.0716	4.132	4.048	4.22	0.207	-0.061	0.633	11.68	5.149	19.701	-0.079	-0.128	-0.031	0.097	0.426	0.15	0.714	0.564	FALSE	1.228	-1.879	5.57
RVBD0484c	RVBD0484c		NonEssential	NonEssential	5	0.2922	6.282	4.63	7.987	0.136	-0.016	0.399	13.32	6.757	20.474	-0.022	-0.039	-0.006	0.033	0.22	0.101	0.356	0.256	FALSE	0.208	-0.686	1.467
RVBD0485	RVBD0485		NonEssential	NonEssential	8	0.2673	5.721	5.079	6.328	0.197	-0.027	0.549	11.165	4.412	18.388	-0.064	-0.104	-0.026	0.078	0.407	0.202	0.61	0.407	FALSE	0.835	-1.488	3.904
RVBD0486	mshA		NonEssential	NonEssential	7	0.2598	4.662	4.376	4.947	0.147	-0.174	0.576	10.718	4.221	19.221	-0.19	-0.294	-0.091	0.204	0.458	0.178	0.745	0.567	FALSE	-0.729	-4.687	4.55
RVBD0487	RVBD0487		NonEssential	NonEssential	8	0.212	5.411	4.212	6.682	0.21	0.001	0.54	12.916	7.164	19.849	-0.02	-0.032	-0.009	0.023	0.301	0.141	0.464	0.323	FALSE	0.923	-0.437	3.168
RVBD0488	RVBD0488		NonEssential	NonEssential	7	0.4056	4.467	4.131	4.798	0.167	-0.128	0.567	10.469	3.883	18.689	-0.136	-0.223	-0.047	0.176	0.466	0.171	0.769	0.598	FALSE	0.236	-3.522	4.945
RVBD0489	gpm1		NonEssential	Essential	5	0.1837	6.429	5.706	7.147	0.079	-0.481	0.825	10.728	3.987	19.606	-0.538	-0.788	-0.222	0.566	0.482	0.139	0.817	0.678	FALSE	-5.695	-13.677	3.851
RVBD0490	senX3		NonEssential	NonEssential	8	0.0686	5.864	5.12	6.684	0.217	-0.036	0.618	12.068	5.406	19.485	-0.052	-0.081	-0.022	0.059	0.396	0.145	0.656	0.511	FALSE	0.984	-1.261	4.457
RVBD0491	regX3		NonEssential	NonEssential	5	0.394	6.149	4.906	7.183	0.18	-0.019	0.487	11.32	4.936	19.409	-0.036	-0.081	0.004	0.086	0.346	0.154	0.551	0.397	FALSE	0.731	-1.108	3.137
RVBD0492A	RVBD0492A		NonEssential	NonEssential	8	0.2527	4.609	3.224	6.128	0.223	0.014	0.579	12.941	6.981	19.73	-0.004	-0.013	0.006	0.019	0.313	0.134	0.514	0.379	FALSE	1.39	-0.054	4.03
RVBD0492c	RVBD0492c		NonEssential	NonEssential	8	0.212	4.734	3.467	6.014	0.198	-0.001	0.546	13.358	7.12	20.175	-0.02	-0.03	-0.01	0.02	0.285	0.127	0.467	0.341	FALSE	0.821	-0.457	3.06
RVBD0493c	RVBD0493c		NonEssential	NonEssential	8	0.2662	4.562	3.156	5.937	0.215	0.011	0.548	12.95	6.864	19.821	-0.011	-0.022	0	0.022	0.305	0.149	0.482	0.332	FALSE	1.172	-0.251	3.401
RVBD0494	RVBD0494		NonEssential	NonEssential	9	0.2266	4.367	3.14	5.555	0.225	0.012	0.592	12.999	6.223	19.909	-0.009	-0.022	0.003	0.024	0.314	0.147	0.507	0.36	FALSE	1.387	-0.185	3.936
RVBD0495c	RVBD0495c		NonEssential	NonEssential	7	0.2392	5.804	5.454	6.164	0.123	-0.149	0.577	12.307	5.791	20.907	-0.169	-0.214	-0.126	0.089	0.346	0.126	0.584	0.458	FALSE	-1.57	-4	1.943
RVBD0496	RVBD0496		NonEssential	NonEssential	7	0.2087	5.332	4.033	6.704	0.217	0.001	0.55	12.8	6.615	19.697	-0.014	-0.028	-0.001	0.027	0.311	0.142	0.487	0.344	FALSE	1.15	-0.299	3.556
RVBD0497	RVBD0497		NonEssential	NonEssential	6	0.3772	8.061	6.866	9.398	0.144	-0.088	0.5	11.93	5.994	18.811	-0.128	-0.152	-0.101	0.052	0.34	0.169	0.512	0.343	FALSE	-1.147	-2.791	1.133
RVBD0498	RVBD0498		NonEssential	NonEssential	11	0.2776	2.598	1.585	3.59	0.209	0.005	0.534	12.773	6.977	19.316	-0.022	-0.032	-0.012	0.02	0.318	0.169	0.483	0.314	FALSE	1.196	-0.38	3.789
RVBD0499	RVBD0499		NonEssential	NonEssential	6	0.3871	5.359	4.646	6.114	0.145	-0.135	0.509	10.136	3.571	18.559	-0.145	-0.256	-0.037	0.219	0.474	0.183	0.773	0.591	FALSE	-0.097	-3.892	4.101
RVBD0500	proC		Essential	Essential	51	0.7843	3.968	3.944	3.99	-0.049	-0.159	0.069	9.089	4.633	14.167	-0.611	-0.679	-0.549	0.129	0.522	0.434	0.614	0.179	TRUE	-6.705	-8.579	-4.632
RVBD0500A	RVBD0500A		NonEssential	NonEssential	4	0.033	6.777	5.485	8.154	0.211	-0.076	0.689	11.663	5.133	19.387	-0.09	-0.131	-0.051	0.08	0.418	0.153	0.718	0.565	FALSE	0.366	-2.177	4.721
RVBD0500B	RVBD0500B		NonEssential	NonEssential	1	0	7.664	5.104	10.347	0.053	-0.793	1.04	10.397	3.3	18.969	-0.705	-1.333	-0.049	1.284	0.528	0.147	0.883	0.736	FALSE	-5.878	-20.698	11.073
RVBD0501	galE2		NonEssential	NonEssential	12	0.246	4.192	3.357	4.978	0.2	-0.01	0.553	12.737	6.839	19.529	-0.033	-0.045	-0.021	0.023	0.3	0.145	0.472	0.327	FALSE	0.658	-0.802	3.135
RVBD0502	RVBD0502		NonEssential	NonEssential	8	0.289	4.706	4.102	5.293	0.182	-0.097	0.587	10.884	3.9	18.794	-0.112	-0.19	-0.037	0.153	0.442	0.169	0.739	0.57	FALSE	0.135	-3.017	4.776
RVBD0503c	cmaA2		NonEssential	NonEssential	10	0.2303	5.421	4.929	5.916	0.226	0.004	0.562	12.38	6.479	19.45	-0.023	-0.037	-0.009	0.028	0.353	0.162	0.536	0.374	FALSE	1.424	-0.247	3.999
RVBD0504c	RVBD0504c		NonEssential	NonEssential	6	0.2747	5.764	4.737	6.755	0.068	-0.337	0.584	11.054	4.182	19.613	-0.301	-0.452	-0.156	0.296	0.398	0.105	0.707	0.601	FALSE	-2.784	-7.726	2.637
RVBD0505c	serB1		NonEssential	Essential	8	0.2721	3.366	3.171	3.571	0.108	-0.224	0.552	11.332	5.816	18.277	-0.381	-0.429	-0.33	0.1	0.52	0.348	0.686	0.338	FALSE	-3.017	-7.267	2.281
RVBD0506	mmpS2		NonEssential	NonEssential	5	0.2246	5.752	3.823	7.646	0.163	-0.005	0.449	13.133	6.67	20.233	-0.014	-0.031	0.002	0.033	0.245	0.106	0.402	0.296	FALSE	0.578	-0.462	2.135
RVBD0507	mmpL2		NonEssential	NonEssential	43	0.3247	3.366	3.229	3.486	0.182	-0.037	0.523	11.987	5.811	19.648	-0.063	-0.085	-0.041	0.044	0.345	0.141	0.543	0.402	FALSE	0.478	-1.428	3.414
RVBD0508	RVBD0508		NonEssential	NonEssential	4	0.068	6.173	4.325	7.878	0.121	-0.082	0.449	12.47	6.187	19.917	-0.095	-0.125	-0.065	0.06	0.263	0.115	0.42	0.305	FALSE	-1.087	-2.43	0.901
RVBD0509	hemA		Essential	Essential	125	0.8031	1.855	1.839	1.873	-0.062	-0.128	0.01	8.842	6.508	11.28	-0.911	-0.956	-0.869	0.087	0.426	0.39	0.463	0.073	TRUE	-12.533	-13.934	-11.246
RVBD0510	hemC		Essential	Essential	49	0.6921	2.192	2.167	2.217	0.005	-0.087	0.093	12.227	7.584	17.474	-0.481	-0.524	-0.44	0.084	0.281	0.237	0.333	0.095	TRUE	-7.912	-9.195	-6.766
RVBD0511	hemD		Essential	Essential	154	0.9404	2.317	2.303	2.33	-0.004	-0.048	0.041	6.278	5.157	7.361	-0.812	-0.841	-0.785	0.056	0.531	0.495	0.568	0.073	TRUE	-8.928	-9.896	-7.926
RVBD0512	hemB		Essential	Essential	75	0.8638	4.08	4.061	4.099	-0.037	-0.1	0.025	13.349	7.899	20.038	-0.599	-0.638	-0.561	0.076	0.507	0.466	0.545	0.079	TRUE	-6.628	-7.695	-5.568
RVBD0513	RVBD0513		NonEssential	NonEssential	7	0.2796	3.97	3.484	4.458	0.186	-0.126	0.599	10.672	4.057	18.674	-0.12	-0.221	-0.01	0.211	0.451	0.165	0.747	0.582	FALSE	0.36	-3.858	5.323
RVBD0514	RVBD0514		NonEssential	NonEssential	5	0.3008	6.555	5.202	7.723	0.141	-0.007	0.386	12.445	6.01	19.965	-0.014	-0.035	0.009	0.044	0.245	0.108	0.407	0.3	FALSE	0.454	-0.604	1.749
RVBD0515	RVBD0515		NonEssential	NonEssential	3	0.1722	6.734	4.829	8.775	0.16	-0.082	0.514	10.868	4.31	19.986	-0.05	-0.143	0.046	0.189	0.364	0.117	0.648	0.531	FALSE	0.463	-2.254	3.631
RVBD0516c	RVBD0516c		NonEssential	NonEssential	5	0.3259	6.128	4.47	7.698	0.121	-0.02	0.347	12.222	5.459	20.145	-0.009	-0.035	0.016	0.05	0.24	0.088	0.414	0.325	FALSE	0.475	-0.477	1.779
RVBD0517	RVBD0517		NonEssential	NonEssential	16	0.2251	4.164	4.021	4.299	0.155	-0.088	0.529	11.588	4.937	19.63	-0.11	-0.168	-0.059	0.109	0.387	0.16	0.655	0.495	FALSE	-0.203	-2.858	3.277
RVBD0518	RVBD0518		NonEssential	NonEssential	11	0.2536	4.516	3.858	5.082	0.211	0.005	0.547	12.686	6.895	19.146	-0.018	-0.031	-0.006	0.025	0.308	0.148	0.47	0.322	FALSE	1.154	-0.288	3.52
RVBD0519c	RVBD0519c		NonEssential	NonEssential	11	0.253	4.83	4.155	5.515	0.179	-0.023	0.54	12.808	6.427	20.063	-0.034	-0.057	-0.012	0.046	0.294	0.111	0.49	0.379	FALSE	0.593	-0.893	2.99
RVBD0520	RVBD0520		NonEssential	NonEssential	6	0.1865	5.152	4.443	5.807	0.216	-0.111	0.697	10.849	4.097	19.335	-0.104	-0.193	-0.008	0.185	0.455	0.148	0.756	0.608	FALSE	0.854	-3.18	5.953
RVBD0521	RVBD0521		NonEssential	NonEssential	6	0.4945	5.161	4.641	5.701	0.041	-0.032	0.114	11.751	5.821	19.182	-0.18	-0.22	-0.142	0.078	0.723	0.594	0.835	0.241	FALSE	-0.51	-1.8	0.791
RVBD0522	gabP		NonEssential	NonEssential	28	0.289	4.865	4.806	4.919	0.19	-0.061	0.569	11.025	4.931	18.918	-0.1	-0.139	-0.059	0.081	0.439	0.199	0.677	0.478	FALSE	0.542	-2.028	4.528
RVBD0523c	RVBD0523c		NonEssential	NonEssential	5	0.405	7.217	5.56	8.813	0.176	0.003	0.489	12.699	6.497	20.342	-0.011	-0.026	0.004	0.03	0.264	0.101	0.437	0.336	FALSE	0.606	-0.417	2.373
RVBD0524	hemL		Essential	Essential	138	0.8999	2.055	2.044	2.065	-0.014	-0.025	-0.003	16.197	13.875	18.459	-0.549	-0.557	-0.542	0.014	0.519	0.504	0.534	0.03	TRUE	-6.249	-6.525	-5.986
RVBD0525	RVBD0525		Essential	Essential	37	0.9267	1.904	1.872	1.936	0.01	-0.016	0.035	13.62	9.805	17.779	-0.528	-0.543	-0.512	0.031	0.481	0.44	0.522	0.082	TRUE	-6.203	-6.904	-5.547
RVBD0526	RVBD0526		Essential	Essential	58	0.9352	1.834	1.817	1.852	-0.042	-0.109	0.023	12.45	6.846	18.63	-0.473	-0.505	-0.441	0.064	0.504	0.449	0.558	0.109	TRUE	-5.95	-7.072	-4.78
RVBD0527	ccdA		Essential	Essential	113	0.9546	1.753	1.729	1.776	-0.007	-0.041	0.025	8.159	5.991	10.21	-0.474	-0.494	-0.453	0.041	0.53	0.487	0.575	0.088	TRUE	-5.268	-5.997	-4.514
RVBD0528	RVBD0528		Essential	Essential	161	0.9283	1.868	1.857	1.877	0.027	-0.009	0.066	8.489	6.554	10.521	-0.447	-0.469	-0.428	0.04	0.422	0.39	0.454	0.064	TRUE	-5.718	-6.364	-5.049
RVBD0529	ccsA		Essential	Essential	152	0.9117	1.972	1.963	1.981	0.01	-0.04	0.06	8.438	6.281	10.689	-0.498	-0.52	-0.476	0.044	0.348	0.316	0.378	0.062	TRUE	-7.324	-8.027	-6.621
RVBD0530	RVBD0530		NonEssential	NonEssential	11	0.2907	6.194	5.91	6.485	0.192	-0.073	0.567	11.034	4.327	19.004	-0.103	-0.162	-0.044	0.118	0.447	0.187	0.716	0.528	FALSE	0.5	-2.334	4.25
RVBD0530Ac	RVBD0530Ac		Unknown	NonEssential	5	0.0594	6.495	4.771	8.171	0.205	0.006	0.544	13.165	7.037	20.333	-0.006	-0.02	0.009	0.029	0.287	0.137	0.467	0.33	FALSE	1.072	-0.209	2.985
RVBD0531	RVBD0531		NonEssential	NonEssential	5	0.4031	5.368	4.525	6.243	0.017	-0.39	0.472	10.323	3.559	18.838	-0.333	-0.525	-0.145	0.38	0.412	0.126	0.711	0.585	FALSE	-3.852	-9.106	1.902
RVBD0532	PE-PGRS6		NonEssential	NonEssential	9	0.2718	4.039	3.773	4.277	0.188	-0.098	0.596	10.745	4.051	18.786	-0.106	-0.184	-0.033	0.152	0.425	0.143	0.691	0.548	FALSE	0.474	-3.033	5.037
RVBD0533c	fabH		NonEssential	NonEssential	7	0.2529	4.894	3.314	6.401	0.209	0.004	0.567	13.047	6.549	20.25	-0.012	-0.024	0.001	0.025	0.299	0.12	0.488	0.368	FALSE	1.099	-0.318	3.518
RVBD0534c	menA		Essential	Essential	76	0.857	4.568	4.549	4.587	-0.058	-0.098	-0.02	11.468	7.74	15.947	-0.634	-0.66	-0.609	0.051	0.61	0.569	0.651	0.082	TRUE	-5.845	-6.636	-5.027
RVBD0535	pnp		NonEssential	NonEssential	12	0.2599	4.317	4.19	4.449	0.125	-0.241	0.628	11.232	4.461	20.01	-0.199	-0.336	-0.061	0.275	0.391	0.111	0.687	0.576	FALSE	-1.424	-6.122	3.904
RVBD0536	galE3		NonEssential	NonEssential	5	0.369	5.595	3.697	7.419	0.171	0.003	0.468	12.382	5.566	19.567	-0.002	-0.022	0.017	0.039	0.27	0.116	0.465	0.349	FALSE	0.956	-0.145	2.877
RVBD0537c	RVBD0537c		NonEssential	NonEssential	10	0.1984	3.803	2.741	4.82	0.223	-0.005	0.606	12.744	6.4	19.703	-0.023	-0.035	-0.011	0.024	0.349	0.145	0.566	0.42	FALSE	1.313	-0.486	4.475
RVBD0538	RVBD0538		NonEssential	NonEssential	11	0.0843	5.402	5.179	5.627	0.209	-0.084	0.684	11.288	4.736	19.626	-0.098	-0.167	-0.031	0.136	0.436	0.151	0.732	0.58	FALSE	0.753	-2.615	5.278
RVBD0539	RVBD0539		NonEssential	NonEssential	7	0.409	4.883	4.105	5.62	0.091	-0.13	0.388	9.954	3.196	17.916	-0.12	-0.203	-0.037	0.166	0.413	0.144	0.69	0.546	FALSE	-0.699	-3.35	2.479
RVBD0540	RVBD0540		NonEssential	NonEssential	5	0.4083	5.698	4.545	7.015	0.144	-0.05	0.421	11.687	5.388	19.85	-0.057	-0.097	-0.018	0.078	0.307	0.139	0.493	0.354	FALSE	0.024	-1.553	2.099
RVBD0541c	RVBD0541c		NonEssential	NonEssential	12	0.3182	9.721	9.636	9.817	0.085	0.005	0.169	12.869	8.491	17.02	-0.333	-0.362	-0.303	0.059	0.761	0.72	0.8	0.08	FALSE	-0.11	-1.097	0.913
RVBD0542c	menE		Essential	Essential	85	0.8691	4.011	3.953	4.066	-0.024	-0.071	0.026	11.503	7.433	16.178	-0.551	-0.583	-0.523	0.061	0.498	0.458	0.539	0.081	TRUE	-6.088	-6.968	-5.212
RVBD0543c	RVBD0543c		Essential	Essential	35	0.8505	4.124	4.086	4.164	-0.196	-0.291	-0.105	11.97	6.214	19.713	-0.613	-0.669	-0.559	0.11	0.598	0.513	0.685	0.173	TRUE	-7.806	-9.468	-6.072
RVBD0544c	RVBD0544c		NonEssential	NonEssential	6	0.3507	6.438	5.713	7.188	0.12	-0.211	0.526	10.507	3.389	18.97	-0.2	-0.346	-0.046	0.3	0.433	0.157	0.724	0.567	FALSE	-1.56	-5.751	3.095
RVBD0545c	pitA		NonEssential	NonEssential	5	0.0607	6.332	4.632	8.187	0.21	-0.042	0.634	12.363	6.124	19.742	-0.068	-0.086	-0.05	0.035	0.385	0.153	0.64	0.486	FALSE	0.337	-1.704	3.915
RVBD0546c	RVBD0546c		NonEssential	NonEssential	8	0.2788	4.687	3.315	6.043	0.204	-0.001	0.559	13.371	7.234	20.715	-0.016	-0.027	-0.006	0.021	0.293	0.132	0.469	0.337	FALSE	0.936	-0.448	3.195
RVBD0547c	RVBD0547c		NonEssential	NonEssential	6	0.3587	5.901	5.074	6.676	0.14	-0.085	0.504	12.022	4.746	20.3	-0.067	-0.126	-0.01	0.116	0.308	0.107	0.538	0.431	FALSE	-0.085	-2.256	2.518
RVBD0548c	menB		Essential	Essential	99	0.8295	4.746	4.732	4.76	-0.006	-0.023	0.009	10.086	8.009	12.112	-0.64	-0.651	-0.63	0.021	0.725	0.688	0.764	0.076	TRUE	-3.806	-4.322	-3.251
RVBD0549c	RVBD0549c		NonEssential	NonEssential	5	0.3424	5.726	3.767	7.638	0.122	-0.006	0.344	12.729	6.377	20.443	-0.017	-0.034	-0.001	0.033	0.231	0.098	0.371	0.273	FALSE	0.276	-0.503	1.428
RVBD0550c	RVBD0550c		NonEssential	NonEssential	2	0.0275	6.612	4.215	8.958	0.106	-0.556	0.807	10.376	3.485	19.407	-0.43	-0.915	0.04	0.955	0.527	0.182	0.878	0.696	FALSE	-2.591	-13.88	7.899
RVBD0551c	fadD8		NonEssential	NonEssential	9	0.2074	3.929	2.814	5.087	0.218	-0.003	0.589	12.741	6.277	19.243	-0.024	-0.037	-0.011	0.025	0.333	0.154	0.532	0.377	FALSE	1.141	-0.587	4.11
RVBD0552	RVBD0552		NonEssential	Essential	17	0.2961	4.513	4.443	4.581	0.144	-0.059	0.367	10.813	4.82	17.007	-0.368	-0.438	-0.293	0.146	0.717	0.646	0.795	0.149	FALSE	-0.129	-3.373	3.393
RVBD0553	menC		Essential	Essential	99	0.9896	4.264	4.247	4.28	-0.012	-0.026	0.004	11.262	9.306	13.018	-0.592	-0.602	-0.582	0.02	0.639	0.61	0.667	0.058	TRUE	-4.646	-5.057	-4.19
RVBD0554	bpoC		NonEssential	NonEssential	11	0.2625	5.127	4.526	5.753	0.206	-0.023	0.569	12.555	5.919	20.866	-0.032	-0.052	-0.011	0.04	0.34	0.114	0.568	0.454	FALSE	0.923	-0.806	3.804
RVBD0555	menD		Essential	Essential	117	0.8994	3.831	3.818	3.844	-0.021	-0.067	0.027	11.257	7.973	14.472	-0.61	-0.638	-0.581	0.057	0.467	0.433	0.499	0.066	TRUE	-7.066	-7.855	-6.251
RVBD0556	RVBD0556		Essential	NonEssential	54	0.9096	0.847	0.779	0.921	-0.011	-0.018	-0.003	18.309	14.197	22.886	-0.277	-0.283	-0.272	0.01	0.665	0.648	0.682	0.033	TRUE	-2.273	-2.455	-2.08
RVBD0557	mgtA		NonEssential	NonEssential	8	0.2295	5.535	4.768	6.289	0.183	-0.033	0.569	13.033	6.466	20.35	-0.046	-0.061	-0.029	0.032	0.298	0.119	0.498	0.379	FALSE	0.405	-1.081	3.045
RVBD0558	menH		Essential	Essential	58	0.9554	3.877	3.843	3.912	-0.018	-0.042	0.005	14.049	10.445	17.788	-0.545	-0.561	-0.529	0.032	0.595	0.569	0.621	0.052	TRUE	-4.93	-5.452	-4.439
RVBD0559c	RVBD0559c		NonEssential	NonEssential	5	0.3749	5.928	4.115	7.841	0.196	0.016	0.5	12.894	6.619	20.322	0.002	-0.012	0.016	0.028	0.275	0.116	0.447	0.331	FALSE	1.127	-0.022	2.845
RVBD0560c	RVBD0560c		NonEssential	NonEssential	5	0.0632	6.722	5.019	8.474	0.204	-0.006	0.574	12.94	6.47	20.383	-0.018	-0.036	0	0.035	0.299	0.128	0.487	0.36	FALSE	0.798	-0.601	3.108
RVBD0561c	RVBD0561c		NonEssential	NonEssential	13	0.3095	5.459	4.638	6.258	0.193	-0.021	0.523	12.528	6.138	19.655	-0.032	-0.048	-0.016	0.032	0.312	0.139	0.51	0.371	FALSE	0.725	-0.749	3.131
RVBD0562	grcC1		Essential	Essential	75	0.9143	3.779	3.748	3.812	-0.002	-0.021	0.015	17.451	14.139	20.769	-0.703	-0.714	-0.691	0.024	0.5	0.49	0.51	0.02	TRUE	-7.53	-7.847	-7.199
RVBD0563	htpX		NonEssential	NonEssential	10	0.2247	5.055	4.537	5.557	0.201	-0.051	0.593	11.509	4.873	19.123	-0.087	-0.127	-0.046	0.081	0.408	0.186	0.632	0.446	FALSE	0.481	-1.963	4.368
RVBD0564c	gpdA1		NonEssential	NonEssential	7	0.2283	6.61	5.193	8.106	0.209	-0.005	0.569	12.781	6.446	20.474	-0.011	-0.033	0.01	0.042	0.317	0.121	0.522	0.4	FALSE	1.1	-0.36	3.48
RVBD0565c	RVBD0565c		NonEssential	NonEssential	12	0.2341	1.734	1.008	2.521	0.211	0.002	0.581	13.224	7.167	19.759	-0.014	-0.023	-0.006	0.016	0.295	0.132	0.464	0.332	FALSE	1.224	-0.352	3.912
RVBD0566c	RVBD0566c		NonEssential	NonEssential	4	0.1933	6.273	4.167	8.39	0.215	0.006	0.56	12.598	6.133	19.644	0	-0.02	0.018	0.037	0.308	0.119	0.512	0.394	FALSE	1.258	-0.126	3.513
RVBD0567	RVBD0567		NonEssential	NonEssential	14	0.2908	4.529	4.334	4.735	0.208	-0.032	0.558	10.997	4.328	18.686	-0.057	-0.105	-0.009	0.096	0.424	0.194	0.667	0.473	FALSE	1.196	-1.444	4.681
RVBD0568	cyp135B1		NonEssential	NonEssential	6	0.2537	6.492	5.579	7.435	0.196	-0.033	0.537	11.346	4.7	18.895	-0.054	-0.1	-0.012	0.088	0.4	0.184	0.636	0.452	FALSE	0.813	-1.342	3.688
RVBD0569	RVBD0569		NonEssential	NonEssential	4	0.1922	5.771	4.862	6.745	0.174	-0.059	0.567	12.524	6.192	20.131	-0.082	-0.101	-0.065	0.036	0.343	0.136	0.562	0.426	FALSE	0.021	-1.816	2.974
RVBD0570	nrdZ		NonEssential	NonEssential	12	0.2932	5.539	5.13	5.932	0.238	0.001	0.593	11.724	5.172	19.134	-0.031	-0.054	-0.005	0.048	0.418	0.213	0.635	0.423	FALSE	1.624	-0.444	4.905
RVBD0571c	RVBD0571c		NonEssential	NonEssential	6	0.2521	5.54	4.096	6.91	0.206	-0.033	0.583	11.68	4.925	19.78	-0.044	-0.081	-0.005	0.076	0.387	0.156	0.659	0.503	FALSE	0.981	-1.235	4.28
RVBD0572c	RVBD0572c		NonEssential	NonEssential	5	0.4048	5.8	4.24	7.485	0.174	-0.02	0.506	12.479	6.189	20.442	-0.021	-0.047	0.004	0.051	0.272	0.114	0.468	0.354	FALSE	0.526	-0.824	2.583
RVBD0573c	pncB2		NonEssential	NonEssential	13	0.2686	4.87	4.158	5.566	0.211	-0.002	0.572	12.538	6.018	19.499	-0.021	-0.036	-0.006	0.03	0.33	0.127	0.529	0.402	FALSE	1.117	-0.511	3.795
RVBD0574c	RVBD0574c		NonEssential	NonEssential	14	0.2702	2.775	2.083	3.482	0.208	0.001	0.542	12.739	6.508	19.796	-0.02	-0.034	-0.007	0.027	0.312	0.143	0.488	0.345	FALSE	1.109	-0.444	3.677
RVBD0575c	RVBD0575c		NonEssential	NonEssential	8	0.2306	4.954	3.628	6.465	0.215	0.002	0.58	13.105	7.197	20.107	-0.012	-0.022	-0.002	0.02	0.33	0.139	0.54	0.401	FALSE	1.232	-0.338	3.867
RVBD0576	RVBD0576		NonEssential	NonEssential	13	0.2829	3.546	3.006	4.087	0.208	0.001	0.569	13.002	6.305	20.296	-0.019	-0.034	-0.006	0.028	0.305	0.135	0.496	0.362	FALSE	1.133	-0.423	3.686
RVBD0577	TB27.3		NonEssential	NonEssential	7	0.3619	5.61	4.904	6.283	0.175	-0.055	0.511	10.895	4.241	19.163	-0.071	-0.124	-0.019	0.105	0.409	0.161	0.659	0.497	FALSE	0.571	-1.719	3.633
RVBD0578c	PE-PGRS7		NonEssential	NonEssential	6	0.2971	4.456	3.337	5.624	0.207	-0.015	0.546	11.342	5.039	19.23	-0.04	-0.072	-0.006	0.066	0.373	0.18	0.564	0.384	FALSE	1.082	-0.915	3.984
RVBD0579	RVBD0579		NonEssential	NonEssential	6	0.2046	5.497	5.171	5.82	0.177	-0.208	0.701	10.541	3.5	18.506	-0.214	-0.347	-0.08	0.267	0.491	0.181	0.826	0.645	FALSE	-0.542	-5.424	5.759
RVBD0580c	RVBD0580c		NonEssential	NonEssential	15	0.3009	2.242	1.695	2.75	0.203	-0.003	0.542	13.071	7.297	20.415	-0.023	-0.034	-0.013	0.02	0.302	0.153	0.478	0.326	FALSE	1.037	-0.506	3.712
RVBD0581	RVBD0581		NonEssential	NonEssential	2	0.0034	6.55	4.046	9.122	0.144	-0.52	0.849	10.198	3.123	18.955	-0.33	-0.795	0.136	0.931	0.515	0.154	0.873	0.719	FALSE	-1.592	-12.674	8.405
RVBD0582	vapC26		NonEssential	NonEssential	7	0.3794	4.9	4.152	5.697	0.153	-0.134	0.567	10.991	3.831	19.623	-0.108	-0.214	-0.002	0.212	0.391	0.13	0.646	0.516	FALSE	-0.073	-3.441	4.062
RVBD0583c	lpqN		NonEssential	NonEssential	5	0.3455	5.914	4.102	7.716	0.196	0.007	0.521	12.58	5.983	19.674	0.001	-0.014	0.016	0.03	0.284	0.111	0.462	0.351	FALSE	1.153	-0.031	3.223
RVBD0584	RVBD0584		NonEssential	NonEssential	18	0.1779	5.479	5.333	5.613	0.208	-0.046	0.606	12.099	5.402	20.163	-0.071	-0.105	-0.038	0.067	0.412	0.173	0.673	0.5	FALSE	0.826	-1.558	4.532
RVBD0585c	RVBD0585c		NonEssential	NonEssential	21	0.2263	0.164	0.044	0.287	0.217	0.006	0.567	13.441	7.816	19.909	-0.016	-0.022	-0.011	0.011	0.299	0.146	0.478	0.332	FALSE	1.35	-0.347	4.293
RVBD0586	mce2R		NonEssential	NonEssential	6	0.1804	5.762	4.494	7.044	0.21	-0.02	0.583	12.148	5.417	20.28	-0.035	-0.064	-0.007	0.058	0.358	0.145	0.581	0.436	FALSE	1.004	-1.015	3.824
RVBD0587	yrbE2A		NonEssential	NonEssential	5	0.1498	5.348	4.214	6.556	0.19	-0.072	0.628	11.753	5.039	19.823	-0.088	-0.136	-0.04	0.096	0.387	0.155	0.65	0.494	FALSE	0.238	-2.408	3.811
RVBD0588	yrbE2B		NonEssential	NonEssential	12	0.1187	3.916	3.715	4.137	0.172	-0.195	0.697	11.073	4.339	19.617	-0.213	-0.322	-0.115	0.207	0.482	0.165	0.824	0.658	FALSE	-0.602	-5.62	5.961
RVBD0589	mce2A		NonEssential	NonEssential	15	0.2874	1.796	1.369	2.185	0.22	0.008	0.571	12.583	6.166	19.585	-0.015	-0.027	-0.003	0.024	0.335	0.153	0.525	0.372	FALSE	1.533	-0.243	4.532
RVBD0590	mce2B		NonEssential	NonEssential	6	0.2138	4.995	3.739	6.236	0.204	-0.009	0.53	12.264	5.714	19.521	-0.026	-0.053	0.001	0.054	0.358	0.163	0.568	0.405	FALSE	1.106	-0.677	3.818
RVBD0590A	RVBD0590A		NonEssential	NonEssential	5	0.0455	5.977	4.142	7.979	0.24	0.004	0.632	12.591	6.405	19.802	-0.014	-0.028	0.001	0.028	0.375	0.131	0.62	0.489	FALSE	1.569	-0.335	4.59
RVBD0591	mce2C		NonEssential	NonEssential	18	0.3288	4.565	4.458	4.684	0.184	-0.091	0.613	10.984	4.537	19.059	-0.138	-0.197	-0.076	0.121	0.461	0.19	0.707	0.517	FALSE	0.261	-3.144	4.674
RVBD0592	mce2D		NonEssential	NonEssential	14	0.2615	4.452	4.277	4.627	0.19	-0.059	0.572	11.631	5.067	19.672	-0.073	-0.119	-0.023	0.096	0.374	0.145	0.618	0.473	FALSE	0.498	-1.987	3.942
RVBD0593	lprL		NonEssential	NonEssential	12	0.2405	4.798	4.422	5.176	0.208	-0.005	0.56	12.615	6.251	20.058	-0.024	-0.044	-0.006	0.038	0.332	0.144	0.522	0.378	FALSE	1.142	-0.483	3.787
RVBD0594	mce2F		NonEssential	NonEssential	20	0.323	5.7	5.113	6.312	0.218	0.008	0.591	12.468	6.787	19.614	-0.017	-0.032	-0.003	0.029	0.318	0.149	0.499	0.349	FALSE	1.095	-0.417	3.572
RVBD0595c	vapC4		NonEssential	NonEssential	2	0.0292	6.752	4.669	9.162	0.217	-0.367	0.835	10.162	3.366	18.646	-0.163	-0.501	0.227	0.728	0.501	0.133	0.849	0.716	FALSE	0.493	-8.023	9.457
RVBD0596c	RVBD0596c		NonEssential	NonEssential	5	0.2647	5.693	4.636	6.785	0.145	-0.021	0.424	13.44	7.331	20.883	-0.023	-0.038	-0.008	0.03	0.224	0.1	0.369	0.269	FALSE	-0.152	-1.348	1.302
RVBD0597c	RVBD0597c		NonEssential	NonEssential	7	0.2667	5.471	4.234	6.854	0.214	-0.003	0.577	12.331	5.882	19.353	-0.023	-0.04	-0.007	0.033	0.333	0.145	0.513	0.368	FALSE	1.054	-0.568	3.669
RVBD0598c	vapC27		NonEssential	NonEssential	6	0.2568	6.032	4.328	7.695	0.213	0.006	0.545	12.367	5.885	19.379	-0.015	-0.034	0.004	0.037	0.327	0.152	0.528	0.376	FALSE	1.096	-0.476	3.358
RVBD0599c	RVBD0599c		NonEssential	NonEssential	5	0.4323	7.681	6.538	8.716	0.162	0	0.451	12.759	6.453	20.468	-0.015	-0.032	0.005	0.038	0.257	0.099	0.407	0.308	FALSE	0.063	-1.483	1.701
RVBD0600c	RVBD0600c		NonEssential	NonEssential	6	0.1882	5.208	3.751	6.554	0.217	-0.033	0.621	11.653	4.951	19.639	-0.037	-0.076	0.003	0.079	0.396	0.132	0.654	0.522	FALSE	1.257	-1.106	4.981
RVBD0601c	RVBD0601c		NonEssential	NonEssential	5	0.3462	6.492	4.836	8.231	0.169	-0.008	0.453	11.978	5.393	19.66	-0.02	-0.043	0.003	0.046	0.294	0.13	0.475	0.345	FALSE	0.623	-0.575	2.418
RVBD0602c	tcrA		NonEssential	NonEssential	5	0.2161	4.746	3.133	6.347	0.173	-0.042	0.49	11.607	5.057	20.15	-0.035	-0.086	0.013	0.099	0.32	0.127	0.534	0.407	FALSE	0.62	-1.377	3.276
RVBD0603	RVBD0603		NonEssential	NonEssential	6	0.4504	5.253	4.794	5.766	0.071	-0.06	0.241	10.591	4.408	18.444	-0.106	-0.133	-0.077	0.056	0.45	0.254	0.652	0.398	FALSE	-0.651	-2.151	1.063
RVBD0604	lpqO		NonEssential	NonEssential	11	0.29	4.617	3.712	5.454	0.21	-0.049	0.619	11.283	4.725	19.74	-0.053	-0.1	-0.011	0.089	0.403	0.157	0.664	0.508	FALSE	1.077	-1.503	4.857
RVBD0605	RVBD0605		NonEssential	NonEssential	7	0.2219	5.684	5.016	6.283	0.206	-0.057	0.591	11.624	4.837	19.105	-0.081	-0.121	-0.037	0.084	0.428	0.178	0.693	0.514	FALSE	0.771	-1.734	4.691
RVBD0606	RVBD0606		NonEssential	NonEssential	7	0.323	5.522	4.346	6.691	0.194	-0.035	0.543	12.346	5.972	20.116	-0.028	-0.061	0.007	0.069	0.311	0.128	0.519	0.391	FALSE	0.827	-1.002	3.421
RVBD0607	RVBD0607		Uncertain	NonEssential	8	0.2797	5.209	4.71	5.718	0.195	-0.064	0.572	11.317	4.374	19.358	-0.081	-0.135	-0.027	0.108	0.425	0.148	0.69	0.542	FALSE	0.649	-2.153	4.539
RVBD0608	vapB28		Uncertain	NonEssential	5	0.1883	5.469	4.515	6.429	0.172	0.004	0.467	13.157	6.987	20.245	-0.004	-0.02	0.011	0.032	0.238	0.1	0.394	0.293	FALSE	0.396	-0.677	1.991
RVBD0609	vapC28		NonEssential	NonEssential	5	0.4005	5.951	3.982	7.866	0.173	-0.001	0.466	13.459	7.138	20.544	-0.01	-0.024	0.004	0.028	0.246	0.103	0.407	0.303	FALSE	0.633	-0.376	2.273
RVBD0609A	RVBD0609A		Uncertain	NonEssential	4	0.0545	6.826	5.094	8.637	0.213	0.008	0.568	12.863	6.491	20.183	-0.01	-0.027	0.01	0.037	0.315	0.131	0.509	0.378	FALSE	1.095	-0.293	3.435
RVBD0610c	RVBD0610c		NonEssential	NonEssential	7	0.2466	5.187	4.062	6.339	0.219	0.001	0.595	12.254	5.791	19.769	-0.018	-0.042	0.011	0.053	0.333	0.144	0.542	0.398	FALSE	1.221	-0.541	4.007
RVBD0611c	RVBD0611c		NonEssential	NonEssential	5	0.4717	5.899	4.551	7.377	0.097	-0.039	0.32	11.634	4.638	19.723	-0.033	-0.063	-0.003	0.061	0.272	0.085	0.467	0.382	FALSE	0.048	-1.089	1.484
RVBD0612	RVBD0612		NonEssential	NonEssential	6	0.3802	6.139	4.599	7.709	0.176	0.001	0.483	12.408	5.907	19.88	-0.012	-0.025	0.002	0.027	0.278	0.124	0.454	0.33	FALSE	0.803	-0.271	2.654
RVBD0613c	RVBD0613c		NonEssential	NonEssential	15	0.2742	6.165	5.973	6.357	0.167	-0.047	0.521	12.729	6.13	20.772	-0.06	-0.086	-0.033	0.052	0.297	0.125	0.481	0.357	FALSE	0.249	-1.288	2.497
RVBD0614	RVBD0614		NonEssential	NonEssential	9	0.2244	4.877	4.435	5.354	0.192	-0.161	0.652	10.801	3.627	18.991	-0.144	-0.257	-0.02	0.237	0.473	0.15	0.795	0.645	FALSE	0.311	-4.191	6.068
RVBD0615	RVBD0615		NonEssential	NonEssential	5	0.361	5.808	4.487	7.069	0.152	-0.028	0.444	12.333	5.472	19.955	-0.038	-0.066	-0.009	0.057	0.271	0.123	0.448	0.325	FALSE	0.215	-1.1	1.998
RVBD0616A	RVBD0616A		NonEssential	NonEssential	2	0.0292	6.562	4.168	9.176	0.147	-0.493	0.834	10.545	3.23	19.84	-0.298	-0.719	0.163	0.882	0.513	0.146	0.867	0.721	FALSE	-1.349	-11.022	9.341
RVBD0616c	RVBD0616c		NonEssential	NonEssential	7	0.3693	5.311	3.983	6.647	0.193	0.01	0.493	13.08	7.046	20.322	-0.004	-0.017	0.01	0.027	0.262	0.125	0.417	0.292	FALSE	0.984	-0.115	2.743
RVBD0617	vapC29		NonEssential	NonEssential	6	0.4028	5.231	3.678	6.581	0.162	-0.056	0.488	11.026	4.402	20.008	-0.049	-0.107	0.007	0.114	0.369	0.133	0.629	0.496	FALSE	0.554	-1.854	3.575
RVBD0618	galTa		NonEssential	NonEssential	5	0.3587	5.166	3.917	6.523	0.159	-0.041	0.485	11.045	4.145	19.016	-0.058	-0.098	-0.019	0.079	0.363	0.145	0.593	0.449	FALSE	0.453	-1.523	3.252
RVBD0619	galTb		NonEssential	NonEssential	6	0.5583	5.767	4.652	6.843	0.029	-0.048	0.114	12.084	5.39	20.064	-0.203	-0.25	-0.156	0.094	0.768	0.642	0.884	0.242	FALSE	-0.556	-1.99	0.875
RVBD0620	galK		NonEssential	NonEssential	5	0.3925	5.442	3.832	6.904	0.133	-0.139	0.446	9.918	3.595	18.885	-0.137	-0.275	-0.007	0.267	0.48	0.21	0.768	0.557	FALSE	-0.107	-3.988	3.964
RVBD0621	RVBD0621		NonEssential	NonEssential	11	0.1694	4.447	4.256	4.63	0.193	-0.098	0.622	11.194	4.339	19.311	-0.12	-0.186	-0.051	0.135	0.451	0.177	0.756	0.58	FALSE	0.504	-3.128	5.22
RVBD0622	RVBD0622		NonEssential	NonEssential	13	0.2134	4.898	4.746	5.064	0.187	-0.105	0.621	11.325	4.751	19.667	-0.116	-0.179	-0.049	0.129	0.445	0.169	0.732	0.563	FALSE	0.363	-2.87	4.997
RVBD0623	vapB30		NonEssential	NonEssential	2	0.0163	6.563	4.185	9.056	0.273	-0.22	0.839	10.441	3.665	19.033	-0.076	-0.341	0.189	0.53	0.503	0.136	0.858	0.723	FALSE	1.849	-5.237	8.916
RVBD0624	vapC30		NonEssential	NonEssential	9	0.3143	3.977	2.746	5.159	0.211	0.012	0.54	13.047	6.985	19.662	-0.006	-0.016	0.004	0.019	0.29	0.137	0.457	0.321	FALSE	1.203	-0.14	3.452
RVBD0625c	RVBD0625c		NonEssential	NonEssential	8	0.2483	3.862	2.702	5.073	0.229	0.015	0.592	12.053	6.077	18.794	-0.014	-0.031	0.003	0.034	0.347	0.177	0.546	0.37	FALSE	1.493	-0.296	4.441
RVBD0626	RVBD0626		NonEssential	NonEssential	5	0.3088	6.128	4.244	7.835	0.144	-0.005	0.384	12.739	6.438	19.969	-0.011	-0.03	0.008	0.037	0.238	0.105	0.382	0.277	FALSE	0.497	-0.478	1.747
RVBD0627	RVBD0627		Uncertain	NonEssential	5	0.1188	6.045	4.339	7.89	0.124	-0.009	0.324	12.968	7.083	19.832	-0.018	-0.036	-0.001	0.035	0.218	0.112	0.35	0.238	FALSE	0.175	-0.593	1.195
RVBD0628c	RVBD0628c		NonEssential	NonEssential	10	0.2842	6.714	6.037	7.342	0.21	-0.048	0.601	11.104	4.382	19.116	-0.055	-0.106	-0.004	0.101	0.407	0.152	0.669	0.517	FALSE	0.995	-1.49	4.491
RVBD0629c	recD		NonEssential	NonEssential	6	0.2175	5.369	3.796	7.127	0.219	0.007	0.585	12.777	6.175	19.96	-0.01	-0.024	0.005	0.029	0.317	0.129	0.52	0.391	FALSE	1.221	-0.254	3.844
RVBD0630c	recB		NonEssential	NonEssential	11	0.2332	2.958	2.031	3.829	0.209	0.001	0.532	13.021	7.033	19.475	-0.023	-0.034	-0.013	0.02	0.326	0.149	0.504	0.356	FALSE	1.14	-0.461	3.694
RVBD0631c	recC		NonEssential	NonEssential	16	0.286	5.051	4.388	5.696	0.207	-0.01	0.587	12.447	6.231	19.714	-0.031	-0.05	-0.012	0.038	0.322	0.143	0.519	0.376	FALSE	0.87	-0.786	3.525
RVBD0632c	echA3		NonEssential	NonEssential	9	0.2684	5.676	4.735	6.741	0.21	0.003	0.543	12.405	5.982	19.525	-0.017	-0.036	0.003	0.039	0.33	0.157	0.531	0.374	FALSE	1.155	-0.327	3.552
RVBD0633c	RVBD0633c		NonEssential	NonEssential	6	0.2406	5.198	3.405	6.9	0.205	-0.001	0.545	12.873	6.619	20.317	-0.017	-0.031	-0.003	0.028	0.321	0.127	0.53	0.402	FALSE	1.013	-0.477	3.472
RVBD0634A	RVBD0634A		NonEssential	NonEssential	5	0.2336	6.579	5.484	7.695	0.176	0.005	0.454	12.502	6.32	19.435	-0.011	-0.03	0.009	0.038	0.274	0.123	0.429	0.306	FALSE	1.01	-0.05	2.702
RVBD0634B	rpmG2		Essential	Essential	11	0.8823	1.999	1.914	2.094	0.014	-0.032	0.058	15.439	9.541	22.225	-0.448	-0.468	-0.429	0.039	0.328	0.293	0.367	0.074	TRUE	-6.846	-7.517	-6.191
RVBD0634c	RVBD0634c		NonEssential	NonEssential	11	0.0889	1.735	1.054	2.485	0.226	0	0.623	12.93	7.126	20.349	-0.021	-0.035	-0.006	0.028	0.365	0.139	0.592	0.453	FALSE	1.614	-0.477	5.263
RVBD0635	hadA		Essential	Essential	29	0.9335	3.793	3.756	3.827	0.015	-0.268	0.306	11.89	5.691	18.728	-0.804	-0.897	-0.716	0.182	0.192	0.104	0.284	0.18	TRUE	-13.683	-16.189	-10.873
RVBD0636	hadB		Essential	Essential	23	0.921	4.061	4.033	4.09	-0.012	-0.18	0.164	12.139	6.67	18.032	-0.884	-0.944	-0.821	0.124	0.354	0.285	0.433	0.148	TRUE	-11.976	-14.042	-9.676
RVBD0637	hadC		NonEssential	Essential	6	0.2127	5.305	5.161	5.447	0.059	-0.314	0.561	11.162	4.35	19.245	-0.338	-0.428	-0.241	0.187	0.396	0.155	0.663	0.508	FALSE	-3.635	-7.477	1.305
RVBD0638	secE1		Essential	Essential	33	0.8906	1.236	1.193	1.285	-0.124	-0.308	0.063	13.128	7.481	19.494	-0.749	-0.806	-0.694	0.111	0.15	0.107	0.196	0.089	TRUE	-15.489	-17.026	-13.739
RVBD0639	nusG		Essential	Essential	47	0.9554	0.944	0.917	0.969	-0.081	-0.221	0.055	12.541	7.12	18.546	-0.746	-0.794	-0.696	0.098	0.185	0.143	0.228	0.085	TRUE	-14.734	-16.152	-13.176
RVBD0640	rplK		NonEssential	Essential	5	0.3295	7.785	7.423	8.192	-0.041	-0.766	0.83	11.357	4.826	19.925	-1.114	-1.475	-0.742	0.733	0.309	0.103	0.53	0.427	FALSE	-17.953	-26.338	-9.284
RVBD0641	rplA		Essential	Essential	56	0.9233	1.524	1.496	1.556	-0.033	-0.121	0.057	15.253	9.95	21.046	-0.731	-0.782	-0.682	0.1	0.333	0.297	0.369	0.072	TRUE	-11.658	-13.001	-10.14
RVBD0642c	mmaA4		NonEssential	NonEssential	8	0.2512	6.075	5.77	6.39	0.185	-0.037	0.53	12.584	6.65	19.307	-0.063	-0.077	-0.051	0.026	0.334	0.163	0.517	0.354	FALSE	0.91	-0.609	3.421
RVBD0643c	mmaA3		NonEssential	NonEssential	7	0.2513	7.147	6.003	8.302	0.218	0.005	0.547	12.187	5.402	19.709	-0.006	-0.032	0.018	0.05	0.342	0.14	0.555	0.415	FALSE	1.424	-0.197	3.799
RVBD0644c	mmaA2		NonEssential	NonEssential	9	0.2029	4.415	3.695	5.111	0.218	-0.016	0.611	11.654	5.272	19.413	-0.034	-0.063	-0.005	0.058	0.388	0.15	0.636	0.487	FALSE	1.183	-1.145	4.723
RVBD0645c	mmaA1		NonEssential	NonEssential	12	0.2554	2.678	2.133	3.201	0.22	0.013	0.583	12.817	6.513	19.635	-0.005	-0.017	0.006	0.023	0.318	0.15	0.515	0.365	FALSE	1.562	-0.033	4.349
RVBD0646c	lipG		NonEssential	NonEssential	9	0.2349	4.734	3.998	5.451	0.212	-0.021	0.603	12.377	6.01	19.316	-0.047	-0.06	-0.034	0.027	0.36	0.158	0.571	0.413	FALSE	0.901	-1.061	4.049
RVBD0647c	RVBD0647c		Essential	Essential	107	0.9385	3.611	3.594	3.63	-0.033	-0.093	0.026	9.711	5.797	14.212	-0.392	-0.424	-0.359	0.066	0.428	0.363	0.498	0.135	TRUE	-5.146	-6.154	-4.18
RVBD0648	RVBD0648		NonEssential	NonEssential	13	0.3027	3.493	2.772	4.284	0.18	-0.061	0.543	10.842	4.482	18.929	-0.087	-0.146	-0.022	0.124	0.417	0.18	0.654	0.474	FALSE	0.515	-2.437	4.338
RVBD0649	fabD2		NonEssential	NonEssential	8	0.2468	6.488	5.522	7.49	0.195	-0.018	0.54	12.187	5.857	19.481	-0.036	-0.061	-0.01	0.051	0.326	0.147	0.506	0.359	FALSE	0.616	-0.94	3.006
RVBD0650	RVBD0650		NonEssential	NonEssential	8	0.2314	4.68	4.484	4.882	0.182	-0.195	0.666	10.511	3.844	19.188	-0.21	-0.351	-0.062	0.289	0.511	0.186	0.834	0.648	FALSE	-0.146	-5.869	5.966
RVBD0651	rplJ		Essential	Essential	7	0.3698	2.743	1.698	3.913	0.097	-0.247	0.466	12.329	5.594	19.951	-0.838	-1.009	-0.653	0.356	0.214	0.135	0.296	0.161	FALSE	-14.022	-18.584	-9.339
RVBD0652	rplL		Uncertain	Essential	26	0.953	0.886	0.818	0.962	-0.344	-0.454	-0.23	9.412	3.224	17.703	-0.655	-0.721	-0.594	0.127	0.529	0.325	0.728	0.403	FALSE	-11.775	-14.138	-9.325
RVBD0653c	RVBD0653c		NonEssential	NonEssential	7	0.4188	5.058	3.752	6.286	0.157	-0.057	0.494	11.686	4.226	19.495	-0.036	-0.09	0.022	0.113	0.297	0.105	0.52	0.415	FALSE	0.48	-1.476	2.934
RVBD0654	RVBD0654		NonEssential	NonEssential	9	0.1062	5.527	4.949	6.064	0.22	-0.03	0.624	11.764	5.151	19.093	-0.05	-0.081	-0.017	0.065	0.413	0.144	0.682	0.538	FALSE	1.211	-1.222	4.805
RVBD0655	mkl		NonEssential	NonEssential	10	0.2759	6.393	5.825	6.954	0.186	-0.04	0.542	11.083	4.744	18.159	-0.083	-0.121	-0.046	0.074	0.4	0.202	0.607	0.405	FALSE	-0.126	-2.286	2.85
RVBD0656c	vapC6		NonEssential	NonEssential	7	0.3767	5.386	4.053	6.61	0.161	-0.014	0.453	12.508	5.994	20.51	-0.022	-0.047	0.006	0.053	0.272	0.117	0.442	0.325	FALSE	0.569	-0.758	2.329
RVBD0658c	RVBD0658c		NonEssential	NonEssential	11	0.2641	4.269	3.341	5.168	0.212	0	0.572	12.763	6.508	20.026	-0.022	-0.032	-0.011	0.021	0.332	0.141	0.536	0.395	FALSE	1.126	-0.466	3.81
RVBD0659c	RVBD0659c		NonEssential	NonEssential	5	0.3395	6.183	4.461	7.687	0.194	-0.017	0.515	11.257	4.711	19.091	-0.032	-0.068	0.006	0.075	0.364	0.154	0.595	0.441	FALSE	0.95	-0.989	3.418
RVBD0660c	mazE2		NonEssential	NonEssential	5	0.3713	6.352	4.579	8.191	0.185	0.009	0.503	12.63	6.207	20.784	0.005	-0.01	0.021	0.031	0.268	0.11	0.454	0.344	FALSE	1.087	0.007	2.856
RVBD0661c	RVBD0661c		NonEssential	NonEssential	5	0.3872	6.73	5.18	8.36	0.175	0.013	0.44	12.512	6.543	19.996	-0.008	-0.027	0.011	0.038	0.262	0.123	0.404	0.281	FALSE	0.629	-0.423	2.097
RVBD0662c	vapB7		Uncertain	NonEssential	8	0.2298	5.177	3.805	6.55	0.165	-0.005	0.451	13.991	7.594	20.826	-0.009	-0.018	0.002	0.021	0.22	0.1	0.358	0.258	FALSE	0.572	-0.302	2.058
RVBD0663	atsD		NonEssential	NonEssential	16	0.2423	5.113	4.904	5.32	0.227	-0.011	0.608	11.669	5.803	19.383	-0.044	-0.072	-0.016	0.056	0.403	0.174	0.647	0.473	FALSE	1.305	-0.859	4.848
RVBD0665	vapC8		NonEssential	NonEssential	5	0.2054	5.719	3.935	7.591	0.168	-0.006	0.469	13.214	6.573	20.377	-0.011	-0.028	0.008	0.036	0.245	0.112	0.408	0.297	FALSE	0.619	-0.459	2.306
RVBD0667	rpoB	rifamycins	Essential	Essential	308	0.9495	1.006	0.996	1.016	0.051	0.018	0.091	7.837	6.656	9.004	-0.575	-0.592	-0.561	0.031	0.27	0.252	0.288	0.036	TRUE	-9.567	-10.064	-9.074
RVBD0668	rpoC		Essential	Essential	288	0.9644	1.097	1.088	1.107	0.064	0.028	0.101	7.255	6.272	8.178	-0.614	-0.631	-0.6	0.031	0.289	0.271	0.307	0.036	TRUE	-9.785	-10.289	-9.28
RVBD0669c	RVBD0669c		NonEssential	NonEssential	20	0.2976	0.167	0.043	0.292	0.224	0.029	0.544	13.181	7.889	19.312	-0.001	-0.007	0.005	0.012	0.298	0.164	0.453	0.289	FALSE	1.679	0.106	4.133
RVBD0670	end		NonEssential	NonEssential	7	0.1984	4.821	3.813	5.88	0.211	-0.091	0.656	10.618	4.102	18.556	-0.097	-0.191	0.001	0.193	0.454	0.16	0.764	0.604	FALSE	0.856	-3.022	5.718
RVBD0671	lpqP		NonEssential	NonEssential	6	0.2539	4.75	3.411	6.157	0.209	-0.029	0.599	11.596	5.046	19.307	-0.037	-0.076	0.002	0.078	0.372	0.143	0.612	0.468	FALSE	1.101	-1.203	4.482
RVBD0672	fadE8		NonEssential	NonEssential	13	0.196	4.492	4.04	4.957	0.222	-0.029	0.615	11.825	5.009	18.863	-0.035	-0.065	-0.005	0.06	0.37	0.144	0.618	0.474	FALSE	1.235	-0.969	4.708
RVBD0673	echA4		NonEssential	NonEssential	8	0.4027	4.243	3.52	4.93	0.146	-0.122	0.547	10.645	3.882	19.355	-0.12	-0.221	-0.026	0.195	0.433	0.128	0.744	0.616	FALSE	-0.162	-3.635	4.423
RVBD0674	RVBD0674		NonEssential	NonEssential	7	0.1276	6.409	5.487	7.299	0.191	-0.023	0.528	12.264	6.199	20.668	-0.032	-0.062	0.001	0.063	0.314	0.124	0.504	0.38	FALSE	0.743	-0.904	3.054
RVBD0675	echA5		NonEssential	NonEssential	4	0.2269	5.887	4.167	7.55	0.186	-0.202	0.664	10.515	3.844	19.387	-0.151	-0.317	0.031	0.349	0.481	0.169	0.809	0.64	FALSE	0.115	-5.308	5.703
RVBD0676c	mmpL5		NonEssential	NonEssential	33	0.3143	2.384	2.19	2.579	0.188	-0.019	0.539	13.155	7.241	19.806	-0.039	-0.049	-0.029	0.02	0.293	0.133	0.464	0.331	FALSE	0.607	-0.904	3.16
RVBD0677c	mmpS5		NonEssential	NonEssential	7	0.2353	5.545	4.251	6.766	0.209	-0.024	0.577	12.709	6.542	19.786	-0.03	-0.046	-0.015	0.03	0.328	0.138	0.531	0.393	FALSE	0.766	-0.871	3.457
RVBD0678	RVBD0678		NonEssential	NonEssential	6	0.4046	0.084	-0.138	0.288	0.17	-0.003	0.443	13.323	7.706	19.197	-0.028	-0.036	-0.019	0.017	0.246	0.124	0.364	0.24	FALSE	0.59	-0.591	2.437
RVBD0679c	RVBD0679c		NonEssential	NonEssential	5	0.0639	5.933	4.37	7.648	0.206	-0.02	0.585	12.517	6.312	19.942	-0.027	-0.05	-0.004	0.046	0.316	0.139	0.514	0.376	FALSE	0.898	-0.723	3.477
RVBD0680c	RVBD0680c		NonEssential	NonEssential	5	0.3523	5.976	4.069	7.789	0.16	-0.008	0.463	12.944	5.946	20.104	-0.021	-0.036	-0.006	0.03	0.254	0.114	0.422	0.308	FALSE	0.351	-0.772	1.847
RVBD0681	RVBD0681		NonEssential	NonEssential	5	0.4236	4.811	3.676	6.051	0.146	-0.088	0.501	10.373	3.68	18.539	-0.102	-0.192	-0.023	0.169	0.412	0.167	0.662	0.494	FALSE	-0.087	-3.117	3.492
RVBD0682	rpsL		Essential	Essential	23	0.8603	1.238	1.171	1.302	0.087	-0.08	0.258	13.549	8.467	18.593	-0.774	-0.826	-0.719	0.108	0.143	0.114	0.177	0.063	TRUE	-15.356	-16.87	-13.844
RVBD0683	rpsG		Essential	Essential	23	0.881	0.89	0.83	0.949	-0.077	-0.319	0.207	11.833	5.366	19.945	-0.582	-0.693	-0.476	0.218	0.172	0.072	0.276	0.204	FALSE	-11.687	-14.799	-8.623
RVBD0684	fusA1		Essential	Essential	165	0.9417	1.589	1.579	1.599	-0.024	-0.105	0.055	10.185	7.203	13.216	-0.772	-0.808	-0.738	0.07	0.316	0.286	0.348	0.063	TRUE	-12.492	-13.621	-11.394
RVBD0685	tuf		Essential	Essential	111	0.9108	1.554	1.541	1.567	-0.019	-0.073	0.042	15.007	11.948	18.557	-0.723	-0.745	-0.702	0.043	0.318	0.297	0.341	0.045	TRUE	-11.721	-12.459	-11.01
RVBD0686	RVBD0686		NonEssential	NonEssential	6	0.2364	5.492	3.953	7.179	0.231	0.005	0.623	12.172	6.145	19.217	-0.018	-0.034	-0.001	0.032	0.366	0.16	0.576	0.416	FALSE	1.452	-0.415	4.483
RVBD0687	RVBD0687		NonEssential	NonEssential	6	0.5001	5.477	3.721	7.139	0.128	-0.011	0.357	13.041	6.557	20.305	-0.016	-0.029	-0.003	0.027	0.219	0.103	0.359	0.256	FALSE	0.322	-0.449	1.441
RVBD0688	RVBD0688		NonEssential	NonEssential	8	0.256	3.903	3.109	4.71	0.196	-0.069	0.627	11.286	4.219	19.711	-0.064	-0.136	0.007	0.143	0.38	0.107	0.657	0.55	FALSE	0.731	-2.315	5.028
RVBD0689c	RVBD0689c		NonEssential	NonEssential	3	0.5012	7.03	5.277	8.741	0.07	-0.087	0.268	10.142	3.175	18.575	-0.046	-0.122	0.032	0.155	0.402	0.101	0.727	0.626	FALSE	0.057	-1.931	2.049
RVBD0690c	RVBD0690c		NonEssential	NonEssential	6	0.3974	5.701	4.301	7.122	0.174	-0.006	0.444	12.26	5.707	19.72	-0.009	-0.031	0.013	0.044	0.277	0.123	0.447	0.324	FALSE	0.851	-0.325	2.613
RVBD0691A	RVBD0691A		NonEssential	NonEssential	4	0.3443	6.364	4.429	8.332	0.167	-0.016	0.471	13.213	6.492	21.048	-0.017	-0.037	0.002	0.039	0.252	0.103	0.422	0.319	FALSE	0.501	-0.581	2.14
RVBD0691c	RVBD0691c		NonEssential	NonEssential	6	0.1801	7.57	6.255	8.859	0.202	-0.013	0.536	12.002	5.456	19.198	-0.028	-0.06	0.005	0.065	0.324	0.147	0.497	0.35	FALSE	0.7	-0.787	2.911
RVBD0692	RVBD0692		NonEssential	NonEssential	6	0.2598	5.856	4.274	7.325	0.213	0	0.548	11.984	5.804	19.208	-0.026	-0.048	-0.004	0.044	0.361	0.177	0.559	0.382	FALSE	1.119	-0.633	3.635
RVBD0693	pqqE		NonEssential	NonEssential	9	0.0732	4.787	4.647	4.937	0.157	-0.173	0.641	11.38	4.457	19.784	-0.187	-0.279	-0.099	0.181	0.453	0.14	0.768	0.628	FALSE	-0.607	-4.739	4.62
RVBD0694	lldD1		NonEssential	NonEssential	11	0.1955	3.484	3.077	3.921	0.219	-0.018	0.587	11.886	5.577	19.328	-0.046	-0.072	-0.02	0.052	0.39	0.189	0.608	0.42	FALSE	1.23	-1.017	4.589
RVBD0695	RVBD0695		NonEssential	NonEssential	5	0.2023	6.035	4.508	7.483	0.152	-0.082	0.519	10.809	4.167	19.246	-0.086	-0.165	-0.004	0.161	0.368	0.155	0.608	0.453	FALSE	-0.084	-2.892	2.798
RVBD0696	RVBD0696		NonEssential	NonEssential	12	0.2625	4.674	4.432	4.91	0.181	-0.103	0.63	10.887	4.447	19.47	-0.132	-0.215	-0.052	0.163	0.444	0.164	0.713	0.55	FALSE	0.083	-3.709	4.556
RVBD0697	RVBD0697		Essential	NonEssential	152	0.9369	2.363	2.309	2.409	-0.007	-0.011	-0.003	11.508	6.203	17.444	-0.057	-0.06	-0.054	0.005	0.758	0.7	0.817	0.118	TRUE	-0.473	-0.577	-0.377
RVBD0698	RVBD0698		NonEssential	NonEssential	6	0.459	4.113	3.114	5.131	0.086	-0.078	0.324	10.1	3.703	18.088	-0.08	-0.143	-0.023	0.12	0.402	0.125	0.674	0.549	FALSE	-0.316	-2.594	2.193
RVBD0699	RVBD0699		NonEssential	NonEssential	4	0.4482	4.593	3.199	6.033	0.129	-0.239	0.551	10.092	3.464	18.292	-0.352	-0.542	-0.169	0.373	0.577	0.318	0.84	0.522	FALSE	-1.581	-7.621	5.132
RVBD0700	rpsJ		Essential	Essential	20	0.9119	0.993	0.907	1.08	-0.029	-0.136	0.074	11.864	7.139	17.062	-0.71	-0.757	-0.661	0.095	0.259	0.215	0.306	0.091	TRUE	-12.87	-14.241	-11.235
RVBD0701	rplC		Essential	Essential	47	0.9892	0.585	0.555	0.616	0.091	-0.008	0.187	16.666	12.262	21.293	-0.745	-0.773	-0.716	0.057	0.117	0.089	0.147	0.058	TRUE	-15.711	-16.61	-14.722
RVBD0702	rplD		Essential	Essential	48	0.9552	0.9	0.867	0.937	0.094	-0.042	0.23	13.918	7.952	20.36	-0.615	-0.673	-0.558	0.115	0.178	0.141	0.219	0.078	TRUE	-11.699	-13.266	-10.016
RVBD0703	rplW		Essential	Essential	20	0.7979	1.918	1.819	2.019	-0.012	-0.301	0.298	15.047	8.862	21.686	-0.772	-0.815	-0.732	0.083	0.14	0.092	0.189	0.097	TRUE	-16.063	-17.557	-14.324
RVBD0704	rplB		Essential	Essential	26	0.7331	1.001	0.95	1.055	-0.001	-0.145	0.138	9.508	5.719	13.329	-0.843	-0.91	-0.78	0.131	0.258	0.213	0.306	0.093	TRUE	-14.844	-16.761	-12.739
RVBD0705	rpsS		Essential	Essential	17	0.8144	1.391	1.318	1.461	-0.539	-0.722	-0.344	10.189	3.501	18.148	-0.845	-0.942	-0.743	0.199	0.398	0.184	0.633	0.45	FALSE	-17.252	-20.415	-13.994
RVBD0706	rplV		Essential	Essential	24	0.6909	2.739	2.612	2.854	-0.202	-0.586	0.282	13.102	6.632	20.018	-0.763	-0.818	-0.709	0.109	0.154	0.072	0.254	0.182	TRUE	-16.282	-18.412	-13.649
RVBD0707	rpsC		Essential	Essential	53	0.9016	1.079	1.048	1.109	-0.038	-0.158	0.093	17.651	11.38	24.646	-0.763	-0.811	-0.718	0.093	0.213	0.182	0.248	0.066	TRUE	-14.65	-16.042	-13.248
RVBD0708	rplP		Essential	Essential	23	0.8705	0.919	0.885	0.951	0.016	-0.08	0.129	14.968	10.054	20.928	-0.86	-0.914	-0.805	0.108	0.374	0.323	0.425	0.102	TRUE	-12.816	-14.659	-10.902
RVBD0709	rpmC		Essential	Essential	14	0.7216	1.15	1.081	1.222	0.182	-0.091	0.43	14.017	7.971	20.677	-0.788	-0.856	-0.724	0.133	0.269	0.226	0.313	0.088	TRUE	-12.626	-15.161	-10.164
RVBD0710	rpsQ		Essential	Essential	11	0.6532	2.541	2.421	2.65	-0.646	-0.71	-0.577	11.281	4.482	18.591	-0.804	-0.836	-0.772	0.064	0.296	0.176	0.421	0.245	FALSE	-17.589	-18.498	-16.616
RVBD0711	atsA		NonEssential	NonEssential	20	0.286	2.755	2.399	3.1	0.212	0.004	0.524	12.445	6.916	18.893	-0.029	-0.04	-0.017	0.024	0.342	0.189	0.494	0.305	FALSE	1.202	-0.473	3.899
RVBD0712	RVBD0712		NonEssential	NonEssential	7	0.289	6.078	5.046	7.143	0.191	-0.011	0.567	12.826	6.436	20.373	-0.025	-0.044	-0.007	0.038	0.302	0.107	0.505	0.399	FALSE	0.684	-0.788	3.008
RVBD0713	RVBD0713		NonEssential	NonEssential	7	0.2355	5.075	4.351	5.711	0.211	-0.045	0.611	11.217	4.84	19.125	-0.061	-0.108	-0.013	0.095	0.419	0.163	0.679	0.516	FALSE	1.09	-1.621	4.924
RVBD0714	rplN		Essential	Essential	11	0.815	1.407	1.315	1.502	0.178	-0.008	0.368	12.493	8.158	17.529	-0.952	-1.036	-0.869	0.167	0.267	0.231	0.304	0.073	TRUE	-15.161	-17.45	-12.683
RVBD0715	rplX		Essential	NonEssential	2	0.269	5.144	2.848	7.346	-0.036	-0.816	0.836	10.242	3.554	18.835	-1.04	-1.587	-0.468	1.119	0.448	0.123	0.791	0.668	FALSE	-11.985	-26.05	3.189
RVBD0716	rplE		Essential	Essential	40	0.8956	1.076	1.05	1.1	-0.437	-0.519	-0.353	13.737	8.538	19.38	-0.808	-0.833	-0.78	0.053	0.304	0.245	0.363	0.118	TRUE	-16.489	-17.495	-15.496
RVBD0717	rpsN1		Uncertain	Essential	12	0.269	2.051	1.984	2.117	-0.254	-0.563	0.066	10.113	3.087	19.313	-0.687	-0.898	-0.497	0.401	0.414	0.129	0.73	0.601	FALSE	-11.667	-17.632	-5.735
RVBD0718	rpsH		Essential	Essential	28	0.9571	0.331	0.209	0.44	-0.064	-0.2	0.068	12.894	7.57	18.591	-0.698	-0.747	-0.651	0.096	0.244	0.187	0.3	0.113	TRUE	-13.276	-14.915	-11.565
RVBD0719	rplF		Essential	Essential	36	0.9117	0.81	0.783	0.84	0.052	-0.187	0.287	14.546	8.425	20.704	-0.825	-0.879	-0.773	0.106	0.108	0.07	0.143	0.072	TRUE	-17.254	-18.801	-15.592
RVBD0720	rplR		Essential	Essential	15	0.9369	0.216	0.122	0.305	0.102	-0.084	0.295	14.637	8.9	21.017	-0.734	-0.796	-0.676	0.12	0.13	0.085	0.175	0.09	TRUE	-15.27	-17.011	-13.313
RVBD0721	rpsE		Essential	Essential	34	0.857	1.036	0.996	1.073	-0.196	-0.403	0.026	12.227	6.826	18.657	-0.811	-0.855	-0.762	0.093	0.183	0.126	0.245	0.118	TRUE	-16.534	-18.192	-14.804
RVBD0723	rplO		Uncertain	Essential	24	0.9385	1.538	1.503	1.577	-0.158	-0.36	0.032	11.936	5.261	19.504	-0.823	-0.907	-0.727	0.18	0.256	0.18	0.332	0.152	TRUE	-15.142	-17.77	-12.528
RVBD0724	sppA		NonEssential	NonEssential	13	0.2993	4.666	4.246	5.052	0.2	-0.021	0.567	12.614	6.425	19.761	-0.039	-0.055	-0.024	0.031	0.319	0.134	0.508	0.374	FALSE	0.799	-0.832	3.458
RVBD0725c	RVBD0725c		NonEssential	NonEssential	6	0.252	6.089	4.657	7.455	0.199	-0.012	0.563	12.565	5.981	19.923	-0.02	-0.045	0.005	0.049	0.309	0.123	0.523	0.4	FALSE	0.918	-0.642	3.371
RVBD0726c	RVBD0726c		NonEssential	NonEssential	13	0.2696	1.343	0.767	1.876	0.218	0.012	0.562	13.204	7.281	20.404	-0.003	-0.012	0.006	0.019	0.301	0.137	0.483	0.347	FALSE	1.532	-0.045	4.21
RVBD0727c	fucA		NonEssential	NonEssential	5	0.3498	6.088	4.324	7.96	0.184	0.001	0.483	12.824	6.811	20.323	-0.011	-0.026	0.004	0.029	0.282	0.123	0.458	0.335	FALSE	0.8	-0.345	2.496
RVBD0728c	serA2		NonEssential	NonEssential	6	0.234	7.921	6.445	9.383	0.202	-0.121	0.652	10.906	4.56	19.335	-0.077	-0.191	0.03	0.221	0.41	0.12	0.703	0.584	FALSE	0.523	-2.663	4.733
RVBD0729	xylB		NonEssential	NonEssential	8	0.2446	6.426	5.545	7.284	0.197	-0.047	0.56	11.321	4.763	19.337	-0.058	-0.108	-0.009	0.099	0.376	0.15	0.607	0.457	FALSE	0.628	-1.541	3.734
RVBD0730	RVBD0730		NonEssential	NonEssential	7	0.1836	5.737	4.483	6.982	0.209	-0.01	0.594	12.75	6.553	19.781	-0.028	-0.044	-0.013	0.031	0.338	0.139	0.537	0.397	FALSE	0.99	-0.607	3.714
RVBD0731c	RVBD0731c		NonEssential	NonEssential	6	0.0503	5.77	4.219	7.419	0.234	-0.005	0.636	12.206	6.04	19.577	-0.029	-0.048	-0.013	0.035	0.389	0.138	0.643	0.505	FALSE	1.311	-0.805	4.819
RVBD0732	secY		Essential	Essential	164	0.9678	4.268	4.257	4.279	0.114	0.048	0.18	11.305	9.219	13.49	-0.858	-0.881	-0.836	0.045	0.207	0.187	0.226	0.04	TRUE	-13.654	-14.322	-12.961
RVBD0733	adk		NonEssential	Essential	6	0.3587	4.834	4.716	4.958	0.026	-0.446	0.554	11.458	5.253	18.686	-0.853	-1.005	-0.702	0.303	0.541	0.403	0.68	0.278	FALSE	-7.741	-13.969	-0.949
RVBD0734	mapA		NonEssential	NonEssential	7	0.4044	5.509	4.873	6.097	0.114	-0.118	0.471	10.91	4.359	19.616	-0.123	-0.176	-0.069	0.107	0.37	0.139	0.621	0.481	FALSE	-0.845	-3.086	2.332
RVBD0735	sigL		NonEssential	NonEssential	5	0.1927	7.325	5.858	8.687	0.165	-0.017	0.478	13.286	7.208	20.694	-0.023	-0.041	-0.007	0.035	0.249	0.104	0.405	0.301	FALSE	0.389	-0.671	1.94
RVBD0736	rslA		NonEssential	NonEssential	8	0.3479	3.041	2.488	3.561	0.114	-0.132	0.454	10.482	4.425	18.348	-0.184	-0.239	-0.126	0.113	0.435	0.222	0.648	0.426	FALSE	-1.448	-4.363	2.511
RVBD0737	RVBD0737		NonEssential	NonEssential	5	0.3854	5.203	3.959	6.399	0.143	-0.132	0.543	10.408	3.62	18.532	-0.14	-0.248	-0.031	0.217	0.412	0.173	0.673	0.5	FALSE	-0.492	-4.11	3.503
RVBD0738	RVBD0738		Uncertain	NonEssential	6	0.2292	5.982	4.278	7.477	0.182	0.01	0.482	13.395	7.203	20.399	-0.005	-0.017	0.008	0.025	0.243	0.115	0.392	0.277	FALSE	0.813	-0.21	2.358
RVBD0739	RVBD0739		NonEssential	NonEssential	6	0.074	5.047	4.187	5.884	0.22	-0.07	0.66	11.411	4.671	19.494	-0.072	-0.13	-0.013	0.117	0.438	0.143	0.753	0.611	FALSE	1.079	-2.057	5.551
RVBD0740	RVBD0740		NonEssential	NonEssential	6	0.4323	6.165	5.038	7.375	0.117	-0.016	0.331	11.251	4.637	19.183	-0.031	-0.055	-0.009	0.046	0.305	0.125	0.505	0.38	FALSE	0.306	-0.835	1.734
RVBD0741	RVBD0741		NonEssential	NonEssential	7	0.3504	4.496	3.402	5.529	0.179	-0.022	0.5	12.14	5.756	19.685	-0.035	-0.06	-0.01	0.05	0.302	0.133	0.475	0.342	FALSE	0.564	-0.96	2.868
RVBD0742	PE-PGRS8		NonEssential	NonEssential	4	0.4723	5.625	3.823	7.34	0.078	-0.073	0.294	10.598	4.012	18.999	-0.037	-0.094	0.019	0.113	0.333	0.083	0.641	0.558	FALSE	-0.007	-1.742	1.913
RVBD0743c	RVBD0743c		NonEssential	NonEssential	10	0.264	4.113	2.995	5.273	0.208	0.013	0.545	13.57	7.529	20.093	-0.007	-0.016	0.003	0.019	0.279	0.125	0.444	0.319	FALSE	1.032	-0.274	3.079
RVBD0744c	RVBD0744c		NonEssential	NonEssential	5	0.0994	4.589	2.328	6.978	0.095	-0.178	0.431	10.423	3.745	18.998	-0.117	-0.243	-0.007	0.237	0.362	0.124	0.63	0.506	FALSE	-0.979	-4.473	2.643
RVBD0745	RVBD0745		NonEssential	NonEssential	5	0.5008	6.285	5.021	7.567	0.125	-0.055	0.389	10.856	4.132	20.13	-0.045	-0.1	0.012	0.112	0.334	0.126	0.565	0.439	FALSE	0.204	-1.584	2.332
RVBD0746	PE-PGRS9		NonEssential	NonEssential	8	0.2584	3.893	3.583	4.197	0.163	0.027	0.312	11.624	6.661	16.998	-0.218	-0.252	-0.188	0.065	0.661	0.604	0.711	0.107	FALSE	0.794	-1.183	2.978
RVBD0747	PE-PGRS10		NonEssential	NonEssential	8	0.2522	5.039	4.389	5.681	0.199	-0.064	0.593	11.742	5.198	19.518	-0.081	-0.12	-0.043	0.077	0.411	0.168	0.66	0.492	FALSE	0.616	-1.95	4.423
RVBD0748	vapB31		NonEssential	NonEssential	3	0.2539	6.547	4.445	8.77	0.076	-0.081	0.281	10.329	3.449	18.697	-0.042	-0.116	0.028	0.144	0.355	0.101	0.636	0.535	FALSE	-0.016	-1.968	1.831
RVBD0749	vapC31		NonEssential	NonEssential	7	0.2392	5.077	3.665	6.514	0.197	-0.021	0.537	12.364	5.964	19.652	-0.027	-0.049	-0.005	0.044	0.326	0.139	0.535	0.396	FALSE	0.99	-0.691	3.404
RVBD0749A	RVBD0749A		NonEssential	NonEssential	3	0.0044	7.093	4.983	9.124	0.233	0.007	0.632	12.224	6.173	20.177	-0.004	-0.034	0.028	0.062	0.34	0.134	0.55	0.416	FALSE	1.423	-0.308	4.207
RVBD0750	RVBD0750		NonEssential	NonEssential	3	0.1806	6.545	5.075	8.008	0.22	-0.096	0.666	10.903	4.023	19.731	-0.078	-0.179	0.013	0.193	0.448	0.151	0.759	0.609	FALSE	1.003	-2.485	5.413
RVBD0751c	mmsB		NonEssential	NonEssential	6	0.2332	5.569	4.1	7.031	0.204	-0.012	0.549	12.278	5.994	19.944	-0.025	-0.054	0.002	0.057	0.318	0.134	0.505	0.372	FALSE	0.889	-0.746	3.385
RVBD0752c	fadE9		NonEssential	NonEssential	8	0.2616	5.145	4.188	6.084	0.192	-0.03	0.564	12.102	5.762	19.982	-0.04	-0.074	-0.008	0.066	0.325	0.135	0.54	0.405	FALSE	0.668	-1.158	3.546
RVBD0753c	mmsA		NonEssential	NonEssential	8	0.1779	5.235	4.281	6.226	0.224	-0.01	0.619	12.503	5.75	20.124	-0.026	-0.048	-0.004	0.043	0.354	0.135	0.597	0.462	FALSE	1.16	-0.749	4.302
RVBD0754	PE-PGRS11		NonEssential	NonEssential	6	0.251	6.788	5.655	7.937	0.203	-0.054	0.596	11.201	4.754	19.369	-0.049	-0.106	0.001	0.107	0.386	0.136	0.642	0.506	FALSE	0.844	-1.475	4.063
RVBD0755A	RVBD0755A		NonEssential	NonEssential	3	0.0652	6.477	4.218	8.674	0.218	-0.008	0.593	12.058	4.911	19.836	-0.007	-0.044	0.03	0.074	0.336	0.139	0.568	0.429	FALSE	1.26	-0.5	4.074
RVBD0755c	PPE12		NonEssential	NonEssential	18	0.2255	0.242	0.089	0.415	0.217	-0.003	0.606	13.094	7.307	19.968	-0.018	-0.026	-0.01	0.017	0.327	0.13	0.535	0.405	FALSE	1.502	-0.407	4.917
RVBD0756c	RVBD0756c		NonEssential	NonEssential	7	0.3908	4.005	2.526	5.454	0.165	-0.003	0.43	12.412	5.689	19.766	-0.022	-0.041	-0.001	0.04	0.275	0.13	0.437	0.307	FALSE	0.633	-0.623	2.414
RVBD0757	phoP		NonEssential	Essential	6	0.2306	4.932	4.44	5.384	0.095	-0.19	0.566	12.902	6.732	19.975	-0.226	-0.246	-0.207	0.039	0.308	0.129	0.506	0.377	FALSE	-2.817	-4.917	0.557
RVBD0758	phoR		NonEssential	NonEssential	10	0.2115	4.77	4.592	4.95	0.166	-0.099	0.573	11.47	4.571	19.358	-0.117	-0.173	-0.062	0.11	0.385	0.151	0.638	0.487	FALSE	-0.092	-2.759	3.608
RVBD0759c	RVBD0759c		NonEssential	NonEssential	5	0.4299	6.268	4.891	7.526	0.138	-0.04	0.413	11.147	4.946	18.388	-0.059	-0.083	-0.036	0.046	0.316	0.159	0.485	0.326	FALSE	-0.038	-1.337	1.815
RVBD0760c	RVBD0760c		NonEssential	NonEssential	6	0.4339	5.517	3.806	7.249	0.171	0.004	0.472	13.298	7.084	20.432	-0.004	-0.017	0.009	0.026	0.237	0.09	0.393	0.304	FALSE	0.8	-0.218	2.325
RVBD0761c	adhB		NonEssential	NonEssential	7	0.2395	5.189	3.881	6.506	0.213	-0.009	0.577	12.255	5.694	19.921	-0.018	-0.044	0.006	0.051	0.344	0.144	0.577	0.433	FALSE	1.246	-0.624	4.085
RVBD0762c	RVBD0762c		NonEssential	NonEssential	8	0.2045	4.424	3.205	5.762	0.228	0.008	0.592	12.743	6.178	19.504	-0.012	-0.023	-0.001	0.022	0.339	0.155	0.531	0.375	FALSE	1.414	-0.247	4.131
RVBD0763c	RVBD0763c		Uncertain	NonEssential	4	0.164	6.721	5.416	8.173	0.182	-0.153	0.644	11.029	4.315	19.585	-0.11	-0.247	0.016	0.263	0.417	0.115	0.721	0.606	FALSE	0.036	-3.999	4.613
RVBD0764c	cyp51		NonEssential	NonEssential	21	0.2625	0.193	0.074	0.316	0.208	0.005	0.545	13.523	7.225	20.329	-0.013	-0.021	-0.005	0.015	0.292	0.135	0.457	0.323	FALSE	1.33	-0.245	4.011
RVBD0765c	RVBD0765c		NonEssential	NonEssential	7	0.2788	5.384	4.056	6.735	0.228	0.014	0.603	12.539	6.009	19.512	-0.011	-0.025	0.003	0.028	0.325	0.152	0.524	0.372	FALSE	1.302	-0.275	3.913
RVBD0766c	cyp123		NonEssential	NonEssential	16	0.2804	3.479	3.143	3.865	0.188	-0.016	0.559	13.165	6.001	20.562	-0.025	-0.041	-0.008	0.033	0.303	0.109	0.519	0.409	FALSE	0.827	-0.741	3.59
RVBD0767c	RVBD0767c		NonEssential	NonEssential	6	0.3965	5.842	4.354	7.279	0.177	-0.002	0.467	12.066	5.747	19.373	-0.013	-0.032	0.004	0.037	0.279	0.132	0.448	0.316	FALSE	0.805	-0.381	2.514
RVBD0768	aldA		NonEssential	NonEssential	13	0.2807	4.021	3.809	4.241	0.2	-0.056	0.567	10.947	4.611	19.14	-0.076	-0.125	-0.026	0.099	0.43	0.184	0.7	0.516	FALSE	0.844	-2.027	4.696
RVBD0769	RVBD0769		NonEssential	NonEssential	6	0.2392	4.232	3.785	4.678	0.183	-0.11	0.592	10.856	3.967	19.717	-0.131	-0.221	-0.035	0.186	0.473	0.168	0.77	0.602	FALSE	0.384	-3.692	5.311
RVBD0770	RVBD0770		NonEssential	NonEssential	5	0.2203	6.116	4.489	7.973	0.155	-0.017	0.461	13.201	6.762	20.651	-0.022	-0.041	-0.004	0.037	0.246	0.1	0.415	0.315	FALSE	0.35	-0.696	2.032
RVBD0771	RVBD0771		NonEssential	NonEssential	6	0.3696	3.541	2.59	4.451	0.119	-0.43	0.79	10.103	3.426	18.409	-0.379	-0.7	-0.048	0.652	0.487	0.152	0.815	0.663	FALSE	-2.947	-12.9	6.718
RVBD0772	purD		Essential	Essential	125	0.9638	3.4	3.312	3.486	-0.013	-0.028	0.002	18.112	14.85	21.654	-0.702	-0.713	-0.692	0.021	0.517	0.505	0.53	0.025	TRUE	-7.525	-7.857	-7.222
RVBD0773c	ggtA		NonEssential	NonEssential	16	0.2868	2.264	1.719	2.813	0.202	0	0.516	13.039	7.371	19.834	-0.017	-0.026	-0.007	0.02	0.302	0.153	0.474	0.321	FALSE	1.133	-0.322	3.564
RVBD0774c	RVBD0774c		NonEssential	NonEssential	8	0.264	5.455	4.004	6.876	0.221	0.009	0.58	12.624	6.183	19.975	-0.013	-0.026	0.002	0.028	0.337	0.148	0.528	0.38	FALSE	1.258	-0.35	3.833
RVBD0775	RVBD0775		NonEssential	NonEssential	6	0.4849	6.252	4.74	7.666	0.126	-0.021	0.353	11.856	5.413	19.779	-0.032	-0.058	-0.005	0.053	0.271	0.12	0.447	0.327	FALSE	0.191	-0.864	1.664
RVBD0776c	RVBD0776c		NonEssential	NonEssential	7	0.4518	6.017	5.335	6.751	0.065	-0.077	0.238	10.099	3.349	18.532	-0.055	-0.106	-0.005	0.101	0.4	0.124	0.7	0.576	FALSE	-0.162	-1.712	1.704
RVBD0777	purB		Essential	Essential	94	0.9622	1.947	1.933	1.962	-0.224	-0.308	-0.15	10.961	6.599	15.67	-0.73	-0.768	-0.691	0.078	0.404	0.353	0.456	0.102	TRUE	-11.973	-13.255	-10.749
RVBD0778	cyp126		NonEssential	NonEssential	7	0.0998	5.684	5.005	6.346	0.222	-0.036	0.632	12.15	5.825	19.563	-0.045	-0.071	-0.017	0.054	0.387	0.133	0.652	0.519	FALSE	1.147	-1.031	4.537
RVBD0779c	RVBD0779c		NonEssential	NonEssential	8	0.265	3.875	2.72	5.141	0.219	0.005	0.564	12.556	6.45	20.005	-0.008	-0.022	0.006	0.028	0.329	0.139	0.53	0.391	FALSE	1.409	-0.232	4.172
RVBD0780	purC		Essential	Essential	102	0.9456	3.106	3.091	3.121	-0.008	-0.02	0.003	18.079	15.758	20.465	-0.732	-0.739	-0.724	0.015	0.565	0.552	0.577	0.025	TRUE	-7.144	-7.414	-6.858
RVBD0781	ptrBa		NonEssential	NonEssential	6	0.3854	5.493	4.025	6.952	0.195	-0.014	0.549	11.721	4.987	19.37	-0.022	-0.045	0.001	0.046	0.325	0.122	0.531	0.409	FALSE	0.954	-0.599	3.514
RVBD0782	ptrBb		NonEssential	NonEssential	14	0.2131	3.89	3.52	4.229	0.219	-0.014	0.599	11.828	5.428	19.262	-0.037	-0.063	-0.01	0.053	0.37	0.169	0.59	0.421	FALSE	1.207	-0.986	4.452
RVBD0783c	emrB		NonEssential	NonEssential	22	0.3182	0.183	0.073	0.307	0.206	0.008	0.531	13.33	7.442	19.287	-0.019	-0.027	-0.011	0.016	0.288	0.147	0.438	0.29	FALSE	1.183	-0.328	3.712
RVBD0784	RVBD0784		NonEssential	NonEssential	8	0.2632	5.157	4.564	5.773	0.177	-0.124	0.575	10.95	3.945	18.926	-0.105	-0.193	-0.025	0.167	0.396	0.146	0.661	0.515	FALSE	0.156	-3.058	4.423
RVBD0785	RVBD0785		NonEssential	NonEssential	18	0.2804	5.427	4.914	5.93	0.201	-0.063	0.559	11.111	4.384	19.114	-0.094	-0.149	-0.041	0.108	0.457	0.217	0.708	0.491	FALSE	0.728	-2.127	4.591
RVBD0786c	RVBD0786c		NonEssential	NonEssential	7	0.282	5.822	4.384	7.233	0.195	0.001	0.529	12.896	6.209	19.918	-0.013	-0.026	-0.001	0.026	0.295	0.124	0.481	0.357	FALSE	0.935	-0.349	2.974
RVBD0787	RVBD0787		NonEssential	NonEssential	8	0.2492	5.253	4.594	5.931	0.216	-0.022	0.579	11.718	5.174	18.866	-0.042	-0.069	-0.015	0.054	0.386	0.169	0.614	0.445	FALSE	1.188	-0.885	4.481
RVBD0787A	RVBD0787A		Essential	Essential	12	0.8554	3.729	3.593	3.865	0.174	-0.021	0.384	13.935	8.208	20.847	-0.763	-0.832	-0.688	0.144	0.198	0.161	0.235	0.075	TRUE	-12.286	-14.152	-10.46
RVBD0788	purQ		Essential	Essential	80	0.9025	3.675	3.656	3.694	-0.015	-0.052	0.022	14.073	10.19	18.052	-0.698	-0.721	-0.672	0.049	0.633	0.604	0.665	0.061	TRUE	-5.688	-6.462	-4.922
RVBD0789c	RVBD0789c		NonEssential	NonEssential	9	0.0872	4.214	3.091	5.297	0.234	0.009	0.611	12.629	6.524	19.882	-0.012	-0.026	0.003	0.029	0.373	0.166	0.611	0.445	FALSE	1.645	-0.36	4.831
RVBD0790c	RVBD0790c		NonEssential	NonEssential	6	0.1796	5.309	3.685	6.812	0.236	0.002	0.614	12.298	6.073	19.376	-0.016	-0.034	0.002	0.036	0.379	0.159	0.624	0.465	FALSE	1.555	-0.389	4.885
RVBD0791c	RVBD0791c		NonEssential	NonEssential	12	0.2079	0.877	0.314	1.403	0.224	0.006	0.604	13.089	7.025	19.487	-0.012	-0.019	-0.003	0.016	0.317	0.131	0.504	0.373	FALSE	1.523	-0.25	4.908
RVBD0792c	RVBD0792c		NonEssential	NonEssential	7	0.234	5.564	4.203	6.858	0.211	-0.004	0.568	12.323	6.068	19.58	-0.018	-0.038	0.001	0.039	0.333	0.151	0.541	0.39	FALSE	1.102	-0.551	3.601
RVBD0793	RVBD0793		NonEssential	NonEssential	5	0.4935	5.693	4.597	6.844	0.039	-0.015	0.094	11.507	5.442	18.687	-0.153	-0.182	-0.124	0.058	0.655	0.554	0.752	0.198	FALSE	-0.541	-1.41	0.378
RVBD0794c	RVBD0794c		NonEssential	NonEssential	10	0.2891	3.921	2.989	4.878	0.228	0.011	0.584	12.166	5.683	19.4	-0.013	-0.028	0.002	0.03	0.343	0.167	0.542	0.375	FALSE	1.502	-0.252	4.522
RVBD0795	RVBD0795		NonEssential	NonEssential	2	0.0275	5.379	3.847	6.886	0.107	-0.541	0.878	10.607	3.735	19.645	-0.471	-0.827	-0.11	0.718	0.489	0.135	0.865	0.73	FALSE	-4.012	-14.787	6.063
RVBD0796	RVBD0796		NonEssential	Essential	5	0.3343	3.818	3.291	4.368	0.118	-0.46	0.794	10.48	3.365	19.07	-0.553	-0.828	-0.273	0.555	0.54	0.226	0.816	0.59	FALSE	-3.919	-13.511	6.003
RVBD0797	RVBD0797		NonEssential	NonEssential	5	0.3425	5.526	4.173	6.871	0.152	-0.052	0.425	10.842	4.088	19.324	-0.046	-0.099	0.012	0.112	0.343	0.141	0.54	0.4	FALSE	0.351	-1.722	2.618
RVBD0798c	cfp29		NonEssential	NonEssential	5	0.2352	6.31	4.57	8.168	0.212	0.014	0.575	12.923	6.625	19.873	-0.005	-0.02	0.01	0.029	0.301	0.144	0.502	0.358	FALSE	1.165	-0.12	3.494
RVBD0799c	RVBD0799c		NonEssential	NonEssential	18	0.2874	1.42	1.108	1.751	0.218	0.002	0.57	12.285	6.171	19.49	-0.021	-0.033	-0.01	0.023	0.351	0.165	0.543	0.378	FALSE	1.52	-0.396	4.636
RVBD0800	pepC		NonEssential	NonEssential	11	0.264	4.858	4.101	5.632	0.19	-0.034	0.565	12.207	5.571	19.408	-0.043	-0.073	-0.009	0.065	0.319	0.139	0.531	0.392	FALSE	0.628	-1.166	3.404
RVBD0801	RVBD0801		NonEssential	NonEssential	5	0.4631	5.918	4.143	7.689	0.119	-0.018	0.349	12.615	6.357	20.297	-0.017	-0.036	0.003	0.038	0.232	0.089	0.382	0.293	FALSE	0.273	-0.6	1.418
RVBD0802c	RVBD0802c		NonEssential	NonEssential	7	0.2235	4.805	3.309	6.35	0.232	0.007	0.596	12.552	6.494	19.793	-0.007	-0.02	0.005	0.025	0.346	0.15	0.548	0.398	FALSE	1.506	-0.24	4.381
RVBD0803	purL		Essential	Essential	218	0.9913	3.399	3.389	3.408	-0.008	-0.029	0.012	12.966	10.905	15.126	-0.671	-0.684	-0.658	0.026	0.513	0.491	0.536	0.045	TRUE	-7.208	-7.668	-6.741
RVBD0804	RVBD0804		NonEssential	NonEssential	6	0.463	6.438	4.819	8.09	0.125	0.003	0.331	12.301	5.79	20.02	0	-0.018	0.016	0.034	0.23	0.09	0.383	0.293	FALSE	0.618	-0.164	1.668
RVBD0805	RVBD0805		NonEssential	NonEssential	6	0.2365	6.141	5.353	6.916	0.232	-0.017	0.635	11.61	5.268	19.201	-0.033	-0.062	-0.005	0.057	0.396	0.166	0.63	0.464	FALSE	1.537	-0.569	5.085
RVBD0806c	cpsY		NonEssential	NonEssential	28	0.3095	0.512	0.435	0.584	0.19	-0.03	0.558	13.322	7.271	19.907	-0.05	-0.056	-0.044	0.012	0.293	0.139	0.458	0.318	FALSE	0.467	-1.218	3.424
RVBD0807	RVBD0807		NonEssential	NonEssential	8	0.4133	1.055	0.664	1.453	0.142	-0.143	0.505	9.967	3.7	17.997	-0.224	-0.327	-0.118	0.209	0.555	0.284	0.804	0.52	FALSE	-0.167	-5.219	5.432
RVBD0808	purF		Essential	Essential	132	0.9627	0.781	0.761	0.798	-0.025	-0.075	0.025	4.701	3.628	5.779	-0.71	-0.739	-0.681	0.058	0.597	0.548	0.65	0.102	TRUE	-7.635	-8.761	-6.496
RVBD0809	purM		Essential	Essential	73	0.9134	3.179	3.151	3.209	-0.033	-0.097	0.026	11.1	7.789	14.797	-0.761	-0.796	-0.72	0.076	0.519	0.481	0.561	0.08	TRUE	-8.34	-9.567	-7.157
RVBD0810c	RVBD0810c		Essential	Essential	23	0.698	1.544	1.49	1.595	-0.42	-0.6	-0.185	9.721	3.138	18.68	-0.586	-0.687	-0.481	0.206	0.419	0.101	0.754	0.653	FALSE	-11.982	-15.409	-8.596
RVBD0811c	RVBD0811c		Essential	Essential	100	0.7273	4.754	4.733	4.774	-0.021	-0.037	-0.007	15.875	12.208	19.46	-0.399	-0.408	-0.388	0.02	0.459	0.435	0.483	0.048	TRUE	-4.576	-4.875	-4.276
RVBD0812	RVBD0812		Essential	NonEssential	99	0.9124	4.922	4.893	4.95	0.001	-0.006	0.008	14.048	10.356	17.83	-0.169	-0.173	-0.163	0.01	0.67	0.638	0.698	0.06	TRUE	-1.072	-1.229	-0.921
RVBD0813c	RVBD0813c		NonEssential	NonEssential	9	0.2955	4.052	3.033	5.065	0.199	-0.005	0.573	13.093	7.093	20.508	-0.018	-0.03	-0.005	0.025	0.281	0.12	0.471	0.351	FALSE	0.958	-0.385	3.489
RVBD0814c	sseC2		NonEssential	NonEssential	7	0.3682	5.54	4.672	6.432	0.15	-0.058	0.463	10.886	4.649	18.968	-0.071	-0.112	-0.026	0.086	0.358	0.145	0.587	0.442	FALSE	0.092	-1.849	2.749
RVBD0815c	cysA2		NonEssential	NonEssential	10	0.3268	3.788	2.85	4.732	0.219	0.001	0.561	12.447	6.24	19.258	-0.015	-0.026	-0.003	0.023	0.318	0.15	0.495	0.345	FALSE	1.287	-0.365	3.946
RVBD0816c	thiX		NonEssential	NonEssential	6	0.1716	6.683	5.157	8.305	0.228	0.011	0.616	12.737	6.67	19.72	-0.007	-0.02	0.007	0.027	0.315	0.132	0.513	0.381	FALSE	1.269	-0.222	3.719
RVBD0817c	RVBD0817c		Essential	NonEssential	76	0.9166	9.973	9.882	10.066	-0.014	-0.025	-0.004	12.486	7.952	17.586	-0.152	-0.159	-0.145	0.014	0.611	0.561	0.658	0.096	TRUE	-1.072	-1.238	-0.908
RVBD0818	RVBD0818		NonEssential	NonEssential	8	0.413	4.439	3.618	5.141	0.134	-0.109	0.487	10.409	3.466	18.759	-0.111	-0.192	-0.025	0.168	0.414	0.148	0.692	0.544	FALSE	-0.314	-3.461	3.349
RVBD0819	mshD		NonEssential	NonEssential	7	0.3682	4.071	2.806	5.288	0.151	-0.046	0.47	12.146	5.984	19.669	-0.057	-0.077	-0.038	0.04	0.283	0.129	0.461	0.332	FALSE	-0.1	-1.507	2.075
RVBD0820	phoT		NonEssential	NonEssential	6	0.2452	4.579	3.667	5.533	0.165	-0.139	0.573	11.112	4.368	19.162	-0.13	-0.204	-0.058	0.146	0.416	0.139	0.69	0.551	FALSE	-0.347	-3.6	4.067
RVBD0821c	phoY2		NonEssential	NonEssential	7	0.111	3.326	1.916	4.661	0.223	-0.018	0.602	12.327	5.696	20.25	-0.04	-0.068	-0.01	0.058	0.403	0.148	0.663	0.515	FALSE	1.289	-1.222	5.171
RVBD0822c	RVBD0822c		NonEssential	NonEssential	10	0.3285	5.217	4.541	5.861	0.204	-0.035	0.571	11.482	4.846	19.121	-0.053	-0.09	-0.019	0.071	0.384	0.159	0.615	0.456	FALSE	0.831	-1.321	4.08
RVBD0823c	RVBD0823c		NonEssential	NonEssential	6	0.0702	4.329	3.804	4.828	0.115	-0.216	0.613	11.552	4.745	19.502	-0.252	-0.314	-0.189	0.125	0.421	0.142	0.719	0.577	FALSE	-2.222	-5.777	3.414
RVBD0824c	desA1		Essential	Essential	57	0.9627	4.004	3.989	4.019	0.005	-0.075	0.084	6.23	4.79	7.821	-0.841	-0.877	-0.799	0.078	0.504	0.458	0.551	0.093	TRUE	-8.339	-9.66	-6.987
RVBD0825c	RVBD0825c		NonEssential	NonEssential	6	0.161	5.905	4.203	7.59	0.197	-0.03	0.582	12.783	6.41	20.145	-0.045	-0.061	-0.029	0.032	0.315	0.14	0.506	0.366	FALSE	0.263	-1.385	2.829
RVBD0826	RVBD0826		NonEssential	NonEssential	12	0.2625	5.207	4.91	5.488	0.188	-0.044	0.592	12.423	5.782	19.893	-0.06	-0.086	-0.036	0.051	0.34	0.12	0.585	0.466	FALSE	0.505	-1.366	3.709
RVBD0827c	kmtR		NonEssential	NonEssential	7	0.3757	5.004	3.36	6.503	0.155	-0.017	0.453	13.474	7.208	21.059	-0.02	-0.033	-0.008	0.025	0.23	0.099	0.388	0.289	FALSE	0.376	-0.625	2.045
RVBD0828c	RVBD0828c		NonEssential	NonEssential	5	0.3546	6.131	4.336	7.907	0.186	-0.001	0.528	12.861	6.39	19.784	-0.014	-0.03	0.001	0.031	0.275	0.118	0.445	0.327	FALSE	0.706	-0.486	2.604
RVBD0829	RVBD0829		NonEssential	NonEssential	2	0.0023	6.503	3.961	8.893	0.133	-0.515	0.936	10.279	3.577	19.146	-0.429	-0.904	0.061	0.965	0.528	0.172	0.876	0.704	FALSE	-2.537	-13.688	8.813
RVBD0830	RVBD0830		NonEssential	NonEssential	10	0.19	5.095	3.953	6.31	0.228	0.001	0.615	12.965	6.589	20.405	-0.018	-0.031	-0.005	0.026	0.342	0.152	0.553	0.401	FALSE	1.269	-0.375	4.296
RVBD0831c	RVBD0831c		NonEssential	NonEssential	10	0.2656	2.058	1.195	2.881	0.218	0.003	0.553	12.402	6.23	19.47	-0.02	-0.034	-0.004	0.03	0.339	0.166	0.528	0.362	FALSE	1.406	-0.443	4.321
RVBD0832	PE-PGRS12		NonEssential	NonEssential	5	0.3999	4.398	3.856	4.966	0.09	-0.005	0.201	10.847	4.987	17.521	-0.175	-0.212	-0.134	0.078	0.637	0.54	0.737	0.198	FALSE	-0.186	-1.808	1.42
RVBD0833	PE-PGRS13		NonEssential	NonEssential	5	0.0228	6.109	4.632	7.754	0.203	-0.016	0.551	12.311	5.802	19.849	-0.025	-0.053	0.004	0.057	0.329	0.14	0.539	0.399	FALSE	0.838	-0.812	3.492
RVBD0834c	PE-PGRS14		NonEssential	NonEssential	8	0.1918	4.312	3.544	5.052	0.194	-0.078	0.596	11.663	4.912	20.523	-0.069	-0.135	-0.002	0.133	0.395	0.13	0.659	0.528	FALSE	0.722	-2.53	4.716
RVBD0835	lpqQ		NonEssential	NonEssential	5	0.0725	6.019	4.328	7.773	0.216	0.003	0.568	12.768	6.427	20.198	-0.01	-0.028	0.006	0.035	0.319	0.144	0.529	0.385	FALSE	1.214	-0.324	3.555
RVBD0836c	RVBD0836c		NonEssential	NonEssential	10	0.2656	3.327	2.331	4.352	0.209	-0.002	0.565	12.903	7.114	20.312	-0.017	-0.028	-0.005	0.023	0.305	0.135	0.492	0.357	FALSE	1.101	-0.366	3.801
RVBD0837c	RVBD0837c		NonEssential	NonEssential	8	0.2996	2.912	2.11	3.71	0.174	-0.229	0.632	10.453	3.333	18.962	-0.163	-0.331	-0.001	0.33	0.465	0.154	0.789	0.635	FALSE	-0.124	-6.258	6.289
RVBD0838	lpqR		NonEssential	NonEssential	8	0.3968	4.759	4.132	5.334	0.178	-0.085	0.516	10.714	4.107	18.652	-0.08	-0.15	-0.014	0.136	0.422	0.143	0.697	0.554	FALSE	0.629	-2.131	4.435
RVBD0839	RVBD0839		NonEssential	NonEssential	10	0.2149	4.814	4.124	5.502	0.208	-0.101	0.636	10.882	4.075	19.353	-0.087	-0.185	0.011	0.196	0.455	0.161	0.783	0.622	FALSE	0.974	-2.763	5.92
RVBD0840c	pip		NonEssential	NonEssential	7	0.2339	5.74	4.603	6.956	0.226	-0.006	0.611	12.007	5.407	19.333	-0.024	-0.046	-0.001	0.044	0.373	0.15	0.6	0.451	FALSE	1.359	-0.616	4.402
RVBD0841	RVBD0841		NonEssential	NonEssential	5	0.4887	5.926	4.037	7.884	0.104	-0.022	0.318	12.283	5.723	19.939	-0.021	-0.036	-0.007	0.03	0.234	0.093	0.402	0.31	FALSE	0.091	-0.657	1.271
RVBD0842	RVBD0842		NonEssential	NonEssential	9	0.2868	6.357	5.239	7.494	0.159	-0.15	0.634	10.542	3.866	18.565	-0.16	-0.251	-0.064	0.188	0.436	0.164	0.726	0.562	FALSE	-0.367	-3.799	4.274
RVBD0843	RVBD0843		NonEssential	NonEssential	9	0.2235	4.863	4.288	5.446	0.199	-0.098	0.628	10.986	4.113	19.119	-0.106	-0.194	-0.021	0.172	0.459	0.176	0.781	0.605	FALSE	0.683	-2.912	5.392
RVBD0844c	narL		NonEssential	NonEssential	7	0.3957	5.704	4.46	6.871	0.194	-0.003	0.498	12.42	6.162	19.65	-0.011	-0.027	0.004	0.031	0.29	0.136	0.479	0.344	FALSE	0.986	-0.338	2.977
RVBD0845	RVBD0845		NonEssential	NonEssential	8	0.2996	6.852	5.649	7.902	0.215	-0.019	0.569	11.332	5.007	18.454	-0.043	-0.074	-0.01	0.064	0.396	0.172	0.617	0.445	FALSE	0.983	-1.038	3.875
RVBD0846c	RVBD0846c		NonEssential	NonEssential	8	0.2261	5.46	4.587	6.304	0.238	-0.004	0.645	11.916	5.196	19.241	-0.027	-0.055	0.001	0.056	0.393	0.164	0.642	0.478	FALSE	1.511	-0.692	5.013
RVBD0847	lpqS		NonEssential	NonEssential	5	0.4324	6.089	5.081	6.993	0.089	-0.055	0.288	10.479	3.679	19.374	-0.072	-0.119	-0.026	0.093	0.412	0.169	0.655	0.486	FALSE	-0.073	-1.681	1.822
RVBD0848	cysK2		NonEssential	NonEssential	7	0.2923	5.79	4.86	6.794	0.201	-0.027	0.533	11.358	4.72	18.893	-0.044	-0.087	-0.001	0.086	0.374	0.179	0.591	0.412	FALSE	0.937	-1.239	3.691
RVBD0849	RVBD0849		NonEssential	NonEssential	23	0.2632	4.739	4.678	4.795	0.153	0.006	0.316	10.874	5.495	17.14	-0.205	-0.255	-0.156	0.099	0.711	0.633	0.788	0.155	FALSE	0.988	-1.37	3.432
RVBD0850	RVBD0850		NonEssential	NonEssential	5	0.4038	6.314	4.681	8.076	0.16	0.013	0.416	12.382	6.098	19.98	0.001	-0.014	0.015	0.029	0.257	0.103	0.422	0.319	FALSE	0.857	-0.04	2.337
RVBD0851c	RVBD0851c		NonEssential	NonEssential	7	0.2581	6.219	4.897	7.457	0.19	-0.032	0.542	12.042	5.391	19.743	-0.047	-0.071	-0.023	0.048	0.361	0.135	0.594	0.459	FALSE	0.654	-1.089	3.39
RVBD0852	fadD16		NonEssential	NonEssential	10	0.2321	4.916	4.252	5.553	0.21	-0.018	0.575	11.649	5.069	19.34	-0.043	-0.078	-0.007	0.072	0.395	0.166	0.641	0.476	FALSE	1.13	-1.089	4.396
RVBD0853c	pdc		NonEssential	NonEssential	16	0.2439	0.666	0.384	0.959	0.207	-0.002	0.585	13.224	7.044	20.288	-0.018	-0.027	-0.01	0.017	0.307	0.133	0.502	0.37	FALSE	1.279	-0.387	4.341
RVBD0854	RVBD0854		NonEssential	NonEssential	4	0.3087	6.311	4.4	8.302	0.121	-0.011	0.343	12.544	5.576	20.136	-0.015	-0.035	0.005	0.04	0.236	0.094	0.394	0.3	FALSE	0.288	-0.555	1.562
RVBD0855	far		NonEssential	NonEssential	13	0.2379	3.443	2.97	3.892	0.196	-0.009	0.545	12.787	6.399	20.26	-0.028	-0.046	-0.01	0.036	0.312	0.132	0.513	0.381	FALSE	0.933	-0.652	3.754
RVBD0856	RVBD0856		NonEssential	NonEssential	7	0.3966	4.686	4.085	5.275	0.124	-0.089	0.404	9.73	3.544	18.145	-0.166	-0.254	-0.073	0.181	0.534	0.317	0.769	0.452	FALSE	-0.177	-3.247	3.537
RVBD0857	RVBD0857		NonEssential	NonEssential	3	0.0181	6.448	4.284	8.763	0.208	-0.013	0.579	12.48	6.173	20.538	-0.024	-0.053	0.006	0.058	0.341	0.132	0.556	0.424	FALSE	0.977	-0.866	3.594
RVBD0858c	dapC		NonEssential	NonEssential	10	0.2813	4.727	3.697	5.764	0.206	-0.005	0.573	12.585	6.376	20.58	-0.014	-0.038	0.007	0.045	0.308	0.122	0.511	0.389	FALSE	1.142	-0.439	3.816
RVBD0859	fadA		NonEssential	NonEssential	10	0.3041	4.926	4.282	5.604	0.209	-0.017	0.562	12.252	6.451	19.177	-0.051	-0.067	-0.035	0.032	0.361	0.188	0.541	0.353	FALSE	0.756	-0.995	3.648
RVBD0860	fadB		NonEssential	NonEssential	23	0.2874	4.519	4.435	4.605	0.178	-0.052	0.549	11.652	5.761	18.955	-0.088	-0.112	-0.063	0.049	0.379	0.183	0.584	0.401	FALSE	0.224	-1.817	3.384
RVBD0861c	ercc3		NonEssential	NonEssential	16	0.2625	1.053	0.69	1.414	0.218	0.001	0.594	12.864	7.204	20.022	-0.016	-0.025	-0.008	0.017	0.31	0.148	0.489	0.341	FALSE	1.416	-0.297	4.378
RVBD0862c	RVBD0862c		NonEssential	NonEssential	19	0.3182	0.814	0.561	1.052	0.203	0.003	0.552	13.55	7.655	20.429	-0.014	-0.022	-0.007	0.014	0.275	0.122	0.438	0.316	FALSE	1.152	-0.29	3.678
RVBD0863	RVBD0863		NonEssential	NonEssential	5	0.2297	6.18	4.817	7.557	0.164	-0.033	0.47	12.581	6.134	19.785	-0.049	-0.068	-0.028	0.039	0.295	0.138	0.458	0.321	FALSE	0.103	-1.173	2.114
RVBD0864	moaC2		NonEssential	NonEssential	5	0.4763	5.967	4.483	7.275	0.098	-0.017	0.255	10.457	3.753	18.355	-0.029	-0.059	0	0.059	0.35	0.155	0.545	0.389	FALSE	0.358	-0.752	1.715
RVBD0865	mog		NonEssential	NonEssential	6	0.4755	6.66	5.344	8.07	0.111	-0.024	0.33	12.769	6.259	20.607	-0.026	-0.043	-0.008	0.035	0.227	0.094	0.382	0.288	FALSE	0.006	-0.815	1.121
RVBD0866	moaE2		NonEssential	NonEssential	5	0.4008	5.929	4.472	7.255	0.176	-0.033	0.48	11.331	4.661	19.775	-0.035	-0.076	0.004	0.08	0.337	0.147	0.569	0.422	FALSE	0.648	-1.135	3.025
RVBD0867c	rpfA		NonEssential	NonEssential	6	0.4684	3.761	2.299	5.311	0.024	-0.096	0.183	10.724	3.69	19.404	-0.057	-0.107	-0.001	0.106	0.335	0.067	0.631	0.564	FALSE	-0.782	-2.371	0.892
RVBD0868c	moaD2		NonEssential	NonEssential	5	0.066	5.922	4.152	7.771	0.199	0.003	0.54	13.154	7.117	20.416	-0.01	-0.026	0.005	0.031	0.285	0.124	0.464	0.339	FALSE	0.971	-0.318	3.005
RVBD0869c	moaA2		NonEssential	NonEssential	6	0.3322	4.501	3.187	5.725	0.19	-0.039	0.548	11.389	4.1	19.435	-0.042	-0.091	0.011	0.103	0.375	0.129	0.632	0.504	FALSE	0.971	-1.374	4.256
RVBD0870c	RVBD0870c		NonEssential	NonEssential	6	0.222	5.503	3.781	7.199	0.221	0.007	0.572	12.939	6.525	19.99	-0.006	-0.019	0.005	0.023	0.319	0.129	0.514	0.385	FALSE	1.268	-0.226	3.678
RVBD0871	cspB		NonEssential	NonEssential	6	0.3741	5.546	4.884	6.22	0.154	-0.063	0.48	12.286	6.049	19.094	-0.084	-0.103	-0.066	0.037	0.305	0.142	0.466	0.324	FALSE	-0.343	-1.769	1.912
RVBD0872c	PE-PGRS15		NonEssential	NonEssential	6	0.0985	5.256	4.049	6.497	0.234	-0.015	0.634	12.046	5.421	20.301	-0.03	-0.068	0.005	0.072	0.409	0.15	0.695	0.545	FALSE	1.52	-0.854	5.441
RVBD0873	fadE10		NonEssential	NonEssential	12	0.0983	4.58	4.352	4.809	0.207	-0.042	0.59	12.241	5.541	19.788	-0.059	-0.085	-0.029	0.056	0.39	0.128	0.652	0.525	FALSE	0.951	-1.37	4.466
RVBD0874c	RVBD0874c		NonEssential	NonEssential	6	0.2907	5.49	3.956	6.928	0.204	-0.004	0.539	12.043	5.839	19.499	-0.027	-0.045	-0.008	0.037	0.34	0.151	0.534	0.382	FALSE	0.968	-0.704	3.423
RVBD0875c	RVBD0875c		NonEssential	NonEssential	5	0.2008	5.154	4.455	5.848	0.144	-0.176	0.635	11.107	4.363	18.985	-0.199	-0.262	-0.131	0.13	0.427	0.171	0.7	0.529	FALSE	-1.097	-4.696	3.611
RVBD0876c	RVBD0876c		NonEssential	Essential	14	0.2872	6.158	6.076	6.23	0.045	-0.288	0.528	11.707	5.043	19.508	-0.342	-0.386	-0.297	0.088	0.383	0.166	0.629	0.463	FALSE	-3.37	-6.259	0.754
RVBD0877	RVBD0877		NonEssential	NonEssential	6	0.2512	5.432	4.325	6.49	0.191	-0.084	0.584	10.962	4.66	19.336	-0.085	-0.15	-0.022	0.128	0.426	0.152	0.698	0.546	FALSE	0.529	-2.234	4.665
RVBD0878c	PPE13		NonEssential	NonEssential	16	0.2688	4.834	4.303	5.347	0.199	-0.013	0.571	12.736	6.116	20.047	-0.023	-0.04	-0.007	0.033	0.317	0.114	0.538	0.423	FALSE	0.938	-0.652	3.681
RVBD0879c	RVBD0879c		NonEssential	Essential	5	0.2983	4.352	4.142	4.568	0.03	-0.389	0.556	10.791	4.192	19.422	-0.369	-0.55	-0.188	0.362	0.381	0.146	0.643	0.497	FALSE	-4.226	-9.626	1.772
RVBD0880	RVBD0880		Uncertain	NonEssential	7	0.4448	6.181	5.734	6.668	0.095	-0.048	0.298	11.394	4.826	19.302	-0.044	-0.074	-0.011	0.063	0.279	0.102	0.457	0.355	FALSE	0.055	-1.052	1.458
RVBD0881	RVBD0881		NonEssential	NonEssential	8	0.2521	4.381	4.215	4.552	0.164	-0.196	0.64	11.007	3.987	19.754	-0.2	-0.327	-0.077	0.25	0.479	0.161	0.803	0.642	FALSE	-0.419	-5.524	5.507
RVBD0882	RVBD0882		NonEssential	NonEssential	4	0.0989	6.079	4.034	7.913	0.134	-0.016	0.376	12.351	5.884	19.58	-0.027	-0.055	0.003	0.058	0.25	0.114	0.406	0.291	FALSE	0.228	-0.901	1.614
RVBD0883c	RVBD0883c		Essential	Essential	66	0.8763	4.03	4.006	4.052	-0.026	-0.075	0.026	13.673	10.291	17.502	-0.866	-0.901	-0.833	0.068	0.47	0.439	0.498	0.059	TRUE	-9.889	-10.826	-8.917
RVBD0884c	serC		Essential	Essential	85	0.9323	2.184	2.168	2.2	-0.001	-0.082	0.07	5.934	4.784	7.244	-0.86	-0.894	-0.826	0.068	0.432	0.393	0.471	0.078	TRUE	-11.131	-12.396	-9.952
RVBD0885	RVBD0885		NonEssential	NonEssential	13	0.243	4.416	4.101	4.726	0.217	-0.012	0.555	11.787	5.526	18.757	-0.047	-0.068	-0.026	0.042	0.4	0.219	0.595	0.376	FALSE	1.187	-0.697	4.455
RVBD0886	fprB		NonEssential	NonEssential	7	0.22	5.832	4.562	7.043	0.199	-0.036	0.584	12.126	5.332	20.083	-0.034	-0.078	0.007	0.086	0.346	0.118	0.591	0.473	FALSE	0.902	-1.087	3.978
RVBD0887c	RVBD0887c		NonEssential	NonEssential	7	0.2696	5.457	4.143	6.698	0.202	-0.009	0.552	12.641	6.241	20.456	-0.023	-0.042	-0.006	0.036	0.317	0.145	0.512	0.367	FALSE	0.887	-0.644	3.363
RVBD0888	RVBD0888		NonEssential	NonEssential	20	0.2924	4.096	3.893	4.3	0.226	0.004	0.577	11.993	6.145	18.529	-0.022	-0.034	-0.01	0.024	0.354	0.174	0.542	0.368	FALSE	1.451	-0.386	4.269
RVBD0889c	citA		NonEssential	NonEssential	10	0.2977	3.874	2.984	4.817	0.2	-0.015	0.551	12.493	6.123	20.389	-0.029	-0.05	-0.009	0.041	0.323	0.138	0.52	0.382	FALSE	0.925	-0.788	3.646
RVBD0890c	RVBD0890c		NonEssential	NonEssential	22	0.2852	0.272	0.141	0.405	0.212	0.016	0.507	12.918	7.66	18.83	-0.011	-0.019	-0.002	0.017	0.3	0.171	0.437	0.266	FALSE	1.436	-0.129	3.807
RVBD0891c	RVBD0891c		NonEssential	NonEssential	5	0.2564	5.845	4.218	7.731	0.213	-0.004	0.586	12.351	6.358	19.834	-0.017	-0.035	-0.001	0.034	0.332	0.139	0.543	0.405	FALSE	1.121	-0.591	3.663
RVBD0892	RVBD0892		NonEssential	NonEssential	22	0.323	3.905	3.716	4.111	0.201	-0.045	0.555	10.874	4.595	18.546	-0.078	-0.119	-0.035	0.084	0.429	0.2	0.656	0.457	FALSE	0.881	-1.836	4.512
RVBD0893c	RVBD0893c		NonEssential	NonEssential	8	0.0975	4.421	3.553	5.44	0.222	-0.047	0.645	11.722	4.365	19.381	-0.051	-0.109	0.01	0.119	0.418	0.14	0.72	0.58	FALSE	1.331	-1.668	5.734
RVBD0894	RVBD0894		NonEssential	NonEssential	17	0.2743	4.69	4.477	4.91	0.18	-0.038	0.523	12.241	5.951	19.92	-0.053	-0.078	-0.025	0.054	0.324	0.136	0.521	0.385	FALSE	0.417	-1.359	2.984
RVBD0895	RVBD0895		NonEssential	NonEssential	9	0.2684	5.774	4.81	6.687	0.199	-0.017	0.545	12.096	5.543	19.252	-0.03	-0.053	-0.006	0.047	0.338	0.144	0.555	0.41	FALSE	0.896	-0.74	3.533
RVBD0896	gltA2		Essential	Essential	152	0.9388	2.142	2.129	2.154	0.018	0.002	0.034	4.549	3.875	5.269	-0.274	-0.281	-0.266	0.015	0.505	0.478	0.535	0.057	TRUE	-2.763	-3.039	-2.476
RVBD0897c	RVBD0897c		NonEssential	NonEssential	15	0.2178	3.349	2.601	4.11	0.216	-0.01	0.588	12.319	6.048	19.368	-0.035	-0.055	-0.016	0.039	0.371	0.162	0.592	0.43	FALSE	1.228	-0.764	4.542
RVBD0898c	RVBD0898c		Uncertain	NonEssential	4	0.1097	6.59	4.513	8.551	0.129	0	0.364	12.831	6.5	20.321	-0.008	-0.029	0.012	0.041	0.223	0.097	0.368	0.271	FALSE	0.32	-0.536	1.377
RVBD0899	ompA		NonEssential	NonEssential	12	0.2006	4.197	3.923	4.485	0.204	-0.129	0.65	11.129	4.354	19.267	-0.126	-0.199	-0.051	0.148	0.451	0.163	0.762	0.599	FALSE	0.491	-3.453	5.823
RVBD0900	RVBD0900		NonEssential	NonEssential	5	0.3213	6.371	5.178	7.552	0.075	-0.136	0.32	10.168	3.33	18.477	-0.134	-0.238	-0.033	0.205	0.449	0.18	0.715	0.535	FALSE	-0.813	-3.392	2.23
RVBD0901	RVBD0901		NonEssential	NonEssential	5	0.4066	4.885	3.475	6.191	0.157	-0.051	0.447	10.264	3.391	18.818	-0.051	-0.124	0.024	0.149	0.399	0.155	0.664	0.51	FALSE	0.637	-2.008	3.627
RVBD0902c	prrB		Essential	Essential	116	0.9353	6.732	6.717	6.746	-0.014	-0.022	-0.004	18.818	14.872	22.879	-0.588	-0.594	-0.582	0.012	0.674	0.655	0.693	0.037	TRUE	-3.719	-3.965	-3.483
RVBD0903c	prrA		Essential	Essential	70	0.547	4.822	4.807	4.837	0.031	-0.072	0.142	9.764	6.972	12.973	-0.848	-0.896	-0.795	0.102	0.343	0.312	0.378	0.066	TRUE	-10.959	-12.337	-9.669
RVBD0904c	accD3		NonEssential	NonEssential	11	0.3072	6.201	5.639	6.791	0.169	-0.059	0.556	12.017	5.602	19.732	-0.058	-0.101	-0.018	0.082	0.315	0.115	0.546	0.431	FALSE	0.182	-1.691	3.079
RVBD0905	echA6		NonEssential	NonEssential	9	0.2366	3.979	3.107	4.877	0.228	-0.013	0.611	12.349	6.522	19.961	-0.031	-0.048	-0.014	0.035	0.373	0.162	0.584	0.423	FALSE	1.324	-0.762	4.533
RVBD0906	RVBD0906		NonEssential	NonEssential	8	0.2874	4.59	4.135	5.064	0.195	-0.108	0.604	10.542	3.501	19.084	-0.113	-0.223	-0.011	0.211	0.463	0.173	0.759	0.586	FALSE	0.583	-3.451	5.277
RVBD0907	RVBD0907		NonEssential	NonEssential	6	0.2261	4.985	4.201	5.812	0.195	-0.067	0.588	11.363	4.712	19.629	-0.079	-0.13	-0.03	0.1	0.408	0.143	0.692	0.549	FALSE	0.641	-2.078	4.507
RVBD0908	ctpE		NonEssential	NonEssential	14	0.2686	4.167	3.888	4.425	0.228	0.009	0.563	11.518	5.578	18.706	-0.024	-0.048	-0.001	0.047	0.383	0.199	0.575	0.375	FALSE	1.586	-0.402	4.6
RVBD0909	RVBD0909		NonEssential	NonEssential	6	0.4027	5.83	4.572	7.248	0.131	-0.134	0.455	10.421	3.741	19.151	-0.106	-0.183	-0.025	0.158	0.405	0.122	0.676	0.554	FALSE	-0.404	-3.273	3.101
RVBD0910	RVBD0910		NonEssential	NonEssential	4	0.1303	6.88	4.862	8.871	0.116	-0.022	0.337	12.851	6.341	20.682	-0.019	-0.039	0.004	0.043	0.217	0.089	0.356	0.267	FALSE	0.18	-0.746	1.267
RVBD0911	RVBD0911		NonEssential	NonEssential	9	0.3002	5.62	5.348	5.893	0.193	-0.163	0.627	10.634	3.827	18.637	-0.123	-0.237	-0.007	0.231	0.461	0.146	0.795	0.649	FALSE	0.386	-3.692	5.554
RVBD0912	RVBD0912		NonEssential	NonEssential	7	0.1961	5.598	4.447	6.783	0.205	-0.021	0.589	12.439	6.062	20.255	-0.032	-0.055	-0.012	0.044	0.341	0.135	0.556	0.421	FALSE	0.918	-0.777	3.68
RVBD0913c	RVBD0913c		NonEssential	NonEssential	23	0.2049	0.591	0.419	0.765	0.233	0.007	0.588	13.15	7.247	19.717	-0.008	-0.017	0.001	0.017	0.344	0.162	0.541	0.38	FALSE	1.883	-0.107	5.303
RVBD0914c	RVBD0914c		NonEssential	NonEssential	6	0.3528	5.671	3.958	7.465	0.204	0.018	0.537	13.077	6.656	20.58	0.004	-0.009	0.017	0.026	0.282	0.127	0.467	0.34	FALSE	1.213	-0.019	3.159
RVBD0915c	PPE14		NonEssential	NonEssential	7	0.2775	5.985	4.851	7.014	0.217	-0.023	0.62	11.689	5.333	19.436	-0.036	-0.071	-0.003	0.067	0.364	0.125	0.601	0.476	FALSE	1.079	-1.007	4.252
RVBD0916c	PE7		NonEssential	NonEssential	5	0.1257	7.084	5.351	8.977	0.13	-0.011	0.366	13.2	6.955	21.144	-0.017	-0.035	0.003	0.038	0.224	0.097	0.374	0.277	FALSE	0.315	-0.502	1.49
RVBD0917	betP		NonEssential	NonEssential	29	0.2829	1.17	1.091	1.252	0.211	-0.016	0.556	12.256	6.642	19.236	-0.052	-0.066	-0.038	0.027	0.373	0.196	0.56	0.365	FALSE	1.296	-0.832	4.685
RVBD0918	RVBD0918		NonEssential	NonEssential	6	0.3173	5.466	3.831	7.065	0.109	-0.014	0.307	13.101	6.366	20.105	-0.018	-0.033	-0.003	0.029	0.217	0.098	0.363	0.265	FALSE	0.161	-0.565	1.175
RVBD0919	RVBD0919		NonEssential	NonEssential	11	0.2702	4.956	4.385	5.544	0.209	-0.006	0.518	12.078	6.327	19.039	-0.035	-0.05	-0.021	0.029	0.352	0.188	0.526	0.337	FALSE	1	-0.645	3.583
RVBD0920c	RVBD0920c		NonEssential	NonEssential	9	0.25	3.935	2.889	4.976	0.22	-0.004	0.587	12.159	5.714	19.364	-0.026	-0.042	-0.011	0.032	0.357	0.14	0.555	0.415	FALSE	1.283	-0.674	4.373
RVBD0921	RVBD0921		NonEssential	NonEssential	7	0.429	5.251	3.654	6.86	0.142	0.003	0.384	13.458	6.913	21.448	-0.005	-0.018	0.008	0.025	0.219	0.088	0.369	0.281	FALSE	0.575	-0.243	1.783
RVBD0922	RVBD0922		NonEssential	NonEssential	7	0.1976	5.068	4.472	5.591	0.192	-0.061	0.596	11.358	4.457	19.323	-0.078	-0.132	-0.025	0.106	0.4	0.141	0.661	0.521	FALSE	0.591	-2.112	4.258
RVBD0923c	RVBD0923c		NonEssential	NonEssential	6	0.2328	6.269	4.689	7.84	0.203	-0.002	0.573	12.933	6.427	20.286	-0.014	-0.031	0.002	0.034	0.288	0.119	0.486	0.368	FALSE	0.89	-0.411	3.178
RVBD0924c	mntH		NonEssential	NonEssential	13	0.289	1.971	1.392	2.508	0.199	-0.007	0.492	12.624	7.075	18.813	-0.043	-0.053	-0.032	0.021	0.342	0.196	0.496	0.3	FALSE	0.893	-0.814	3.507
RVBD0925c	RVBD0925c		NonEssential	NonEssential	6	0.2062	5.662	3.964	7.436	0.162	-0.013	0.451	13.503	7.141	20.549	-0.023	-0.036	-0.009	0.028	0.238	0.103	0.385	0.282	FALSE	0.346	-0.637	1.917
RVBD0926c	RVBD0926c		NonEssential	NonEssential	7	0.2551	5.342	3.943	6.889	0.201	-0.007	0.541	13.198	7.018	20.387	-0.018	-0.031	-0.005	0.026	0.289	0.128	0.468	0.34	FALSE	0.823	-0.528	3.075
RVBD0927c	RVBD0927c		NonEssential	NonEssential	8	0.231	3.321	1.98	4.565	0.203	-0.01	0.554	12.451	6.713	19.926	-0.036	-0.052	-0.02	0.033	0.352	0.166	0.546	0.38	FALSE	1.001	-0.828	3.86
RVBD0928	pstS3		NonEssential	NonEssential	8	0.2837	3.752	3.169	4.342	0.177	-0.092	0.586	11.399	4.589	19.429	-0.101	-0.161	-0.042	0.119	0.401	0.144	0.684	0.54	FALSE	-0.005	-2.95	4.158
RVBD0929	pstC2		NonEssential	NonEssential	10	0.2314	3.644	3.133	4.132	0.209	-0.04	0.584	11.197	5.061	18.638	-0.086	-0.122	-0.053	0.069	0.442	0.247	0.652	0.405	FALSE	0.788	-1.989	4.603
RVBD0930	pstA1		NonEssential	NonEssential	6	0.2907	4.253	2.878	5.517	0.219	-0.153	0.677	10.621	3.613	19.398	-0.105	-0.251	0.056	0.307	0.476	0.133	0.8	0.667	FALSE	0.923	-4.008	7.284
RVBD0931c	pknD		NonEssential	NonEssential	8	0.3019	4.2	2.905	5.389	0.209	-0.006	0.569	12.447	5.712	19.803	-0.018	-0.033	-0.003	0.03	0.321	0.119	0.538	0.419	FALSE	1.195	-0.384	4.01
RVBD0932c	pstS2		NonEssential	NonEssential	10	0.2996	3.62	2.766	4.492	0.217	-0.003	0.62	12.272	5.938	19.676	-0.03	-0.046	-0.013	0.033	0.358	0.151	0.573	0.422	FALSE	1.182	-0.84	4.482
RVBD0933	pstB		NonEssential	NonEssential	10	0.2774	4.309	3.361	5.323	0.219	0.002	0.56	12.531	6.092	19.682	-0.015	-0.029	0	0.029	0.319	0.146	0.504	0.358	FALSE	1.275	-0.308	3.799
RVBD0934	pstS1		NonEssential	NonEssential	11	0.1353	5.563	5.316	5.792	0.186	-0.118	0.65	11.138	4.375	19.45	-0.143	-0.218	-0.062	0.155	0.464	0.164	0.785	0.621	FALSE	0.129	-3.703	4.941
RVBD0935	pstC1		NonEssential	NonEssential	6	0.2701	5.921	4.834	7.163	0.204	-0.102	0.649	10.829	3.834	19.069	-0.087	-0.187	0.021	0.208	0.445	0.165	0.771	0.606	FALSE	0.791	-2.954	5.405
RVBD0936	pstA2		NonEssential	NonEssential	10	0.2132	3.814	3.567	4.064	0.179	-0.121	0.616	11.16	4.214	19.071	-0.133	-0.203	-0.061	0.142	0.424	0.138	0.705	0.567	FALSE	-0.025	-3.727	4.683
RVBD0937c	mku		NonEssential	NonEssential	5	0.3712	7.397	5.735	9.081	0.129	-0.223	0.518	10.577	3.579	19.099	-0.11	-0.27	0.059	0.328	0.398	0.101	0.721	0.62	FALSE	-0.242	-4.301	4.037
RVBD0938	ligD		NonEssential	NonEssential	16	0.286	2.853	2.395	3.271	0.21	0.002	0.536	12.231	6.408	19.141	-0.024	-0.039	-0.009	0.03	0.333	0.169	0.515	0.347	FALSE	1.248	-0.429	3.972
RVBD0939	RVBD0939		NonEssential	NonEssential	14	0.2884	4.742	4.437	5.047	0.195	-0.024	0.493	11.373	5.53	17.811	-0.062	-0.083	-0.04	0.044	0.399	0.238	0.571	0.333	FALSE	0.771	-1.135	3.389
RVBD0940c	RVBD0940c		NonEssential	NonEssential	8	0.1865	3.885	2.92	4.822	0.217	-0.059	0.668	11.34	4.504	19.579	-0.072	-0.138	-0.015	0.123	0.433	0.166	0.735	0.569	FALSE	1.127	-2.182	5.867
RVBD0941c	RVBD0941c		NonEssential	NonEssential	7	0.0841	5.131	3.542	6.556	0.227	0.006	0.619	12.813	6.6	19.774	-0.016	-0.029	-0.003	0.026	0.361	0.143	0.595	0.452	FALSE	1.363	-0.428	4.329
RVBD0942	RVBD0942		NonEssential	NonEssential	7	0.2569	5.259	4.026	6.55	0.199	-0.017	0.521	12.125	5.871	19.633	-0.033	-0.062	-0.003	0.059	0.347	0.153	0.548	0.396	FALSE	0.859	-0.855	3.54
RVBD0943c	RVBD0943c		NonEssential	NonEssential	8	0.2993	4.541	3.423	5.633	0.22	-0.008	0.599	11.501	5.142	19.874	-0.023	-0.056	0.01	0.066	0.376	0.157	0.607	0.45	FALSE	1.385	-0.742	4.646
RVBD0944	RVBD0944		NonEssential	NonEssential	8	0.3324	4.794	3.937	5.679	0.17	-0.033	0.491	12.141	5.662	19.553	-0.045	-0.076	-0.015	0.06	0.305	0.136	0.484	0.348	FALSE	0.392	-1.276	2.63
RVBD0945	RVBD0945		NonEssential	NonEssential	6	0.0816	5.101	3.468	6.691	0.191	-0.008	0.533	13.067	6.794	20.266	-0.023	-0.04	-0.006	0.034	0.297	0.127	0.48	0.354	FALSE	0.767	-0.643	2.964
RVBD0946c	pgi		Essential	NonEssential	151	0.9678	2.684	2.629	2.738	-0.008	-0.013	-0.004	12.631	6.814	19.162	-0.05	-0.053	-0.047	0.006	0.795	0.742	0.846	0.104	TRUE	-0.404	-0.51	-0.303
RVBD0948c	RVBD0948c		Essential	Essential	29	0.7782	2.242	2.148	2.349	-0.014	-0.121	0.094	9.894	3.092	18.24	-0.162	-0.218	-0.113	0.106	0.376	0.159	0.619	0.461	FALSE	-2.48	-3.986	-0.708
RVBD0949	uvrD1		NonEssential	Essential	11	0.289	4.82	4.716	4.924	0.108	-0.22	0.557	10.654	3.684	18.608	-0.263	-0.351	-0.178	0.173	0.459	0.174	0.739	0.565	FALSE	-2.031	-6.049	3.125
RVBD0950c	RVBD0950c		NonEssential	NonEssential	8	0.2729	2.44	1.477	3.441	0.17	-0.049	0.533	12.639	6.015	19.968	-0.068	-0.088	-0.045	0.043	0.302	0.131	0.485	0.354	FALSE	-0.12	-1.883	2.721
RVBD0951	sucC		Essential	Essential	102	0.9291	4.238	4.223	4.253	-0.031	-0.085	0.031	7.649	4.509	11.017	-0.361	-0.387	-0.334	0.053	0.408	0.347	0.472	0.125	TRUE	-4.624	-5.421	-3.799
RVBD0952	sucD		Essential	Essential	46	0.9456	4.201	4.17	4.229	-0.05	-0.097	-0.002	9.891	6.71	13.549	-0.533	-0.559	-0.505	0.053	0.614	0.574	0.655	0.081	TRUE	-4.91	-5.756	-4.027
RVBD0953c	RVBD0953c		NonEssential	NonEssential	8	0.3601	5.098	3.988	6.148	0.184	0.005	0.469	12.182	5.775	19.4	-0.011	-0.032	0.011	0.043	0.289	0.129	0.455	0.325	FALSE	0.928	-0.418	2.781
RVBD0954	RVBD0954		NonEssential	NonEssential	6	0.3835	8.1	6.863	9.237	-0.055	-0.121	0.007	12.491	7.752	17.609	-0.448	-0.48	-0.414	0.066	0.778	0.737	0.819	0.082	FALSE	-3.251	-4.195	-2.277
RVBD0955	RVBD0955		NonEssential	Essential	9	0.2269	6.669	6.442	6.867	0.124	-0.203	0.627	11.157	4.607	19.038	-0.264	-0.327	-0.196	0.132	0.438	0.208	0.713	0.506	FALSE	-2.19	-5.598	2.619
RVBD0956	purN		Essential	Essential	73	0.9391	2.158	2.137	2.177	0.029	-0.069	0.129	12.391	7.75	17.585	-0.675	-0.722	-0.632	0.089	0.323	0.277	0.371	0.094	TRUE	-10.19	-11.624	-8.787
RVBD0957	purH		Essential	Essential	107	0.9209	3.667	3.654	3.68	-0.017	-0.046	0.013	14.732	12.031	17.574	-0.829	-0.849	-0.812	0.037	0.527	0.507	0.547	0.04	TRUE	-8.632	-9.231	-8.047
RVBD0958	RVBD0958		NonEssential	NonEssential	6	0.3791	5.383	4.36	6.444	0.144	-0.069	0.442	10.283	4.018	18.003	-0.078	-0.143	-0.013	0.13	0.396	0.172	0.621	0.449	FALSE	0.172	-2.071	3.218
RVBD0959	RVBD0959		NonEssential	NonEssential	13	0.1899	4.678	4.361	4.978	0.207	-0.047	0.596	11.981	5.509	20.092	-0.065	-0.102	-0.03	0.072	0.401	0.154	0.658	0.504	FALSE	0.882	-1.561	4.531
RVBD0959A	vapB9		NonEssential	NonEssential	7	0.2608	4.747	3.29	6.152	0.215	0.005	0.591	12.706	6.271	19.643	-0.013	-0.026	0.002	0.027	0.313	0.115	0.513	0.398	FALSE	1.202	-0.366	3.915
RVBD0960	RVBD0960		NonEssential	NonEssential	2	0.0163	6.512	4.026	9.052	0.13	-0.547	0.838	10.147	3.203	18.685	-0.368	-0.83	0.095	0.924	0.517	0.161	0.856	0.695	FALSE	-2.073	-12.501	8.976
RVBD0961	RVBD0961		NonEssential	NonEssential	8	0.2874	5.003	4.308	5.713	0.208	-0.02	0.589	11.338	4.81	18.954	-0.046	-0.091	-0.006	0.085	0.39	0.166	0.626	0.461	FALSE	1.097	-1.227	4.473
RVBD0962c	lprP		NonEssential	NonEssential	6	0.3758	4.848	3.304	6.317	0.16	-0.059	0.511	11.613	4.655	19.817	-0.058	-0.107	-0.01	0.097	0.332	0.122	0.558	0.436	FALSE	0.245	-1.886	3.008
RVBD0963c	RVBD0963c		NonEssential	NonEssential	6	0.415	4.85	3.393	6.313	0.175	-0.101	0.562	11.169	4.148	19.612	-0.051	-0.139	0.033	0.172	0.37	0.106	0.655	0.548	FALSE	0.624	-2.35	4.338
RVBD0964c	RVBD0964c		NonEssential	NonEssential	6	0.3774	5.932	4.018	7.674	0.174	0.003	0.452	13.15	7.004	20.649	-0.006	-0.021	0.008	0.029	0.242	0.105	0.396	0.291	FALSE	0.723	-0.264	2.23
RVBD0965c	RVBD0965c		NonEssential	NonEssential	6	0.2551	5.592	4.419	6.673	0.217	-0.035	0.629	11.788	5.123	19.638	-0.03	-0.074	0.017	0.092	0.363	0.137	0.624	0.486	FALSE	1.208	-1.197	4.414
RVBD0966c	RVBD0966c		NonEssential	NonEssential	8	0.4211	3.974	2.965	4.94	0.172	-0.002	0.444	12.143	5.835	19.82	-0.017	-0.035	0.001	0.036	0.284	0.129	0.451	0.322	FALSE	0.711	-0.526	2.636
RVBD0967	csoR		Uncertain	NonEssential	5	0.4984	5.689	3.996	7.538	0.11	-0.019	0.309	11.748	4.915	19.708	-0.022	-0.045	0.001	0.046	0.267	0.109	0.435	0.326	FALSE	0.24	-0.72	1.502
RVBD0968	RVBD0968		NonEssential	NonEssential	5	0.5244	6.108	4.672	7.509	0.111	-0.031	0.335	11.486	4.354	19.021	-0.028	-0.055	-0.001	0.054	0.291	0.106	0.498	0.392	FALSE	0.257	-0.845	1.808
RVBD0969	ctpV		NonEssential	NonEssential	12	0.2641	4.939	4.471	5.444	0.196	-0.038	0.567	11.574	5.049	19.209	-0.063	-0.101	-0.023	0.077	0.398	0.17	0.621	0.451	FALSE	0.774	-1.491	4.176
RVBD0970	RVBD0970		NonEssential	NonEssential	10	0.2804	3.831	3.44	4.233	0.18	-0.05	0.521	11.497	4.745	19.442	-0.067	-0.11	-0.023	0.087	0.378	0.165	0.606	0.441	FALSE	0.576	-1.803	3.817
RVBD0971c	echA7		NonEssential	NonEssential	6	0.3798	5.708	4.279	7.129	0.166	-0.003	0.459	13.272	7.159	20.407	-0.021	-0.035	-0.006	0.029	0.257	0.108	0.415	0.307	FALSE	0.508	-0.55	2.118
RVBD0972c	fadE12		NonEssential	NonEssential	7	0.363	5.146	3.85	6.613	0.198	0.004	0.517	12.334	5.993	19.855	-0.012	-0.028	0.004	0.032	0.306	0.14	0.495	0.355	FALSE	1.008	-0.404	3.24
RVBD0973c	accA2		NonEssential	NonEssential	13	0.3182	1.394	0.795	2.017	0.2	0.01	0.517	13.251	7.222	20.589	-0.008	-0.015	0.001	0.016	0.28	0.125	0.453	0.328	FALSE	1.227	-0.152	3.548
RVBD0974c	accD2		NonEssential	NonEssential	12	0.2387	2.6	1.665	3.496	0.202	-0.001	0.555	13.287	7.518	20.134	-0.021	-0.029	-0.013	0.016	0.29	0.13	0.464	0.335	FALSE	0.984	-0.499	3.485
RVBD0975c	fadE13		NonEssential	NonEssential	7	0.2149	1.936	1.113	2.759	0.157	-0.305	0.751	10.611	3.717	19.215	-0.227	-0.481	0.046	0.528	0.457	0.124	0.782	0.658	FALSE	-1.182	-9.379	7.679
RVBD0976c	RVBD0976c		NonEssential	NonEssential	15	0.2788	1.462	0.937	1.986	0.207	0.007	0.566	13.409	7.308	20.373	-0.012	-0.021	-0.004	0.017	0.284	0.125	0.453	0.328	FALSE	1.238	-0.265	3.918
RVBD0977	PE-PGRS16		NonEssential	NonEssential	18	0.2993	4.664	4.403	4.952	0.211	-0.01	0.562	11.518	5.043	18.855	-0.042	-0.07	-0.011	0.06	0.384	0.193	0.592	0.398	FALSE	1.173	-0.909	4.203
RVBD0979A	rpmF		Uncertain	NonEssential	17	0.7658	2.183	1.964	2.414	0.012	-0.038	0.066	10.097	6.57	13.903	-0.62	-0.655	-0.586	0.069	0.526	0.457	0.587	0.13	TRUE	-6.578	-7.897	-5.288
RVBD0979c	RVBD0979c		NonEssential	Essential	6	0.0455	3.157	2.863	3.421	0.022	-0.505	0.707	11.395	5.012	19.761	-0.672	-0.812	-0.532	0.28	0.427	0.135	0.733	0.598	FALSE	-8.751	-15.831	-0.354
RVBD0980c	PE-PGRS18		NonEssential	NonEssential	5	0.1008	7.024	5.583	8.535	0.129	-0.018	0.386	12.821	6.067	20.262	-0.022	-0.044	0.003	0.047	0.227	0.099	0.381	0.281	FALSE	0.269	-0.683	1.494
RVBD0981	mprA		NonEssential	NonEssential	10	0.2788	4.458	4.097	4.811	0.223	-0.017	0.562	11.077	4.803	18.474	-0.056	-0.091	-0.02	0.071	0.428	0.222	0.657	0.436	FALSE	1.44	-1.053	4.957
RVBD0982	mprB		Essential	Essential	141	0.9576	3.418	3.384	3.451	0.001	-0.007	0.009	9.648	7.979	11.293	-0.309	-0.315	-0.303	0.012	0.775	0.75	0.8	0.05	TRUE	-1.559	-1.786	-1.341
RVBD0983	pepD		NonEssential	NonEssential	8	0.2743	4.21	3.767	4.693	0.152	-0.129	0.524	11.024	3.889	18.785	-0.137	-0.206	-0.071	0.135	0.416	0.168	0.685	0.517	FALSE	-0.448	-3.623	3.594
RVBD0984	moaB2		NonEssential	NonEssential	5	0.4027	4.536	3.414	5.651	0.166	-0.247	0.64	10.338	3.141	19.437	-0.24	-0.421	-0.05	0.371	0.529	0.207	0.851	0.643	FALSE	-0.446	-6.971	6.028
RVBD0985c	mscL		NonEssential	NonEssential	7	0.2704	5.286	3.987	6.54	0.227	0.001	0.581	12.203	5.761	19.532	-0.008	-0.025	0.007	0.032	0.339	0.153	0.539	0.386	FALSE	1.46	-0.151	4.089
RVBD0986	RVBD0986		NonEssential	NonEssential	14	0.2504	3.757	3.622	3.879	0.207	-0.083	0.621	11.066	4.283	19.494	-0.099	-0.166	-0.027	0.139	0.462	0.191	0.74	0.549	FALSE	1.022	-2.74	5.793
RVBD0987	RVBD0987		NonEssential	NonEssential	24	0.3272	3.5	3.226	3.754	0.207	-0.026	0.561	11.618	5.235	19.011	-0.05	-0.075	-0.024	0.051	0.387	0.189	0.587	0.398	FALSE	1.12	-1.097	4.332
RVBD0988	RVBD0988		NonEssential	NonEssential	13	0.2632	4.323	4.156	4.486	0.195	-0.042	0.573	11.237	4.733	18.769	-0.079	-0.12	-0.039	0.081	0.421	0.2	0.646	0.445	FALSE	0.775	-1.875	4.416
RVBD0989c	grcC2		NonEssential	NonEssential	6	0.2213	8.957	8.331	9.609	0.146	-0.075	0.512	11.827	4.919	19.361	-0.089	-0.124	-0.05	0.074	0.311	0.131	0.518	0.387	FALSE	-2.66	-4.145	-0.472
RVBD0990c	RVBD0990c		NonEssential	NonEssential	7	0.4038	5.633	4.336	6.999	0.169	-0.005	0.461	13.102	7.098	20.195	-0.015	-0.028	-0.002	0.026	0.243	0.105	0.394	0.288	FALSE	0.557	-0.442	2.13
RVBD0991c	RVBD0991c		NonEssential	NonEssential	8	0.2078	6.114	5.177	7.116	0.195	-0.016	0.563	13.055	6.872	20.249	-0.033	-0.046	-0.021	0.026	0.313	0.117	0.522	0.405	FALSE	0.683	-0.791	3.033
RVBD0992c	RVBD0992c		NonEssential	NonEssential	6	0.4574	4.965	3.385	6.409	0.162	0.008	0.404	11.557	5.012	18.926	-0.006	-0.025	0.014	0.039	0.284	0.133	0.438	0.305	FALSE	0.825	-0.343	2.381
RVBD0993	galU		Essential	Essential	114	0.881	1.01	0.968	1.058	0.027	-0.023	0.082	7.692	5.781	9.623	-0.608	-0.635	-0.579	0.056	0.369	0.336	0.401	0.065	TRUE	-8.601	-9.523	-7.697
RVBD0994	moeA1		NonEssential	NonEssential	9	0.2742	6.892	6.539	7.238	0.195	-0.076	0.639	11.277	4.197	18.745	-0.11	-0.156	-0.061	0.095	0.429	0.172	0.7	0.528	FALSE	0.275	-2.51	4.056
RVBD0995	rimJ		NonEssential	NonEssential	8	0.2262	6.146	5.742	6.56	0.196	-0.044	0.544	11.912	5.523	20.152	-0.061	-0.096	-0.026	0.07	0.381	0.171	0.6	0.429	FALSE	0.753	-1.274	3.714
RVBD0996	RVBD0996		NonEssential	NonEssential	7	0.2371	6.136	5.101	7.228	0.207	0.001	0.532	12.438	6.264	19.613	-0.023	-0.04	-0.005	0.035	0.326	0.152	0.506	0.353	FALSE	1.094	-0.347	3.328
RVBD0997	RVBD0997		NonEssential	NonEssential	5	0.478	4.667	3.864	5.535	0.135	-0.182	0.513	10.248	3.281	18.905	-0.171	-0.319	-0.022	0.296	0.495	0.168	0.81	0.641	FALSE	-0.469	-5.247	4.471
RVBD0998	RVBD0998		NonEssential	NonEssential	9	0.3051	4.523	4.309	4.736	0.16	-0.109	0.557	10.51	3.571	18.713	-0.167	-0.244	-0.08	0.163	0.476	0.223	0.747	0.524	FALSE	-0.192	-3.702	4.32
RVBD0999	RVBD0999		NonEssential	NonEssential	8	0.3557	6.474	5.989	6.984	0.183	-0.039	0.49	11.268	5.134	18.937	-0.069	-0.099	-0.038	0.062	0.402	0.2	0.627	0.427	FALSE	0.566	-1.349	3.342
RVBD1000c	RVBD1000c		NonEssential	NonEssential	5	0.2561	5.978	4.046	7.906	0.148	-0.009	0.404	13.188	6.884	20.4	-0.017	-0.032	-0.002	0.03	0.228	0.105	0.379	0.274	FALSE	0.326	-0.582	1.658
RVBD1001	arcA		NonEssential	NonEssential	7	0.2371	4.37	3.638	5.155	0.171	-0.108	0.588	11.416	5.117	19.903	-0.085	-0.16	-0.005	0.155	0.363	0.13	0.629	0.499	FALSE	0.16	-2.821	4.112
RVBD1002c	RVBD1002c		Essential	NonEssential	193	0.9511	6.437	6.41	6.465	-0.013	-0.02	-0.006	10.674	8.584	12.915	-0.243	-0.248	-0.238	0.01	0.794	0.771	0.816	0.045	TRUE	-1.23	-1.383	-1.091
RVBD1003	RVBD1003		NonEssential	Essential	6	0.3716	5.3	3.734	6.781	0.076	-0.476	0.747	10.674	3.544	19.397	-0.409	-0.684	-0.129	0.555	0.446	0.125	0.789	0.663	FALSE	-3.82	-12.427	4.43
RVBD1004c	RVBD1004c		NonEssential	NonEssential	7	0.2039	5.401	4.166	6.558	0.22	-0.014	0.598	11.692	5.227	19.281	-0.03	-0.057	-0.002	0.055	0.369	0.148	0.581	0.433	FALSE	1.198	-0.874	4.4
RVBD1005c	pabB		Essential	Essential	115	0.9541	2.906	2.886	2.926	-0.009	-0.035	0.018	8.301	6.356	10.562	-0.373	-0.389	-0.357	0.032	0.52	0.478	0.56	0.082	TRUE	-4.066	-4.585	-3.527
RVBD1006	RVBD1006		NonEssential	NonEssential	16	0.286	5.579	5.387	5.758	0.196	-0.052	0.536	11.211	4.782	18.874	-0.073	-0.116	-0.028	0.088	0.399	0.18	0.631	0.451	FALSE	0.784	-1.585	3.998
RVBD1007c	metS		Essential	Essential	159	0.9686	1.242	1.228	1.256	-0.133	-0.188	-0.074	12.233	8.754	15.734	-0.72	-0.744	-0.697	0.047	0.324	0.296	0.354	0.058	TRUE	-12.602	-13.369	-11.832
RVBD1008	tatD		NonEssential	NonEssential	6	0.413	5.515	4.506	6.616	0.144	-0.033	0.41	11.004	4.295	19.153	-0.06	-0.101	-0.021	0.081	0.346	0.175	0.535	0.359	FALSE	0.209	-1.484	2.229
RVBD1009	rpfB		NonEssential	NonEssential	6	0.3671	7.063	6.098	8.068	0.136	-0.067	0.449	11.4	5.005	18.898	-0.089	-0.118	-0.059	0.059	0.325	0.154	0.507	0.353	FALSE	-0.456	-1.887	1.61
RVBD1010	ksgA		NonEssential	NonEssential	9	0.0708	5.314	4.766	5.82	0.116	-0.23	0.602	11.217	4.069	19.422	-0.258	-0.357	-0.153	0.204	0.45	0.144	0.785	0.641	FALSE	-2.047	-6.279	3.431
RVBD1011	ispE		Essential	Essential	92	0.9409	3.522	3.498	3.548	-0.03	-0.075	0.013	11.856	8.285	15.729	-0.524	-0.55	-0.498	0.052	0.475	0.432	0.514	0.082	TRUE	-6.247	-7.078	-5.498
RVBD1012	RVBD1012		NonEssential	NonEssential	2	0.0361	6.533	4.159	8.79	0.225	-0.312	0.912	10.228	3.507	18.714	-0.159	-0.522	0.208	0.73	0.5	0.145	0.869	0.725	FALSE	0.605	-7.874	9.528
RVBD1013	pks16		NonEssential	NonEssential	20	0.2435	3.929	3.554	4.284	0.233	0	0.577	11.881	6.329	17.848	-0.055	-0.068	-0.041	0.027	0.416	0.255	0.583	0.328	FALSE	1.287	-0.96	4.453
RVBD1014c	pth		Essential	Essential	38	0.7842	3.611	3.543	3.68	0.016	-0.035	0.076	12.143	8.003	16.772	-0.531	-0.567	-0.499	0.068	0.551	0.516	0.59	0.074	TRUE	-4.966	-5.983	-3.996
RVBD1015c	rplY		Essential	Essential	47	0.9368	3.512	3.466	3.564	-0.055	-0.086	-0.023	12.069	7.042	17.396	-0.633	-0.654	-0.612	0.043	0.737	0.707	0.768	0.061	TRUE	-4.573	-5.27	-3.878
RVBD1016c	lpqT		NonEssential	NonEssential	13	0.2788	0.826	0.41	1.298	0.181	-0.012	0.529	13.585	7.02	20.009	-0.03	-0.039	-0.021	0.018	0.273	0.116	0.451	0.335	FALSE	0.69	-0.754	3.342
RVBD1017c	prsA		Essential	Essential	102	0.8923	1.609	1.591	1.626	-0.01	-0.055	0.034	13.34	10.59	16.634	-0.654	-0.679	-0.629	0.05	0.472	0.445	0.499	0.053	TRUE	-8.269	-9.086	-7.467
RVBD1018c	glmU		Essential	Essential	88	0.9179	4.705	4.683	4.725	-0.101	-0.172	-0.024	11.462	7.089	16.759	-0.917	-0.963	-0.867	0.096	0.634	0.586	0.685	0.099	TRUE	-8.118	-9.605	-6.622
RVBD1019	RVBD1019		NonEssential	NonEssential	5	0.4217	6.057	5.109	6.995	0.137	-0.114	0.502	10.639	3.385	19.309	-0.104	-0.17	-0.036	0.134	0.391	0.138	0.679	0.541	FALSE	-0.205	-2.703	3.213
RVBD1020	mfd		NonEssential	NonEssential	23	0.2908	4.326	4.197	4.47	0.185	-0.033	0.519	12.146	5.637	19.784	-0.061	-0.085	-0.038	0.048	0.35	0.166	0.535	0.37	FALSE	0.453	-1.425	3.228
RVBD1021	RVBD1021		NonEssential	NonEssential	6	0.2564	5.292	3.972	6.51	0.213	-0.026	0.592	12.004	4.987	19.78	-0.029	-0.061	0.002	0.063	0.362	0.145	0.597	0.452	FALSE	1.107	-1.034	4.196
RVBD1022	lpqU		NonEssential	NonEssential	7	0.3418	5.665	4.429	6.78	0.199	0.001	0.496	12.197	5.822	20.133	-0.019	-0.044	0.005	0.05	0.318	0.147	0.493	0.346	FALSE	1.063	-0.46	3.306
RVBD1023	eno		Essential	Essential	86	0.9279	3.929	3.915	3.943	-0.033	-0.129	0.068	12.152	7.954	16.535	-0.773	-0.815	-0.733	0.083	0.355	0.318	0.393	0.074	TRUE	-10.902	-12.135	-9.668
RVBD1024	RVBD1024		Essential	Essential	43	0.8948	4.277	4.243	4.308	-0.017	-0.118	0.078	11.565	7.198	16.379	-0.829	-0.884	-0.777	0.107	0.412	0.363	0.463	0.1	TRUE	-10.377	-11.854	-8.783
RVBD1025	RVBD1025		Essential	Essential	41	0.911	4.62	4.591	4.652	-0.002	-0.016	0.012	18.228	13.869	22.287	-0.653	-0.662	-0.643	0.019	0.571	0.538	0.606	0.068	TRUE	-5.717	-6.214	-5.202
RVBD1026	RVBD1026		NonEssential	NonEssential	6	0.2554	5.437	5.008	5.882	0.17	-0.117	0.582	10.693	4.118	19.106	-0.135	-0.222	-0.045	0.177	0.447	0.174	0.726	0.552	FALSE	0.014	-3.529	4.318
RVBD1027c	kdpE		NonEssential	NonEssential	9	0.2641	4.639	3.572	5.645	0.203	-0.031	0.611	12.197	5.185	19.936	-0.034	-0.07	0.002	0.071	0.337	0.117	0.576	0.458	FALSE	0.964	-1.267	4.116
RVBD1028A	kdpF		NonEssential	NonEssential	6	0.3865	5.494	4.562	6.484	0.176	-0.045	0.503	10.804	4.082	19.364	-0.056	-0.108	0.001	0.109	0.394	0.172	0.65	0.478	FALSE	0.689	-1.852	3.419
RVBD1028c	kdpD		NonEssential	NonEssential	16	0.2851	4.029	3.287	4.806	0.211	0.008	0.539	12.896	7.07	19.921	-0.016	-0.029	-0.004	0.025	0.303	0.143	0.483	0.34	FALSE	1.103	-0.334	3.529
RVBD1029	kdpA		NonEssential	NonEssential	25	0.3268	4.717	4.627	4.8	0.213	-0.017	0.527	11.187	5.062	18.404	-0.076	-0.109	-0.04	0.069	0.471	0.289	0.667	0.378	FALSE	1.253	-1.316	4.397
RVBD1030	kdpB		NonEssential	NonEssential	11	0.2521	4.904	4.734	5.069	0.178	0.051	0.298	11.567	6.239	17.5	-0.202	-0.237	-0.161	0.077	0.723	0.672	0.775	0.103	FALSE	1.434	-0.407	3.366
RVBD1031	kdpC		NonEssential	NonEssential	6	0.1974	5.1	4.172	6.038	0.19	-0.07	0.588	11.448	5.003	19.993	-0.078	-0.135	-0.016	0.119	0.398	0.154	0.668	0.515	FALSE	0.606	-2.127	4.49
RVBD1032c	trcS		NonEssential	NonEssential	6	0.394	5.484	3.745	7.202	0.165	-0.011	0.478	12.892	6.735	20.328	-0.015	-0.028	-0.003	0.026	0.256	0.103	0.432	0.329	FALSE	0.541	-0.545	2.242
RVBD1033c	trcR		NonEssential	NonEssential	15	0.2569	1.6	1.049	2.145	0.2	0.007	0.514	13.892	7.987	20.675	-0.01	-0.017	-0.003	0.014	0.263	0.123	0.424	0.301	FALSE	1.048	-0.245	3.197
RVBD1034c	RVBD1034c		NonEssential	NonEssential	5	0.2922	6.189	4.327	7.902	0.12	-0.017	0.356	12.803	5.942	20.774	-0.013	-0.036	0.012	0.048	0.234	0.087	0.411	0.324	FALSE	0.293	-0.704	1.539
RVBD1035c	RVBD1035c		NonEssential	NonEssential	5	0.1556	5.614	3.994	7.127	0.102	-0.02	0.322	12.256	5.736	20.663	-0.017	-0.046	0.012	0.058	0.232	0.087	0.411	0.324	FALSE	0.242	-0.715	1.527
RVBD1036c	RVBD1036c		NonEssential	NonEssential	6	0.3399	6.07	4.373	7.637	0.156	-0.016	0.463	12.967	6.597	20.115	-0.025	-0.039	-0.011	0.029	0.241	0.103	0.399	0.296	FALSE	0.327	-0.633	1.964
RVBD1037c	esxI		NonEssential	NonEssential	5	0.0705	4.418	2.845	5.869	0.136	-0.251	0.711	11.123	4.09	20.111	-0.247	-0.396	-0.105	0.291	0.459	0.128	0.797	0.669	FALSE	-1.512	-7.247	4.98
RVBD1038c	esxJ		NonEssential	NonEssential	3	0.0845	5.208	2.866	7.451	0.166	-0.333	0.776	10.551	3.499	19.325	-0.208	-0.507	0.091	0.598	0.471	0.125	0.822	0.697	FALSE	-1.338	-9.822	6.686
RVBD1039c	PPE15		NonEssential	NonEssential	6	0.3756	5.706	3.898	7.466	0.199	0.01	0.538	13.099	6.874	20.374	0.002	-0.011	0.014	0.025	0.258	0.106	0.421	0.316	FALSE	1.062	-0.053	2.962
RVBD1040c	PE8		NonEssential	NonEssential	6	0.2624	5.545	4.275	6.81	0.201	-0.026	0.59	12.654	5.804	20.205	-0.023	-0.05	0.004	0.053	0.312	0.117	0.525	0.407	FALSE	0.912	-0.699	3.693
RVBD1041c	RVBD1041c		NonEssential	NonEssential	9	0.3696	6.04	5.344	6.762	0.17	-0.028	0.499	12.938	6.561	20.212	-0.039	-0.057	-0.022	0.035	0.263	0.121	0.422	0.301	FALSE	0.296	-0.914	2.089
RVBD1042c	RVBD1042c		NonEssential	NonEssential	4	0.35	5.154	3.913	6.503	0.166	-0.155	0.584	10.73	3.59	19.804	-0.129	-0.26	0.015	0.275	0.456	0.148	0.753	0.605	FALSE	0.063	-4.382	4.931
RVBD1043c	RVBD1043c		NonEssential	NonEssential	13	0.3182	4.705	3.519	5.825	0.215	0.001	0.573	12.245	6.507	19.202	-0.029	-0.042	-0.017	0.025	0.332	0.16	0.509	0.349	FALSE	1.028	-0.565	3.627
RVBD1044	RVBD1044		Essential	NonEssential	38	0.7333	0.006	-0.024	0.038	-0.011	-0.022	0	10.053	3.257	18.595	-0.02	-0.028	-0.013	0.015	0.438	0.103	0.796	0.693	FALSE	-0.443	-0.668	-0.221
RVBD1045	RVBD1045		NonEssential	NonEssential	7	0.3009	5.29	4.046	6.619	0.202	0.003	0.524	12.566	6.361	19.836	-0.016	-0.033	0.002	0.035	0.318	0.149	0.519	0.37	FALSE	1.015	-0.482	3.247
RVBD1046c	RVBD1046c		NonEssential	NonEssential	9	0.2269	4.267	3.085	5.639	0.207	0.003	0.557	12.979	6.531	19.743	-0.014	-0.027	-0.001	0.026	0.3	0.128	0.476	0.348	FALSE	1.106	-0.346	3.623
RVBD1047	RVBD1047		NonEssential	NonEssential	17	0.3889	4.51	4.413	4.606	0.194	-0.042	0.58	11.798	5.43	19.549	-0.056	-0.081	-0.031	0.05	0.364	0.153	0.592	0.44	FALSE	0.798	-1.272	4.102
RVBD1048c	RVBD1048c		NonEssential	NonEssential	5	0.2679	5.281	3.789	6.572	0.211	-0.068	0.598	11.176	4.535	19.299	-0.047	-0.118	0.018	0.136	0.405	0.138	0.698	0.56	FALSE	1.109	-1.874	4.867
RVBD1049	RVBD1049		NonEssential	NonEssential	2	0.0017	6.507	4.076	8.888	0.211	-0.391	0.867	10.347	3.388	19.077	-0.182	-0.588	0.2	0.787	0.498	0.153	0.877	0.724	FALSE	0.332	-8.787	9.838
RVBD1050	RVBD1050		NonEssential	NonEssential	7	0.2889	5.741	4.869	6.64	0.191	-0.054	0.571	11.169	4.55	19.451	-0.061	-0.112	-0.011	0.101	0.391	0.17	0.634	0.464	FALSE	0.665	-1.694	3.896
RVBD1051c	RVBD1051c		NonEssential	NonEssential	6	0.2603	5.515	3.659	7.25	0.165	-0.004	0.441	13.169	6.5	20.684	-0.015	-0.028	-0.002	0.026	0.25	0.099	0.396	0.297	FALSE	0.582	-0.368	2.154
RVBD1052	RVBD1052		NonEssential	NonEssential	7	0.4232	5.823	4.834	6.921	0.164	-0.015	0.462	11.562	4.805	19.009	-0.033	-0.053	-0.014	0.039	0.309	0.131	0.503	0.372	FALSE	0.524	-0.798	2.564
RVBD1053c	RVBD1053c		NonEssential	NonEssential	5	0.3682	6.626	4.924	8.318	0.176	-0.006	0.46	13.065	6.859	20.16	-0.014	-0.028	0.003	0.031	0.248	0.112	0.392	0.279	FALSE	0.644	-0.342	2.172
RVBD1054	RVBD1054		NonEssential	NonEssential	5	0.4323	4.901	3.909	6.02	0.145	-0.224	0.609	10.462	3.755	19.241	-0.156	-0.347	0.033	0.38	0.429	0.133	0.747	0.613	FALSE	-0.484	-6.008	4.972
RVBD1055	RVBD1055		NonEssential	NonEssential	2	0.0163	5.632	4.099	7.187	-0.038	-0.78	0.77	10.051	3.37	18.439	-0.804	-1.275	-0.351	0.925	0.431	0.113	0.759	0.646	FALSE	-10.044	-22.029	1.595
RVBD1056	RVBD1056		NonEssential	NonEssential	6	0.1906	6.464	5.254	7.773	0.203	-0.035	0.565	11.616	5.157	19.507	-0.037	-0.088	0.009	0.097	0.359	0.147	0.584	0.437	FALSE	0.976	-1.167	3.816
RVBD1057	RVBD1057		NonEssential	NonEssential	5	0.3687	5.871	4.681	7.127	0.153	-0.051	0.509	12.254	5.736	19.957	-0.053	-0.075	-0.03	0.045	0.293	0.116	0.505	0.389	FALSE	0.065	-1.299	2.386
RVBD1058	fadD14		NonEssential	NonEssential	13	0.316	3.763	3.351	4.157	0.213	-0.008	0.554	11.681	5.78	18.315	-0.045	-0.064	-0.028	0.036	0.413	0.221	0.596	0.375	FALSE	1.308	-0.761	4.594
RVBD1059	RVBD1059		NonEssential	NonEssential	8	0.2727	3.85	3.54	4.163	0.192	-0.079	0.589	11.041	4.509	18.696	-0.098	-0.161	-0.043	0.118	0.424	0.153	0.689	0.536	FALSE	0.617	-2.471	5.009
RVBD1060	RVBD1060		NonEssential	NonEssential	8	0.4195	5.923	4.891	6.966	0.176	-0.088	0.547	10.454	3.344	18.787	-0.088	-0.184	0.02	0.204	0.45	0.137	0.758	0.621	FALSE	0.561	-2.942	4.417
RVBD1061	RVBD1061		NonEssential	NonEssential	6	0.2347	5.173	3.651	6.66	0.21	0.002	0.553	12.803	6.777	19.949	-0.015	-0.032	0.003	0.035	0.309	0.135	0.506	0.371	FALSE	1.091	-0.391	3.552
RVBD1062	RVBD1062		NonEssential	NonEssential	6	0.2527	4.878	3.96	5.631	0.194	-0.101	0.583	10.906	4.117	19.5	-0.095	-0.17	-0.019	0.151	0.426	0.165	0.706	0.541	FALSE	0.604	-2.6	4.781
RVBD1063c	RVBD1063c		NonEssential	NonEssential	6	0.2175	5.788	4.408	7.214	0.222	-0.011	0.611	11.988	5.192	19.524	-0.022	-0.051	0.006	0.057	0.376	0.143	0.611	0.468	FALSE	1.314	-0.636	4.592
RVBD1064c	lpqV		NonEssential	NonEssential	4	0.0267	6.284	4.541	8.061	0.149	-0.015	0.43	12.736	6.188	20.109	-0.026	-0.052	-0.003	0.049	0.244	0.111	0.4	0.288	FALSE	0.364	-0.656	1.896
RVBD1065	RVBD1065		NonEssential	NonEssential	7	0.369	6.393	5.127	7.652	0.159	-0.019	0.458	13.279	6.764	20.535	-0.027	-0.039	-0.015	0.024	0.25	0.087	0.406	0.319	FALSE	0.308	-0.668	1.938
RVBD1066	RVBD1066		NonEssential	NonEssential	5	0.3155	5.522	3.869	7.251	0.126	-0.024	0.377	12.836	6.614	20.902	-0.037	-0.061	-0.012	0.048	0.237	0.108	0.38	0.272	FALSE	-0.027	-1.089	1.345
RVBD1067c	PE-PGRS19		NonEssential	NonEssential	6	0.4063	4.74	3.395	6.111	0.134	-0.083	0.471	11.687	4.651	19.651	-0.06	-0.125	0.004	0.129	0.293	0.094	0.512	0.418	FALSE	-0.094	-2.22	2.522
RVBD1068c	PE-PGRS20		NonEssential	NonEssential	5	0.1964	5.101	3.587	6.535	0.124	-0.165	0.487	10.473	3.684	18.936	-0.087	-0.224	0.034	0.258	0.377	0.105	0.683	0.578	FALSE	-0.213	-4.038	3.528
RVBD1069c	RVBD1069c		NonEssential	NonEssential	11	0.2697	4.68	3.948	5.488	0.221	0.002	0.565	12.141	5.704	19.552	-0.021	-0.041	-0.001	0.04	0.359	0.168	0.565	0.397	FALSE	1.358	-0.408	4.357
RVBD1070c	echA8		NonEssential	NonEssential	8	0.2334	4.057	3.019	5.155	0.207	-0.014	0.61	12.536	5.709	20.448	-0.026	-0.053	0	0.053	0.338	0.125	0.579	0.454	FALSE	1.079	-0.874	4.195
RVBD1071c	echA9		NonEssential	NonEssential	9	0.2885	5.026	3.894	6.05	0.206	-0.002	0.592	12.517	6.258	20.128	-0.018	-0.033	-0.003	0.03	0.312	0.126	0.501	0.376	FALSE	1.044	-0.404	3.722
RVBD1072	RVBD1072		NonEssential	NonEssential	14	0.2976	1.267	0.86	1.67	0.184	-0.034	0.522	12.496	6.365	19.341	-0.058	-0.075	-0.042	0.032	0.319	0.152	0.487	0.336	FALSE	0.428	-1.408	3.266
RVBD1073	RVBD1073		NonEssential	NonEssential	8	0.2734	4.613	3.603	5.552	0.193	-0.027	0.544	11.824	5.23	19.354	-0.047	-0.082	-0.015	0.067	0.364	0.165	0.591	0.426	FALSE	0.769	-1.239	3.841
RVBD1074c	fadA3		NonEssential	NonEssential	8	0.2412	5.068	3.86	6.322	0.211	0.009	0.567	12.962	6.668	20.223	-0.005	-0.017	0.005	0.023	0.31	0.134	0.523	0.389	FALSE	1.301	-0.096	3.863
RVBD1075c	RVBD1075c		NonEssential	NonEssential	6	0.262	5.467	3.9	6.912	0.22	-0.01	0.566	11.769	5.604	19.469	-0.025	-0.051	0	0.051	0.36	0.17	0.58	0.409	FALSE	1.227	-0.681	4.004
RVBD1076	lipU		NonEssential	NonEssential	10	0.2718	4.454	4.05	4.867	0.205	-0.048	0.591	11.52	5.193	19.336	-0.061	-0.097	-0.022	0.075	0.394	0.175	0.643	0.468	FALSE	0.872	-1.622	4.325
RVBD1077	cbs		NonEssential	NonEssential	6	0.2786	5.386	4.888	5.88	0.185	-0.078	0.564	10.725	4.193	18.601	-0.117	-0.171	-0.057	0.114	0.467	0.219	0.734	0.516	FALSE	0.407	-2.537	4.431
RVBD1078	pra		NonEssential	NonEssential	7	0.2235	6.287	5.98	6.564	0.215	-0.041	0.576	11.468	5.747	17.942	-0.081	-0.106	-0.057	0.049	0.433	0.244	0.625	0.381	FALSE	1.081	-1.221	4.311
RVBD1079	metB		NonEssential	NonEssential	6	0.1732	5.512	4.439	6.576	0.21	-0.045	0.596	11.665	5.341	20.079	-0.055	-0.097	-0.011	0.086	0.411	0.152	0.693	0.541	FALSE	1.006	-1.468	4.836
RVBD1080c	greA		NonEssential	NonEssential	5	0.1994	5.501	4.318	6.675	0.197	-0.059	0.613	11.646	5.481	19.462	-0.078	-0.111	-0.043	0.068	0.367	0.154	0.572	0.418	FALSE	0.326	-1.901	3.735
RVBD1081c	RVBD1081c		NonEssential	NonEssential	6	0.5008	3.193	2.501	3.893	0.084	-0.142	0.388	10.18	3.553	18.723	-0.127	-0.212	-0.045	0.168	0.388	0.131	0.663	0.532	FALSE	-0.976	-4.232	2.374
RVBD1082	mca		NonEssential	NonEssential	7	0.1694	4.271	3.998	4.526	0.143	-0.167	0.611	11.422	4.851	19.281	-0.222	-0.283	-0.159	0.123	0.446	0.175	0.727	0.552	FALSE	-1.364	-4.986	3.604
RVBD1083	RVBD1083		NonEssential	NonEssential	6	0.2134	4.13	3.631	4.612	0.122	-0.154	0.56	12.373	6.063	19.546	-0.192	-0.211	-0.171	0.04	0.358	0.17	0.57	0.4	FALSE	-1.896	-4.222	1.737
RVBD1084	RVBD1084		NonEssential	NonEssential	17	0.2874	5.009	4.526	5.5	0.212	-0.001	0.581	12.883	6.771	19.553	-0.019	-0.031	-0.008	0.023	0.3	0.132	0.485	0.352	FALSE	1.053	-0.354	3.654
RVBD1085c	RVBD1085c		NonEssential	NonEssential	10	0.2132	2.855	1.848	3.849	0.223	-0.003	0.614	12.372	6.522	19.353	-0.031	-0.044	-0.018	0.025	0.361	0.17	0.564	0.394	FALSE	1.295	-0.656	4.64
RVBD1086	RVBD1086		NonEssential	NonEssential	5	0.2435	9.452	7.383	11.738	0.141	-0.193	0.58	10.852	4.15	19.13	-0.178	-0.274	-0.081	0.193	0.42	0.163	0.715	0.552	FALSE	-0.718	-3.748	2.874
RVBD1087	PE-PGRS21		NonEssential	NonEssential	6	0.4693	5.142	3.811	6.334	0.122	-0.02	0.331	11.187	4.594	18.541	-0.038	-0.062	-0.014	0.048	0.31	0.159	0.498	0.338	FALSE	0.253	-0.92	1.795
RVBD1087A	RVBD1087A		NonEssential	NonEssential	6	0.3911	6.297	5.032	7.797	0.142	-0.127	0.49	10.315	3.634	19.166	-0.095	-0.21	0.013	0.223	0.43	0.149	0.734	0.586	FALSE	0.116	-3.019	3.96
RVBD1088	PE9		NonEssential	NonEssential	4	0.4913	6.094	4.173	8.059	0.078	-0.019	0.239	12.013	5.013	20.273	-0.015	-0.038	0.007	0.044	0.236	0.091	0.408	0.317	FALSE	0.112	-0.637	1.061
RVBD1089	PE10		NonEssential	NonEssential	2	0.0095	7.101	5.342	8.732	0.223	-0.285	0.832	10.564	3.283	19.293	-0.15	-0.413	0.153	0.566	0.495	0.12	0.848	0.728	FALSE	0.606	-6.144	8.563
RVBD1089A	celA2a		NonEssential	NonEssential	2	0.0181	6.557	4.258	9.012	0.108	-0.606	0.83	10.142	3.386	18.918	-0.465	-0.959	0.022	0.982	0.529	0.161	0.864	0.703	FALSE	-2.952	-14.116	8.863
RVBD1090	celA2b		NonEssential	NonEssential	5	0.2681	6.601	5.572	7.535	0.206	-0.11	0.641	10.513	4.082	19.11	-0.1	-0.207	0.01	0.217	0.458	0.151	0.764	0.613	FALSE	0.792	-2.979	5.299
RVBD1091	PE-PGRS22		NonEssential	NonEssential	5	0.2121	6.243	5.038	7.538	0.157	-0.13	0.547	10.592	3.711	19.194	-0.096	-0.21	0.012	0.222	0.404	0.127	0.685	0.558	FALSE	0.13	-3.452	3.814
RVBD1092c	coaA		Essential	Essential	88	0.9627	4.715	4.692	4.737	-0.038	-0.085	0.012	11.563	5.492	18.114	-0.327	-0.357	-0.297	0.061	0.672	0.603	0.742	0.139	TRUE	-2.786	-3.651	-1.896
RVBD1093	glyA1		Essential	Essential	121	0.9519	3.601	3.587	3.616	0.005	-0.035	0.047	8.609	6.416	10.874	-0.541	-0.566	-0.519	0.047	0.456	0.417	0.495	0.078	TRUE	-6.251	-7.005	-5.532
RVBD1094	desA2		Essential	Essential	66	0.9117	4.946	4.928	4.965	-0.033	-0.092	0.022	9.14	6.555	12.146	-0.626	-0.658	-0.596	0.062	0.528	0.492	0.568	0.076	TRUE	-6.05	-6.97	-5.115
RVBD1095	phoH2		NonEssential	NonEssential	9	0.245	5.841	5.025	6.745	0.198	-0.016	0.563	12.85	6.804	20.311	-0.027	-0.044	-0.01	0.033	0.307	0.132	0.51	0.378	FALSE	0.788	-0.634	3.235
RVBD1096	RVBD1096		NonEssential	NonEssential	15	0.2961	6.512	6.204	6.815	0.203	-0.032	0.543	11.511	4.905	18.96	-0.058	-0.097	-0.022	0.075	0.41	0.183	0.638	0.455	FALSE	1.036	-1.134	3.957
RVBD1097c	RVBD1097c		NonEssential	NonEssential	10	0.2651	5.509	4.541	6.445	0.183	-0.103	0.597	11.257	4.185	19.599	-0.067	-0.169	0.035	0.204	0.381	0.116	0.68	0.564	FALSE	0.597	-2.743	4.455
RVBD1098c	fum		Essential	Essential	130	0.9337	4.737	4.723	4.752	-0.023	-0.034	-0.013	21.719	17.791	25.989	-0.794	-0.801	-0.787	0.015	0.702	0.691	0.713	0.022	TRUE	-5.204	-5.45	-4.955
RVBD1099c	glpX		NonEssential	Essential	11	0.2045	4.748	4.687	4.812	0.01	-0.495	0.671	12.107	6.074	19.485	-0.711	-0.758	-0.661	0.097	0.373	0.174	0.584	0.411	FALSE	-8.934	-13.396	-2.5
RVBD1100	RVBD1100		NonEssential	NonEssential	7	0.1844	5.267	4.539	6.074	0.13	-0.123	0.528	12.782	6.478	20.127	-0.145	-0.165	-0.126	0.039	0.319	0.129	0.513	0.384	FALSE	-1.52	-3.403	1.462
RVBD1101c	RVBD1101c		NonEssential	NonEssential	15	0.2218	0.449	0.16	0.74	0.243	0.015	0.618	13.206	7.036	19.733	0	-0.006	0.007	0.014	0.309	0.146	0.497	0.351	FALSE	1.918	0.054	5.141
RVBD1102c	mazF3		NonEssential	NonEssential	6	0.2521	5.859	4.126	7.557	0.172	0.007	0.449	13.29	7.154	20.374	-0.006	-0.018	0.007	0.025	0.237	0.106	0.381	0.275	FALSE	0.703	-0.256	2.13
RVBD1103c	mazE3		NonEssential	NonEssential	7	0.4934	5.417	3.887	6.96	0.127	0.007	0.333	12.617	6.471	20.297	-0.003	-0.015	0.009	0.024	0.223	0.099	0.364	0.265	FALSE	0.587	-0.094	1.641
RVBD1104	RVBD1104		NonEssential	NonEssential	6	0.369	6.436	4.931	7.772	0.156	-0.034	0.486	12.853	6.367	20.155	-0.035	-0.053	-0.018	0.036	0.253	0.1	0.426	0.326	FALSE	0.147	-1.021	1.824
RVBD1105	RVBD1105		NonEssential	NonEssential	5	0.3343	6.453	5.053	7.926	0.161	-0.019	0.43	12.025	5.55	19.504	-0.028	-0.056	0	0.057	0.28	0.123	0.435	0.312	FALSE	0.475	-0.799	2.031
RVBD1106c	RVBD1106c		NonEssential	NonEssential	9	0.2403	6.059	5.061	7.048	0.221	-0.002	0.593	12.047	5.786	19.51	-0.01	-0.03	0.011	0.041	0.343	0.134	0.555	0.421	FALSE	1.312	-0.311	4.059
RVBD1107c	xseB		NonEssential	NonEssential	4	0.5209	7.267	5.796	8.932	0.019	-0.066	0.128	9.841	3.11	18.238	-0.071	-0.108	-0.034	0.074	0.441	0.17	0.726	0.556	FALSE	-0.632	-1.673	0.511
RVBD1108c	xseA		NonEssential	NonEssential	9	0.3182	5.028	4.234	5.784	0.202	-0.004	0.513	12.151	5.819	19.148	-0.032	-0.052	-0.012	0.04	0.348	0.166	0.546	0.38	FALSE	0.957	-0.707	3.38
RVBD1109c	RVBD1109c		NonEssential	NonEssential	6	0.2043	5.494	3.783	7.163	0.226	0.009	0.59	12.568	6.067	19.985	-0.013	-0.026	0.001	0.027	0.34	0.147	0.544	0.397	FALSE	1.331	-0.284	4.222
RVBD1110	lytB2		Essential	Essential	103	0.937	1.572	1.549	1.596	0.003	-0.067	0.074	8.726	6.211	11.28	-0.734	-0.771	-0.697	0.074	0.441	0.404	0.476	0.073	TRUE	-9.422	-10.585	-8.127
RVBD1111c	RVBD1111c		Essential	Essential	107	0.9817	4.419	4.402	4.435	-0.054	-0.136	0.025	9.521	5.753	13.223	-0.677	-0.721	-0.633	0.088	0.44	0.387	0.493	0.106	TRUE	-8.244	-9.585	-6.998
RVBD1112	RVBD1112		NonEssential	NonEssential	6	0.2283	6.041	4.687	7.395	0.187	-0.029	0.546	13.41	7.235	20.453	-0.043	-0.056	-0.031	0.025	0.284	0.139	0.47	0.33	FALSE	0.342	-0.953	2.691
RVBD1113	vapB32		NonEssential	NonEssential	3	0.0792	6.546	4.371	8.726	0.225	0.019	0.588	12.365	5.75	19.987	0.001	-0.028	0.028	0.056	0.328	0.136	0.539	0.403	FALSE	1.289	-0.351	3.824
RVBD1114	vapC32		NonEssential	NonEssential	7	0.3889	5.206	4.739	5.683	0.157	-0.092	0.476	10.206	3.755	18.378	-0.144	-0.225	-0.058	0.167	0.497	0.252	0.756	0.503	FALSE	0.11	-2.99	3.961
RVBD1115	RVBD1115		NonEssential	NonEssential	6	0.277	5.801	4.682	6.937	0.223	-0.064	0.632	10.823	3.979	19.072	-0.057	-0.129	0.017	0.146	0.436	0.157	0.734	0.576	FALSE	1.295	-1.833	5.596
RVBD1116	RVBD1116		NonEssential	NonEssential	2	0.0292	6.503	3.901	8.904	0.224	-0.383	0.841	10.329	3.339	19.004	-0.16	-0.542	0.21	0.753	0.503	0.124	0.851	0.727	FALSE	0.617	-8.271	9.882
RVBD1116A	RVBD1116A		NonEssential	NonEssential	5	0.406	6.232	4.354	8.028	0.166	-0.009	0.483	12.425	5.987	19.948	-0.012	-0.027	0.002	0.029	0.264	0.105	0.444	0.339	FALSE	0.667	-0.389	2.379
RVBD1117	RVBD1117		NonEssential	NonEssential	5	0.311	5.945	4.094	7.823	0.198	0.006	0.522	12.62	6.587	20.3	-0.004	-0.019	0.011	0.029	0.277	0.112	0.448	0.336	FALSE	0.983	-0.243	2.981
RVBD1118c	RVBD1118c		NonEssential	NonEssential	7	0.0541	5.451	4.241	6.698	0.228	-0.005	0.641	12.799	6.446	20.034	-0.027	-0.04	-0.012	0.028	0.364	0.145	0.596	0.451	FALSE	1.252	-0.701	4.526
RVBD1119c	RVBD1119c		Uncertain	NonEssential	3	0.1001	6.339	4.105	8.654	0.212	-0.014	0.575	12.437	5.52	20.296	-0.026	-0.054	0.002	0.056	0.354	0.142	0.598	0.456	FALSE	1.025	-0.829	3.805
RVBD1120c	RVBD1120c		NonEssential	NonEssential	6	0.2065	4.248	3.332	5.217	0.17	-0.175	0.615	10.774	3.953	19.365	-0.125	-0.26	0.002	0.262	0.423	0.125	0.721	0.596	FALSE	0.017	-4.596	5.106
RVBD1121	zwf1		NonEssential	NonEssential	14	0.264	4.176	4.008	4.337	0.201	-0.043	0.566	11.406	4.909	19.354	-0.082	-0.121	-0.042	0.079	0.432	0.199	0.667	0.468	FALSE	0.801	-1.953	4.516
RVBD1122	gnd2		Essential	Essential	73	0.9276	3.738	3.66	3.814	0.003	-0.009	0.014	14.262	10.429	18.391	-0.46	-0.468	-0.453	0.015	0.694	0.666	0.72	0.054	TRUE	-2.968	-3.292	-2.634
RVBD1123c	bpoB		NonEssential	NonEssential	12	0.2357	3.11	2.15	3.95	0.227	0.012	0.586	12.853	6.702	19.951	-0.012	-0.024	0.002	0.025	0.323	0.156	0.501	0.346	FALSE	1.465	-0.176	4.373
RVBD1124	ephC		NonEssential	NonEssential	9	0.2915	5.146	4.85	5.442	0.154	-0.106	0.553	11.822	5.386	20.011	-0.123	-0.163	-0.083	0.08	0.361	0.137	0.595	0.458	FALSE	-0.592	-2.927	2.776
RVBD1125	RVBD1125		NonEssential	NonEssential	6	0.2527	5.652	4.472	6.675	0.194	-0.041	0.553	11.28	4.833	19.472	-0.061	-0.112	-0.015	0.097	0.385	0.171	0.624	0.453	FALSE	0.643	-1.637	3.645
RVBD1126c	RVBD1126c		NonEssential	NonEssential	6	0.2581	5.543	3.916	7.258	0.221	0.01	0.558	12.697	6.467	19.923	-0.007	-0.022	0.009	0.031	0.313	0.147	0.503	0.356	FALSE	1.246	-0.17	3.503
RVBD1127c	ppdK		NonEssential	NonEssential	8	0.289	4.89	3.647	6.037	0.2	-0.015	0.562	12.694	6.521	19.632	-0.038	-0.05	-0.025	0.025	0.312	0.144	0.479	0.334	FALSE	0.526	-0.956	3.083
RVBD1128c	RVBD1128c		NonEssential	NonEssential	6	0.1886	6.42	4.953	7.915	0.19	0.009	0.484	13.057	6.886	20.441	-0.002	-0.018	0.013	0.031	0.269	0.113	0.452	0.339	FALSE	0.921	-0.2	2.686
RVBD1129c	RVBD1129c		NonEssential	NonEssential	16	0.264	1.638	1.33	1.961	0.223	-0.012	0.598	12.911	6.963	19.656	-0.035	-0.045	-0.025	0.019	0.37	0.168	0.586	0.418	FALSE	1.437	-0.733	5.135
RVBD1130	prpD		NonEssential	NonEssential	11	0.316	5.313	4.823	5.788	0.16	0.048	0.274	11.109	6.25	16.377	-0.091	-0.111	-0.07	0.041	0.6	0.539	0.67	0.131	FALSE	1.032	-0.305	2.464
RVBD1131	prpC		NonEssential	NonEssential	7	0.1916	5.836	5.003	6.682	0.202	-0.046	0.6	11.892	5.762	19.856	-0.073	-0.1	-0.042	0.058	0.391	0.176	0.627	0.451	FALSE	0.501	-1.761	3.937
RVBD1132	RVBD1132		NonEssential	NonEssential	25	0.289	4.624	4.531	4.712	0.13	0.02	0.243	9.837	5.056	15.353	-0.129	-0.16	-0.095	0.065	0.728	0.651	0.804	0.153	FALSE	1.138	-0.435	2.993
RVBD1133c	metE		Essential	Essential	206	0.9984	3.5	3.49	3.512	-0.011	-0.021	-0.001	15.038	13.119	16.887	-0.769	-0.776	-0.761	0.015	0.545	0.53	0.561	0.031	TRUE	-7.655	-7.964	-7.34
RVBD1134	RVBD1134		NonEssential	NonEssential	2	0.0017	7	4.673	9.432	0.097	-0.621	0.79	10.078	3.266	18.523	-0.475	-0.952	0.024	0.977	0.523	0.169	0.874	0.705	FALSE	-3.279	-14.705	7.36
RVBD1135A	RVBD1135A		NonEssential	NonEssential	4	0.288	6.428	4.285	8.418	0.12	-0.011	0.329	12.665	5.878	19.836	-0.01	-0.031	0.009	0.04	0.228	0.09	0.378	0.288	FALSE	0.339	-0.448	1.524
RVBD1135c	PPE16		NonEssential	NonEssential	16	0.11	0.975	0.611	1.333	0.24	0.003	0.636	13.053	7.015	20.22	-0.013	-0.021	-0.005	0.016	0.352	0.158	0.574	0.416	FALSE	1.876	-0.214	5.447
RVBD1137c	RVBD1137c		NonEssential	NonEssential	7	0.289	4.651	3.134	6.113	0.206	-0.007	0.559	12.651	6.327	19.97	-0.016	-0.034	0.002	0.036	0.311	0.131	0.506	0.375	FALSE	1.058	-0.465	3.55
RVBD1138c	RVBD1138c		NonEssential	NonEssential	6	0.3788	5.502	3.841	7.152	0.188	-0.008	0.503	12.598	5.914	20.041	-0.015	-0.03	-0.002	0.028	0.287	0.132	0.466	0.334	FALSE	0.79	-0.513	2.767
RVBD1139c	RVBD1139c		NonEssential	NonEssential	8	0.2041	4.592	3.168	5.971	0.222	0.007	0.58	12.983	6.338	19.624	-0.012	-0.024	0	0.023	0.32	0.137	0.507	0.37	FALSE	1.288	-0.327	3.895
RVBD1140	RVBD1140		NonEssential	NonEssential	7	0.2656	5.68	4.111	7.22	0.198	-0.006	0.533	13.429	7.233	20.308	-0.015	-0.025	-0.004	0.021	0.288	0.128	0.468	0.34	FALSE	0.881	-0.375	3.007
RVBD1141c	echA11		NonEssential	NonEssential	7	0.2276	4.386	2.97	5.835	0.208	0.003	0.549	13.064	6.858	20.377	-0.008	-0.025	0.007	0.032	0.301	0.12	0.5	0.38	FALSE	1.222	-0.236	3.791
RVBD1142c	echA10		NonEssential	NonEssential	6	0.286	5.2	3.883	6.477	0.194	-0.031	0.566	11.381	5.045	19.337	-0.049	-0.097	0.001	0.098	0.372	0.167	0.601	0.433	FALSE	0.81	-1.372	3.936
RVBD1143	mcr		NonEssential	NonEssential	7	0.2132	6.182	4.943	7.379	0.207	-0.024	0.584	12.036	5.772	19.838	-0.026	-0.06	0.008	0.068	0.34	0.133	0.574	0.442	FALSE	0.964	-0.944	3.685
RVBD1144	RVBD1144		NonEssential	NonEssential	6	0.3025	6.012	4.534	7.726	0.182	-0.009	0.496	12.352	5.997	19.572	-0.02	-0.038	-0.001	0.037	0.291	0.129	0.47	0.341	FALSE	0.682	-0.627	2.627
RVBD1144Ac	RVBD1144Ac		Unknown	NonEssential	5	0.2104	6.151	4.201	7.92	0.2	0.003	0.525	12.9	6.777	20.135	-0.01	-0.025	0.004	0.029	0.299	0.13	0.483	0.352	FALSE	0.927	-0.373	2.995
RVBD1145	mmpL13a		NonEssential	NonEssential	7	0.2435	4.961	4.551	5.356	0.185	-0.103	0.629	11.203	4.392	19.658	-0.096	-0.173	-0.024	0.148	0.412	0.143	0.703	0.56	FALSE	0.471	-2.82	4.808
RVBD1146	mmpL13b		NonEssential	NonEssential	8	0.2062	5.517	4.969	6.084	0.21	-0.043	0.578	11.467	5.209	18.938	-0.066	-0.102	-0.032	0.071	0.431	0.197	0.68	0.484	FALSE	0.995	-1.503	4.612
RVBD1147	RVBD1147		NonEssential	NonEssential	7	0.1727	5.337	4.601	6.165	0.192	-0.056	0.57	11.571	4.769	19.45	-0.067	-0.116	-0.022	0.093	0.386	0.157	0.628	0.472	FALSE	0.571	-1.773	3.939
RVBD1148c	RVBD1148c		NonEssential	NonEssential	11	0.4992	4.134	3.495	4.726	0.115	-0.019	0.325	11.244	4.568	19.59	-0.021	-0.045	0.002	0.047	0.313	0.102	0.559	0.457	FALSE	0.512	-0.698	2.175
RVBD1151c	RVBD1151c		NonEssential	NonEssential	6	0.371	5.468	3.743	7.288	0.158	-0.009	0.441	13.437	7.363	21.162	-0.019	-0.031	-0.007	0.024	0.239	0.094	0.385	0.292	FALSE	0.433	-0.514	1.981
RVBD1152	RVBD1152		NonEssential	NonEssential	5	0.3739	5.972	4.977	7.083	0.162	-0.04	0.474	11.066	4.5	19.295	-0.054	-0.091	-0.013	0.079	0.371	0.142	0.609	0.468	FALSE	0.476	-1.47	3.07
RVBD1153c	omt		NonEssential	NonEssential	7	0.2442	6.011	4.679	7.416	0.202	-0.006	0.551	12.304	5.695	19.925	-0.022	-0.048	0.003	0.05	0.331	0.137	0.528	0.391	FALSE	0.968	-0.554	3.46
RVBD1154c	RVBD1154c		NonEssential	NonEssential	8	0.2243	5.152	4.149	6.19	0.219	-0.006	0.606	12.592	6.74	19.954	-0.029	-0.04	-0.018	0.023	0.364	0.163	0.582	0.418	FALSE	1.152	-0.633	4.312
RVBD1155	RVBD1155		NonEssential	NonEssential	6	0.1195	6.251	4.903	7.584	0.199	-0.01	0.534	12.855	6.571	20.288	-0.021	-0.038	-0.003	0.035	0.298	0.137	0.485	0.348	FALSE	0.815	-0.594	2.963
RVBD1156	RVBD1156		NonEssential	NonEssential	7	0.2185	7.485	5.258	9.731	0.223	-0.019	0.64	12.052	5.777	20.039	-0.032	-0.063	-0.002	0.061	0.363	0.156	0.601	0.445	FALSE	0.879	-1.038	3.945
RVBD1157c	RVBD1157c		NonEssential	NonEssential	6	0.2266	7.703	6.564	8.888	0.196	-0.008	0.561	12.574	6.123	20.046	-0.032	-0.051	-0.01	0.042	0.333	0.139	0.554	0.415	FALSE	0.884	-0.626	3.095
RVBD1158c	RVBD1158c		NonEssential	NonEssential	7	0.1355	5.231	4.072	6.457	0.22	-0.023	0.614	12.483	6.15	19.745	-0.039	-0.059	-0.021	0.038	0.367	0.134	0.607	0.472	FALSE	1.094	-0.847	4.365
RVBD1159	pimE		NonEssential	NonEssential	13	0.2522	8.379	7.855	8.905	0.018	-0.078	0.111	10.505	5.641	16.339	-0.296	-0.33	-0.262	0.068	0.736	0.68	0.794	0.113	FALSE	-1.545	-2.84	-0.316
RVBD1159A	RVBD1159A		NonEssential	NonEssential	4	0.4002	6.085	3.908	8.11	0.18	0.001	0.47	12.095	5.721	19.829	-0.01	-0.033	0.012	0.045	0.277	0.123	0.437	0.314	FALSE	0.795	-0.432	2.564
RVBD1160	mutT2		NonEssential	NonEssential	6	0.4512	6.365	4.979	7.754	0.107	-0.015	0.296	11.354	4.754	18.624	-0.032	-0.054	-0.009	0.044	0.279	0.133	0.449	0.316	FALSE	0.119	-0.809	1.313
RVBD1161	narG		NonEssential	NonEssential	27	0.2554	4.531	4.417	4.639	0.227	-0.001	0.608	12.655	6.489	19.701	-0.026	-0.039	-0.014	0.025	0.361	0.171	0.555	0.384	FALSE	1.345	-0.47	4.402
RVBD1162	narH		NonEssential	NonEssential	8	0.1749	3.965	2.86	5.099	0.22	-0.015	0.611	12.37	6.159	19.829	-0.03	-0.051	-0.01	0.041	0.361	0.137	0.598	0.461	FALSE	1.259	-0.825	4.619
RVBD1163	narJ		NonEssential	NonEssential	5	0.2894	6.918	5.286	8.414	0.136	-0.018	0.38	12.652	6.34	19.547	-0.028	-0.051	-0.005	0.046	0.243	0.117	0.392	0.275	FALSE	0.207	-0.774	1.463
RVBD1164	narI		NonEssential	NonEssential	6	0.271	6.415	5.304	7.399	0.192	-0.09	0.592	11.057	4.308	19.447	-0.086	-0.153	-0.016	0.137	0.427	0.147	0.707	0.56	FALSE	0.58	-2.248	4.374
RVBD1165	typA		NonEssential	NonEssential	15	0.2149	4.249	4.066	4.415	0.203	-0.04	0.547	12.25	6.014	19.442	-0.073	-0.095	-0.052	0.043	0.406	0.18	0.626	0.446	FALSE	0.832	-1.434	4.22
RVBD1166	lpqW		Essential	Essential	159	0.9811	4.731	4.718	4.744	-0.018	-0.04	0.004	10.353	8.639	11.982	-0.622	-0.636	-0.609	0.027	0.529	0.503	0.555	0.052	TRUE	-6.049	-6.5	-5.594
RVBD1167c	RVBD1167c		NonEssential	NonEssential	6	0.105	4.575	3.21	5.912	0.178	-0.05	0.548	12.423	6.275	20.23	-0.064	-0.093	-0.035	0.057	0.323	0.14	0.547	0.407	FALSE	0.095	-1.819	2.878
RVBD1168c	PPE17		NonEssential	NonEssential	6	0.238	2.071	1.332	2.863	0.149	-0.383	0.8	10.65	3.835	19.848	-0.284	-0.581	0.014	0.595	0.48	0.124	0.813	0.689	FALSE	-1.728	-10.862	8.518
RVBD1169c	lipX		NonEssential	NonEssential	5	0.3394	5.301	3.714	6.82	0.184	-0.02	0.497	11.971	5.36	19.543	-0.024	-0.052	0.004	0.056	0.317	0.133	0.515	0.381	FALSE	0.806	-0.762	3.104
RVBD1170	mshB		NonEssential	NonEssential	8	0.3279	6.088	5.59	6.573	0.173	-0.085	0.506	10.712	4.495	19.278	-0.106	-0.173	-0.044	0.129	0.43	0.209	0.665	0.456	FALSE	0.311	-2.29	3.753
RVBD1171	RVBD1171		NonEssential	NonEssential	7	0.4319	3.912	3.054	4.822	0.148	-0.112	0.5	10.027	3.43	18.595	-0.118	-0.215	-0.016	0.199	0.462	0.162	0.744	0.582	FALSE	0.091	-3.684	4.346
RVBD1172c	PE12		NonEssential	NonEssential	8	0.2349	4.961	3.675	6.125	0.229	0.003	0.624	12.478	6.487	19.674	-0.021	-0.034	-0.007	0.027	0.354	0.151	0.575	0.425	FALSE	1.31	-0.505	4.437
RVBD1173	fbiC		NonEssential	NonEssential	16	0.2656	4.902	4.602	5.205	0.208	-0.015	0.541	11.862	5.845	18.835	-0.048	-0.066	-0.03	0.037	0.376	0.191	0.554	0.362	FALSE	0.962	-0.846	3.764
RVBD1174c	TB8.4		NonEssential	NonEssential	6	0.3708	5.664	3.901	7.347	0.176	-0.005	0.483	13.213	6.677	19.835	-0.014	-0.029	0.003	0.032	0.253	0.112	0.413	0.301	FALSE	0.681	-0.432	2.395
RVBD1175c	fadH		NonEssential	NonEssential	15	0.3095	0.3	0.071	0.532	0.21	0.008	0.555	13.66	7.892	20.491	-0.005	-0.012	0.002	0.014	0.276	0.128	0.441	0.313	FALSE	1.381	-0.059	3.914
RVBD1176c	RVBD1176c		NonEssential	NonEssential	7	0.4967	5.05	3.458	6.62	0.123	0.006	0.31	12.492	6.261	19.481	-0.012	-0.024	0	0.023	0.233	0.105	0.36	0.254	FALSE	0.384	-0.332	1.374
RVBD1177	fdxC		Essential	Essential	22	0.9536	3.661	3.6	3.718	-0.014	-0.089	0.063	13.221	7.094	20.325	-0.519	-0.566	-0.471	0.096	0.583	0.496	0.667	0.171	TRUE	-4.792	-6.375	-3.257
RVBD1178	RVBD1178		NonEssential	NonEssential	7	0.1796	4.501	3.871	5.162	0.207	-0.132	0.674	11.144	4.633	19.123	-0.136	-0.203	-0.061	0.142	0.448	0.164	0.76	0.596	FALSE	0.336	-3.467	5.591
RVBD1179c	RVBD1179c		NonEssential	NonEssential	23	0.3057	3.98	3.635	4.341	0.194	-0.004	0.535	13.352	7.244	20.343	-0.023	-0.034	-0.012	0.023	0.283	0.128	0.456	0.328	FALSE	0.817	-0.532	3.101
RVBD1181	pks4		NonEssential	NonEssential	37	0.3184	4.672	4.506	4.83	0.222	0.029	0.471	10.921	6.116	16.397	-0.04	-0.057	-0.023	0.034	0.462	0.323	0.602	0.279	FALSE	1.768	-0.215	4.259
RVBD1182	papA3		NonEssential	NonEssential	12	0.2977	6.126	5.779	6.463	0.208	-0.015	0.549	11.689	5.456	19.408	-0.029	-0.054	-0.004	0.05	0.374	0.159	0.589	0.431	FALSE	1.242	-0.618	3.911
RVBD1183	mmpL10		NonEssential	NonEssential	30	0.2961	4.139	4.069	4.213	0.194	-0.028	0.523	11.395	5.321	18.715	-0.067	-0.093	-0.039	0.054	0.401	0.206	0.599	0.393	FALSE	0.809	-1.242	3.982
RVBD1184c	RVBD1184c		NonEssential	NonEssential	14	0.3285	0.578	0.263	0.883	0.202	0.006	0.522	12.688	6.44	19.781	-0.011	-0.022	-0.001	0.021	0.307	0.142	0.488	0.346	FALSE	1.345	-0.234	4.15
RVBD1185c	fadD21		NonEssential	NonEssential	21	0.2727	0.704	0.498	0.92	0.222	0.029	0.55	13.095	7.655	19.691	0.005	-0.003	0.013	0.015	0.294	0.145	0.459	0.314	FALSE	1.707	0.198	4.232
RVBD1186c	RVBD1186c		NonEssential	NonEssential	9	0.2405	4.142	2.991	5.212	0.199	-0.027	0.555	12.579	5.631	20.144	-0.039	-0.061	-0.014	0.046	0.327	0.137	0.542	0.405	FALSE	0.761	-1.056	3.789
RVBD1187	rocA		NonEssential	NonEssential	10	0.2788	3.046	2.083	4.087	0.193	-0.009	0.551	13.265	6.704	20.305	-0.028	-0.039	-0.016	0.024	0.295	0.135	0.484	0.349	FALSE	0.799	-0.655	3.486
RVBD1188	RVBD1188		NonEssential	NonEssential	11	0.2656	5.253	4.96	5.55	0.2	-0.053	0.575	11.285	4.603	19.319	-0.067	-0.127	-0.011	0.116	0.391	0.16	0.627	0.467	FALSE	0.774	-1.902	4.271
RVBD1189	sigI		NonEssential	NonEssential	6	0.2507	5.792	4.504	7.193	0.209	-0.042	0.583	10.982	4.367	19.447	-0.048	-0.11	0.012	0.122	0.396	0.174	0.647	0.473	FALSE	1.005	-1.671	4.253
RVBD1190	RVBD1190		NonEssential	NonEssential	8	0.2635	5.347	4.098	6.519	0.203	-0.015	0.594	12.685	6.323	19.983	-0.026	-0.04	-0.013	0.027	0.31	0.116	0.518	0.402	FALSE	0.869	-0.686	3.473
RVBD1191	RVBD1191		NonEssential	NonEssential	8	0.2243	5.999	5.262	6.787	0.207	-0.019	0.589	12.147	5.897	19.328	-0.045	-0.064	-0.025	0.04	0.374	0.153	0.598	0.445	FALSE	0.876	-0.929	3.885
RVBD1192	RVBD1192		NonEssential	NonEssential	7	0.2803	6.312	5.201	7.305	0.208	-0.017	0.562	11.815	5.297	19.313	-0.029	-0.06	0	0.06	0.351	0.162	0.558	0.396	FALSE	0.992	-0.834	3.591
RVBD1193	fadD36		NonEssential	NonEssential	6	0.2246	6.39	5.428	7.428	0.156	-0.043	0.513	12.898	6.283	20.601	-0.041	-0.063	-0.021	0.043	0.259	0.102	0.428	0.326	FALSE	0.179	-1.076	2.064
RVBD1194c	RVBD1194c		NonEssential	NonEssential	10	0.2955	4.667	3.723	5.537	0.209	-0.005	0.546	11.929	5.374	19.677	-0.02	-0.046	0.005	0.051	0.352	0.156	0.586	0.43	FALSE	1.243	-0.632	4.055
RVBD1195	PE13		NonEssential	NonEssential	4	0.1028	6.643	4.826	8.537	0.118	-0.016	0.34	12.246	5.599	20.115	-0.011	-0.04	0.016	0.056	0.238	0.09	0.396	0.306	FALSE	0.436	-0.545	1.669
RVBD1196	PPE18		NonEssential	NonEssential	10	0.2835	3.302	3.005	3.587	0.157	-0.102	0.545	11.155	4.049	18.817	-0.127	-0.188	-0.068	0.12	0.411	0.169	0.663	0.494	FALSE	-0.25	-3.223	3.954
RVBD1197	esxK		NonEssential	NonEssential	4	0.1701	5.61	4.392	6.836	0.142	-0.113	0.556	12.15	5.643	19.914	-0.141	-0.17	-0.113	0.057	0.36	0.146	0.58	0.434	FALSE	-1.176	-3.417	2.037
RVBD1198	esxL		NonEssential	NonEssential	2	0.0292	6.986	4.979	9.124	0.212	-0.335	0.864	10.565	3.554	20.093	-0.172	-0.521	0.204	0.725	0.503	0.153	0.867	0.714	FALSE	0.354	-8.35	9.038
RVBD1199c	RVBD1199c		NonEssential	NonEssential	2	0.0163	7.059	5.373	8.781	0.209	-0.264	0.787	10.709	3.964	20.036	-0.164	-0.401	0.082	0.483	0.499	0.135	0.854	0.72	FALSE	0.21	-6.19	7.506
RVBD1200	RVBD1200		NonEssential	NonEssential	17	0.2994	5.522	5.352	5.7	0.183	-0.032	0.522	11.535	4.764	19.176	-0.059	-0.085	-0.033	0.052	0.373	0.176	0.594	0.419	FALSE	0.567	-1.358	3.283
RVBD1201c	dapD		Essential	Essential	72	0.9471	6.162	6.141	6.186	-0.014	-0.024	-0.003	16.392	13.042	19.856	-0.55	-0.557	-0.543	0.015	0.713	0.689	0.735	0.046	TRUE	-3.194	-3.502	-2.917
RVBD1202	dapE		Essential	Essential	105	0.9102	6.727	6.711	6.743	-0.008	-0.016	0.001	11.489	7.991	15.074	-0.201	-0.207	-0.194	0.012	0.642	0.586	0.697	0.111	TRUE	-1.441	-1.659	-1.19
RVBD1203c	RVBD1203c		NonEssential	NonEssential	4	0.0828	6.458	4.362	8.586	0.212	0.014	0.548	12.938	6.266	20.45	-0.003	-0.021	0.015	0.036	0.304	0.121	0.489	0.368	FALSE	1.152	-0.197	3.333
RVBD1204c	RVBD1204c		NonEssential	NonEssential	7	0.2688	5.704	4.494	6.857	0.214	-0.012	0.588	11.825	5.724	19.958	-0.028	-0.059	0.004	0.063	0.354	0.133	0.579	0.446	FALSE	1.101	-0.888	3.936
RVBD1205	RVBD1205		NonEssential	NonEssential	8	0.2364	4.981	3.954	6.033	0.191	-0.13	0.633	10.853	3.819	19.173	-0.089	-0.197	0.024	0.221	0.414	0.135	0.701	0.566	FALSE	0.484	-3.186	5.114
RVBD1206	fadD6		NonEssential	NonEssential	16	0.2814	5.072	4.892	5.269	0.203	-0.039	0.594	11.847	5.448	18.89	-0.066	-0.093	-0.039	0.054	0.392	0.162	0.619	0.456	FALSE	0.731	-1.529	4.053
RVBD1207	folP2		NonEssential	NonEssential	8	0.3696	4.772	4.407	5.175	0.181	-0.014	0.482	11.862	5.877	19.081	-0.037	-0.057	-0.019	0.038	0.306	0.152	0.463	0.311	FALSE	0.721	-0.654	2.868
RVBD1208	gpgS		Essential	Essential	82	0.9662	6.201	6.17	6.233	-0.009	-0.026	0.009	9.173	7.778	10.68	-0.41	-0.421	-0.4	0.021	0.488	0.461	0.514	0.053	TRUE	-4.054	-4.377	-3.752
RVBD1209	RVBD1209		NonEssential	NonEssential	5	0.4037	6.122	4.428	7.955	0.116	-0.016	0.353	12.721	6.351	20.304	-0.017	-0.035	0.001	0.036	0.22	0.086	0.365	0.279	FALSE	0.149	-0.66	1.274
RVBD1210	tagA		NonEssential	NonEssential	10	0.2977	5.678	5	6.352	0.196	-0.027	0.574	12.356	6.076	19.57	-0.04	-0.06	-0.018	0.041	0.325	0.132	0.541	0.409	FALSE	0.695	-0.971	3.282
RVBD1211	RVBD1211		NonEssential	Essential	4	0.132	5.793	5.059	6.552	-0.03	-0.458	0.512	12.085	5.34	19.532	-0.539	-0.615	-0.462	0.154	0.309	0.131	0.483	0.352	FALSE	-8.497	-11.741	-4.417
RVBD1212c	glgA		NonEssential	NonEssential	5	0.3591	4.037	2.32	5.887	0.146	-0.08	0.471	11.782	4.633	20.535	-0.046	-0.118	0.024	0.141	0.317	0.089	0.548	0.459	FALSE	0.285	-2.172	3.198
RVBD1213	glgC		NonEssential	NonEssential	8	0.27	5.158	4.175	6.167	0.236	0.025	0.581	12.56	6.22	19.518	0.004	-0.01	0.019	0.029	0.336	0.148	0.518	0.371	FALSE	1.773	0.204	4.294
RVBD1214c	PE14		NonEssential	NonEssential	5	0.2679	6.091	4.319	7.746	0.114	-0.011	0.311	12.152	5.816	19.423	-0.019	-0.038	-0.001	0.037	0.241	0.11	0.381	0.271	FALSE	0.223	-0.586	1.355
RVBD1215c	RVBD1215c		NonEssential	NonEssential	15	0.2987	4.939	4.451	5.432	0.199	-0.021	0.542	12.077	5.943	19.939	-0.033	-0.057	-0.01	0.048	0.332	0.148	0.531	0.384	FALSE	0.861	-0.857	3.526
RVBD1216c	RVBD1216c		NonEssential	NonEssential	7	0.245	3.443	2.433	4.446	0.203	-0.099	0.638	10.954	4.199	19.403	-0.072	-0.173	0.024	0.197	0.41	0.132	0.694	0.562	FALSE	0.891	-3.015	5.402
RVBD1217c	RVBD1217c		NonEssential	NonEssential	9	0.2442	4.773	3.329	6.131	0.212	0.012	0.542	13.062	7.158	20.458	-0.007	-0.016	0.003	0.019	0.298	0.149	0.473	0.324	FALSE	1.161	-0.184	3.371
RVBD1218c	RVBD1218c		NonEssential	NonEssential	5	0.2684	5.003	3.509	6.543	0.192	-0.143	0.626	10.827	4.181	18.982	-0.073	-0.2	0.05	0.25	0.406	0.128	0.722	0.594	FALSE	0.6	-3.712	5.296
RVBD1219c	RVBD1219c		NonEssential	NonEssential	9	0.2418	4.363	3.683	5.008	0.204	-0.037	0.582	11.783	5.184	19.701	-0.042	-0.077	-0.008	0.069	0.367	0.139	0.611	0.472	FALSE	1.006	-1.285	4.221
RVBD1220c	RVBD1220c		NonEssential	NonEssential	6	0.2092	7.368	6.19	8.496	0.172	-0.028	0.518	12.76	6.308	20.184	-0.039	-0.056	-0.024	0.032	0.269	0.124	0.446	0.322	FALSE	0.254	-0.9	2.1
RVBD1221	sigE		NonEssential	NonEssential	5	0.2156	6.182	5.536	6.816	0.142	-0.114	0.544	12.115	5.479	19.839	-0.127	-0.17	-0.085	0.084	0.338	0.127	0.559	0.432	FALSE	-0.89	-3.085	2.093
RVBD1222	rseA		Uncertain	Essential	6	0.2637	4.633	4.106	5.138	0.114	-0.314	0.654	10.605	3.704	19.227	-0.35	-0.521	-0.193	0.328	0.495	0.195	0.792	0.597	FALSE	-3.128	-9.302	3.933
RVBD1223	htrA		Essential	Essential	93	0.9731	1.303	1.286	1.319	0.037	-0.055	0.122	12.6	8.972	16.289	-0.433	-0.451	-0.416	0.035	0.119	0.089	0.149	0.06	TRUE	-8.666	-9.232	-8.065
RVBD1224	tatB		Essential	Essential	37	0.9662	1.319	1.287	1.351	0.061	-0.054	0.172	10.636	6.923	14.792	-0.468	-0.496	-0.44	0.056	0.127	0.09	0.168	0.078	TRUE	-9.107	-10.017	-8.192
RVBD1225c	RVBD1225c		NonEssential	NonEssential	5	0.2551	5.91	4.058	7.778	0.214	0.015	0.582	12.924	6.336	20.756	-0.001	-0.017	0.014	0.031	0.295	0.126	0.5	0.374	FALSE	1.195	-0.187	3.457
RVBD1226c	RVBD1226c		NonEssential	NonEssential	6	0.2458	5.203	3.931	6.373	0.213	-0.014	0.56	11.796	5.432	19.514	-0.024	-0.054	0.007	0.061	0.351	0.159	0.566	0.406	FALSE	1.171	-0.665	3.979
RVBD1227c	RVBD1227c		NonEssential	NonEssential	6	0.3955	4.289	2.925	5.725	0.161	-0.048	0.472	10.853	3.839	19.182	-0.041	-0.106	0.021	0.126	0.366	0.143	0.633	0.49	FALSE	0.757	-1.822	3.513
RVBD1228	lpqX		NonEssential	NonEssential	8	0.2821	6.036	5.091	6.986	0.195	-0.044	0.529	11.271	4.431	19.578	-0.051	-0.103	0.003	0.106	0.397	0.167	0.647	0.48	FALSE	0.889	-1.5	3.865
RVBD1229c	mrp		Essential	Essential	103	0.9438	5.963	5.939	5.988	-0.023	-0.065	0.021	13.456	6.937	20.617	-0.231	-0.256	-0.204	0.052	0.405	0.348	0.462	0.114	TRUE	-2.723	-3.296	-2.086
RVBD1230c	RVBD1230c		NonEssential	NonEssential	10	0.3113	4.753	4.195	5.371	0.138	-0.201	0.569	11.046	4.109	19.951	-0.133	-0.271	0.001	0.272	0.39	0.115	0.684	0.568	FALSE	-0.53	-4.651	4.224
RVBD1231c	RVBD1231c		NonEssential	NonEssential	6	0.4061	5.661	4.218	7.271	0.17	-0.01	0.478	12.281	6.005	19.865	-0.018	-0.037	-0.001	0.036	0.266	0.114	0.432	0.317	FALSE	0.587	-0.541	2.391
RVBD1232c	RVBD1232c		NonEssential	NonEssential	6	0.3992	4.823	3.527	6.115	0.167	-0.028	0.482	11.547	4.751	18.849	-0.042	-0.07	-0.013	0.057	0.335	0.126	0.549	0.423	FALSE	0.471	-1.258	2.885
RVBD1233c	RVBD1233c		NonEssential	NonEssential	8	0.3262	4.639	3.387	5.918	0.212	0.004	0.558	12.615	6.659	19.406	-0.017	-0.03	-0.002	0.028	0.308	0.144	0.481	0.337	FALSE	1.08	-0.347	3.536
RVBD1234	RVBD1234		NonEssential	NonEssential	5	0.2069	5.33	4.661	6	0.191	-0.122	0.666	10.999	4.269	19.371	-0.131	-0.227	-0.025	0.202	0.459	0.179	0.778	0.599	FALSE	0.277	-3.692	5.44
RVBD1235	lpqY		NonEssential	NonEssential	6	0.2522	5.848	4.539	7.147	0.212	-0.029	0.584	11.416	4.686	19.36	-0.05	-0.086	-0.013	0.073	0.407	0.182	0.676	0.493	FALSE	1.012	-1.333	4.351
RVBD1236	sugA		NonEssential	NonEssential	5	0.2468	5.653	4.519	6.724	0.208	-0.063	0.624	10.962	4.52	19.453	-0.066	-0.135	0.003	0.138	0.43	0.159	0.721	0.561	FALSE	0.913	-2.111	5.036
RVBD1237	sugB		NonEssential	NonEssential	7	0.1876	5.106	3.566	6.586	0.24	0.006	0.609	12.408	6.159	19.576	-0.01	-0.024	0.004	0.028	0.366	0.164	0.599	0.434	FALSE	1.61	-0.199	4.708
RVBD1238	sugC		NonEssential	NonEssential	15	0.232	4.151	3.917	4.352	0.21	-0.027	0.592	11.894	5.461	19.476	-0.048	-0.077	-0.018	0.059	0.383	0.151	0.636	0.485	FALSE	1.08	-1.163	4.638
RVBD1239c	corA		NonEssential	NonEssential	7	0.2483	5.535	4.229	6.813	0.191	-0.027	0.563	13.036	6.518	19.991	-0.037	-0.054	-0.019	0.035	0.292	0.118	0.481	0.362	FALSE	0.471	-0.987	2.963
RVBD1240	mdh		NonEssential	Essential	10	0.2728	4.656	4.574	4.738	0.009	-0.373	0.516	11.954	5.659	19.195	-0.501	-0.54	-0.459	0.08	0.385	0.205	0.582	0.377	FALSE	-6.304	-9.893	-1.687
RVBD1241	RVBD1241		Uncertain	NonEssential	4	0.2194	6.287	4.371	8.342	0.151	-0.012	0.42	12.998	6.433	20.393	-0.015	-0.036	0.008	0.043	0.243	0.097	0.403	0.307	FALSE	0.439	-0.636	1.862
RVBD1242	RVBD1242		NonEssential	NonEssential	5	0.3705	6.331	4.753	7.882	0.179	-0.011	0.478	12.358	5.704	19.627	-0.024	-0.043	-0.004	0.039	0.29	0.129	0.465	0.336	FALSE	0.632	-0.664	2.529
RVBD1243c	PE-PGRS23		NonEssential	NonEssential	6	0.2673	0.086	-0.102	0.269	0.209	0.005	0.54	12.713	7.362	19.451	-0.021	-0.031	-0.012	0.02	0.317	0.153	0.484	0.331	FALSE	1.333	-0.398	4.252
RVBD1244	lpqZ		NonEssential	NonEssential	7	0.2293	7.849	7.366	8.323	0.189	-0.036	0.563	12.825	6.716	20.007	-0.065	-0.081	-0.048	0.033	0.323	0.159	0.519	0.36	FALSE	0.46	-0.954	2.736
RVBD1245c	RVBD1245c		NonEssential	NonEssential	7	0.2235	5.03	3.654	6.489	0.208	-0.002	0.565	12.843	6.547	20.642	-0.018	-0.035	-0.002	0.034	0.32	0.131	0.528	0.397	FALSE	1.058	-0.543	3.695
RVBD1246c	RVBD1246c		NonEssential	NonEssential	3	0.0287	7.217	5.233	9.147	0.157	-0.034	0.448	11.643	5.142	19.287	-0.024	-0.072	0.016	0.088	0.285	0.114	0.481	0.367	FALSE	0.555	-0.899	2.457
RVBD1247c	RVBD1247c		NonEssential	NonEssential	2	0.0292	7.178	5.028	9.353	0.108	-0.551	0.856	10.223	3.098	18.583	-0.455	-0.94	0.04	0.98	0.532	0.169	0.873	0.704	FALSE	-2.959	-14.256	7.238
RVBD1248c	RVBD1248c		NonEssential	NonEssential	29	0.2846	2.821	2.135	3.46	0.135	-0.141	0.575	12.495	6.09	19.641	-0.174	-0.194	-0.157	0.037	0.331	0.153	0.525	0.372	FALSE	-1.996	-4.245	1.504
RVBD1249c	RVBD1249c		NonEssential	NonEssential	5	0.2877	5.543	3.934	7.246	0.213	-0.004	0.589	12.057	5.638	19.399	-0.022	-0.043	0.001	0.043	0.337	0.147	0.536	0.389	FALSE	1.078	-0.717	3.79
RVBD1250	RVBD1250		NonEssential	NonEssential	19	0.3159	3.989	3.59	4.358	0.164	-0.102	0.581	11.568	4.891	19.344	-0.092	-0.141	-0.042	0.099	0.348	0.139	0.591	0.452	FALSE	-0.028	-2.681	3.596
RVBD1251c	RVBD1251c		NonEssential	NonEssential	29	0.2946	0.761	0.65	0.874	0.196	-0.011	0.542	13.238	7.15	19.69	-0.026	-0.034	-0.018	0.016	0.285	0.125	0.458	0.333	FALSE	0.967	-0.578	3.539
RVBD1252c	lprE		NonEssential	NonEssential	6	0.3296	5.977	4.399	7.569	0.179	0.003	0.482	13.316	6.833	20.516	-0.005	-0.018	0.009	0.027	0.256	0.098	0.42	0.322	FALSE	0.85	-0.2	2.604
RVBD1253	deaD		NonEssential	NonEssential	16	0.2722	6.511	6.123	6.916	0.2	-0.072	0.597	11.092	4.158	18.942	-0.094	-0.155	-0.035	0.12	0.445	0.175	0.716	0.54	FALSE	0.654	-2.264	4.447
RVBD1254	RVBD1254		Essential	Essential	174	0.9279	5.971	5.957	5.984	-0.01	-0.018	-0.001	10.292	8.762	11.889	-0.463	-0.469	-0.457	0.012	0.785	0.762	0.808	0.046	TRUE	-2.067	-2.301	-1.84
RVBD1255c	RVBD1255c		NonEssential	NonEssential	7	0.2289	6.084	4.946	7.192	0.206	-0.015	0.581	12.226	5.439	19.53	-0.029	-0.061	0.003	0.064	0.335	0.128	0.545	0.418	FALSE	0.921	-0.832	3.744
RVBD1256c	cyp130		NonEssential	NonEssential	6	0.2278	6.519	4.91	8.209	0.214	0.01	0.578	12.819	6.818	20.182	-0.011	-0.024	0.003	0.027	0.314	0.128	0.49	0.362	FALSE	1.018	-0.352	3.315
RVBD1257c	RVBD1257c		NonEssential	NonEssential	9	0.2184	5.901	4.778	7.089	0.227	0.014	0.622	12.661	6.588	19.995	-0.011	-0.027	0.005	0.032	0.323	0.143	0.514	0.371	FALSE	1.273	-0.237	3.985
RVBD1258c	RVBD1258c		NonEssential	NonEssential	10	0.2727	2.226	1.493	3.023	0.214	0.007	0.558	12.247	5.825	19.36	-0.028	-0.045	-0.012	0.033	0.352	0.163	0.543	0.38	FALSE	1.311	-0.644	4.383
RVBD1259	udgB		NonEssential	NonEssential	7	0.2662	5.294	4.271	6.272	0.22	-0.028	0.6	11.178	4.574	19.025	-0.042	-0.083	0.005	0.089	0.393	0.183	0.637	0.455	FALSE	1.236	-1.122	4.569
RVBD1260	RVBD1260		NonEssential	NonEssential	13	0.2697	2.327	1.657	2.969	0.218	0.012	0.537	12.607	6.673	19.057	-0.02	-0.031	-0.009	0.022	0.362	0.189	0.537	0.348	FALSE	1.51	-0.287	4.328
RVBD1261c	RVBD1261c		NonEssential	NonEssential	6	0.3845	6.342	4.924	7.876	0.178	-0.007	0.481	13.285	6.885	20.263	-0.021	-0.035	-0.008	0.028	0.254	0.116	0.404	0.287	FALSE	0.483	-0.579	2.144
RVBD1262c	RVBD1262c		NonEssential	NonEssential	6	0.1957	6.548	5.178	7.847	0.194	-0.01	0.557	12.866	6.322	19.991	-0.028	-0.045	-0.011	0.034	0.301	0.127	0.501	0.373	FALSE	0.69	-0.655	2.928
RVBD1263	amiB2		NonEssential	NonEssential	10	0.2718	5.129	4.736	5.497	0.197	-0.034	0.543	12.306	6.072	19.617	-0.05	-0.071	-0.031	0.04	0.349	0.176	0.535	0.359	FALSE	0.761	-1.023	3.433
RVBD1264	RVBD1264		NonEssential	NonEssential	7	0.1907	5.571	4.49	6.661	0.22	-0.01	0.571	11.717	5.446	19.053	-0.029	-0.059	0.001	0.06	0.361	0.155	0.567	0.412	FALSE	1.236	-0.724	4.112
RVBD1265	RVBD1265		NonEssential	NonEssential	6	0.3859	5.48	3.952	7.048	0.196	0.001	0.519	12.364	6.115	20.149	-0.006	-0.026	0.015	0.04	0.296	0.127	0.485	0.358	FALSE	1.083	-0.254	3.328
RVBD1266c	pknH		NonEssential	NonEssential	13	0.3451	4.767	4.297	5.231	0.194	-0.014	0.563	13.065	6.716	20.446	-0.03	-0.048	-0.013	0.034	0.298	0.134	0.48	0.346	FALSE	0.745	-0.742	3.086
RVBD1267c	embR		NonEssential	NonEssential	7	0.316	5.138	3.646	6.676	0.199	0.001	0.55	12.986	6.776	20.447	-0.018	-0.032	-0.005	0.027	0.288	0.13	0.46	0.331	FALSE	0.792	-0.516	3.088
RVBD1268c	RVBD1268c		NonEssential	NonEssential	6	0.3863	5.86	4.271	7.628	0.181	0.013	0.452	12.877	6.51	19.998	-0.003	-0.017	0.009	0.026	0.252	0.125	0.407	0.282	FALSE	0.853	-0.176	2.345
RVBD1269c	RVBD1269c		NonEssential	NonEssential	4	0.1007	6.659	4.831	8.572	0.13	-0.002	0.342	12.693	6.244	19.954	-0.002	-0.023	0.02	0.043	0.222	0.097	0.366	0.269	FALSE	0.473	-0.365	1.504
RVBD1270c	lprA		NonEssential	NonEssential	6	0.0845	5.894	4.495	7.201	0.209	-0.052	0.62	11.911	5.474	19.944	-0.036	-0.081	0.007	0.088	0.347	0.136	0.593	0.458	FALSE	0.883	-1.317	4.117
RVBD1271c	RVBD1271c		NonEssential	NonEssential	5	0.3511	5.922	4.085	7.717	0.195	0.004	0.526	12.52	5.964	20.408	-0.011	-0.027	0.005	0.032	0.29	0.118	0.463	0.345	FALSE	0.923	-0.363	2.947
RVBD1272c	RVBD1272c		NonEssential	NonEssential	13	0.2132	4.014	3.749	4.31	0.213	-0.01	0.559	12.351	5.781	19.22	-0.038	-0.053	-0.021	0.032	0.352	0.164	0.547	0.383	FALSE	1.111	-0.772	3.951
RVBD1273c	RVBD1273c		NonEssential	NonEssential	25	0.2826	0.351	0.232	0.473	0.193	-0.003	0.524	13.835	7.963	20.163	-0.023	-0.028	-0.017	0.011	0.257	0.129	0.398	0.269	FALSE	0.903	-0.398	3.284
RVBD1274	lprB		NonEssential	NonEssential	12	0.2721	6.48	6.297	6.661	0.178	-0.105	0.559	10.936	4.475	19.12	-0.11	-0.186	-0.037	0.149	0.434	0.164	0.72	0.556	FALSE	0.575	-2.426	4.384
RVBD1275	lprC		NonEssential	NonEssential	8	0.3105	5.928	5.458	6.433	0.187	0.002	0.472	12.921	7.101	19.994	-0.017	-0.028	-0.005	0.023	0.268	0.135	0.416	0.281	FALSE	1.075	0.061	2.813
RVBD1276c	RVBD1276c		NonEssential	NonEssential	5	0.2716	5	3.191	6.91	0.166	0.007	0.393	11.602	5.355	19.39	-0.007	-0.043	0.026	0.069	0.301	0.149	0.467	0.318	FALSE	0.905	-0.519	2.536
RVBD1277	RVBD1277		NonEssential	NonEssential	10	0.3143	5.381	4.926	5.833	0.171	-0.233	0.67	10.428	3.586	18.855	-0.217	-0.385	-0.052	0.333	0.496	0.168	0.823	0.654	FALSE	-0.421	-6.273	5.604
RVBD1278	RVBD1278		NonEssential	NonEssential	7	0.247	5.991	4.959	7.065	0.204	-0.014	0.533	12.24	6.366	19.095	-0.047	-0.064	-0.031	0.033	0.359	0.177	0.535	0.358	FALSE	0.759	-0.897	3.224
RVBD1279	RVBD1279		NonEssential	NonEssential	11	0.3122	5.107	4.269	5.932	0.193	-0.019	0.544	12.694	6.301	20.491	-0.032	-0.055	-0.011	0.045	0.309	0.125	0.502	0.377	FALSE	0.721	-0.913	3.143
RVBD1280c	oppA		NonEssential	NonEssential	10	0.2727	2.512	1.665	3.309	0.21	-0.005	0.568	12.358	5.967	19.218	-0.026	-0.044	-0.009	0.035	0.351	0.157	0.553	0.396	FALSE	1.3	-0.673	4.398
RVBD1281c	oppD		NonEssential	NonEssential	10	0.2193	4.84	4.106	5.571	0.223	0.002	0.593	12.773	6.365	19.73	-0.018	-0.033	-0.002	0.031	0.332	0.148	0.539	0.391	FALSE	1.362	-0.314	4.001
RVBD1282c	oppC		NonEssential	NonEssential	14	0.3272	2.132	1.584	2.667	0.198	0.001	0.53	13.131	7.002	19.784	-0.021	-0.029	-0.011	0.018	0.287	0.133	0.45	0.317	FALSE	1.017	-0.396	3.399
RVBD1283c	oppB		NonEssential	NonEssential	6	0.179	5.908	4.352	7.529	0.215	0.017	0.565	12.889	6.84	20.522	-0.004	-0.018	0.012	0.03	0.307	0.142	0.517	0.375	FALSE	1.273	-0.146	3.565
RVBD1284	canA		NonEssential	NonEssential	6	0.2058	5.778	4.175	7.519	0.173	-0.005	0.488	13.182	6.849	20.102	-0.013	-0.026	0.001	0.027	0.242	0.1	0.396	0.297	FALSE	0.605	-0.392	2.252
RVBD1285	cysD		NonEssential	NonEssential	11	0.2656	4.197	3.498	4.89	0.211	-0.015	0.602	11.985	5.121	20.063	-0.034	-0.064	-0.002	0.062	0.377	0.155	0.642	0.487	FALSE	1.233	-0.915	4.645
RVBD1286	cysN		Essential	NonEssential	164	0.9299	0.214	0.198	0.232	0.006	0.003	0.009	10.064	3.369	19.27	0.004	0.002	0.006	0.004	0.527	0.177	0.884	0.708	FALSE	0.118	0.055	0.179
RVBD1287	RVBD1287		NonEssential	NonEssential	6	0.5259	5.544	3.875	7.363	0.111	-0.03	0.341	12.002	5.446	19.242	-0.041	-0.055	-0.028	0.027	0.251	0.105	0.405	0.3	FALSE	-0.197	-1.098	1.138
RVBD1288	RVBD1288		NonEssential	NonEssential	16	0.2102	5.739	5.49	5.975	0.223	-0.02	0.598	11.899	5.497	19.372	-0.048	-0.073	-0.023	0.049	0.405	0.168	0.627	0.459	FALSE	1.241	-0.892	4.492
RVBD1289	RVBD1289		NonEssential	NonEssential	8	0.2744	5.445	4.607	6.269	0.211	-0.023	0.606	11.569	4.677	19.225	-0.044	-0.084	-0.003	0.08	0.39	0.162	0.627	0.465	FALSE	1.084	-1.126	4.667
RVBD1290A	RVBD1290A		NonEssential	NonEssential	5	0.3628	6.006	4.703	7.269	0.173	-0.024	0.507	11.29	4.558	19.515	-0.038	-0.078	0.006	0.084	0.347	0.131	0.576	0.445	FALSE	0.692	-1.099	3.205
RVBD1290c	RVBD1290c		NonEssential	NonEssential	20	0.3009	2.715	2.284	3.093	0.208	-0.001	0.551	12.849	6.851	20.159	-0.012	-0.024	0.001	0.025	0.301	0.136	0.488	0.352	FALSE	1.278	-0.263	3.936
RVBD1291c	RVBD1291c		NonEssential	NonEssential	4	0.0756	6.272	4.217	8.258	0.209	0.015	0.562	12.913	6.787	20.625	-0.004	-0.024	0.016	0.039	0.304	0.126	0.487	0.361	FALSE	1.085	-0.329	3.326
RVBD1292	argS		Essential	Essential	145	0.9511	2.029	2.02	2.038	-0.035	-0.094	0.019	11.831	8.859	15.106	-0.676	-0.707	-0.644	0.062	0.407	0.379	0.434	0.055	TRUE	-9.541	-10.42	-8.576
RVBD1293	lysA		Essential	Essential	65	0.9409	3.513	3.308	3.724	-0.006	-0.081	0.077	11.016	6.253	16.379	-0.544	-0.591	-0.498	0.093	0.478	0.413	0.547	0.134	TRUE	-6.171	-7.624	-4.767
RVBD1294	thrA		Essential	Essential	76	0.9377	2.084	2.068	2.1	0.037	-0.031	0.108	10.944	6.518	15.605	-0.547	-0.581	-0.509	0.072	0.392	0.353	0.435	0.082	TRUE	-7.277	-8.32	-6.081
RVBD1295	thrC		Essential	Essential	109	0.882	2.106	2.096	2.117	-0.1	-0.164	-0.042	15.195	9.894	20.737	-0.704	-0.741	-0.667	0.075	0.445	0.417	0.476	0.06	TRUE	-9.982	-11.046	-8.896
RVBD1296	thrB		Essential	Essential	101	0.9553	3.837	3.821	3.851	-0.015	-0.026	-0.004	15.728	13.817	17.755	-0.791	-0.798	-0.784	0.015	0.643	0.63	0.656	0.026	TRUE	-6.224	-6.495	-5.926
RVBD1297	rho		Essential	Essential	130	0.9541	1.656	1.644	1.668	-0.03	-0.07	0.014	6.203	5.129	7.399	-0.711	-0.736	-0.689	0.047	0.57	0.535	0.602	0.067	TRUE	-7.554	-8.403	-6.694
RVBD1298	rpmE		NonEssential	Essential	6	0.1796	2.916	2.338	3.455	-0.039	-0.513	0.575	11.895	4.811	19.44	-0.669	-0.756	-0.591	0.166	0.367	0.146	0.596	0.45	FALSE	-10.49	-15.632	-4.006
RVBD1299	prfA		Essential	Essential	73	0.8387	2.29	2.277	2.305	-0.018	-0.086	0.051	7.875	5.577	10.379	-0.714	-0.753	-0.674	0.08	0.481	0.437	0.527	0.091	TRUE	-8.59	-9.852	-7.326
RVBD1300	hemK		Essential	Essential	77	0.9346	3.628	3.58	3.676	-0.039	-0.106	0.025	11.066	5.751	17.439	-0.354	-0.388	-0.319	0.069	0.361	0.299	0.426	0.127	TRUE	-5.119	-6.045	-4.165
RVBD1301	RVBD1301		Essential	Essential	50	0.9628	3.498	3.455	3.541	0.008	-0.063	0.082	11.704	6.576	17.38	-0.404	-0.442	-0.367	0.076	0.361	0.309	0.415	0.106	TRUE	-5.473	-6.501	-4.385
RVBD1302	rfe		Essential	Essential	233	0.9552	6.927	6.916	6.938	-0.035	-0.067	0.001	10.34	8.205	12.416	-0.669	-0.69	-0.65	0.039	0.621	0.6	0.642	0.042	TRUE	-5.018	-5.567	-4.53
RVBD1303	RVBD1303		NonEssential	Essential	12	0.2677	3.785	3.722	3.846	-0.041	-0.56	0.637	12.915	6.453	20.297	-0.827	-0.863	-0.794	0.068	0.327	0.139	0.506	0.368	FALSE	-12.365	-16.768	-6.645
RVBD1304	atpB		Essential	Essential	78	0.9455	2.224	2.21	2.237	-0.066	-0.115	-0.012	10.374	7.491	13.504	-0.62	-0.65	-0.593	0.057	0.478	0.439	0.512	0.073	TRUE	-8.113	-9.064	-7.209
RVBD1305	atpE	bedaquiline	Essential	NonEssential	7	0.8672	2.811	2.596	3.031	0.026	-0.017	0.071	13.387	10.457	16.472	-0.891	-0.917	-0.864	0.053	0.551	0.52	0.581	0.061	TRUE	-8.676	-9.572	-7.661
RVBD1306	atpF		Essential	Essential	64	0.9708	2.18	2.165	2.195	-0.044	-0.106	0.02	8.336	6.068	10.654	-0.733	-0.766	-0.701	0.066	0.514	0.476	0.551	0.075	TRUE	-8.713	-9.892	-7.618
RVBD1307	atpH		Essential	Essential	124	0.9525	2.181	2.17	2.193	0.038	-0.017	0.094	4.666	3.756	5.731	-0.74	-0.77	-0.71	0.059	0.525	0.482	0.565	0.083	TRUE	-7.703	-8.778	-6.635
RVBD1308	atpA		Essential	Essential	117	0.9627	2.275	2.26	2.29	0.014	-0.051	0.087	7.678	5.525	9.856	-0.66	-0.693	-0.631	0.062	0.375	0.338	0.408	0.07	TRUE	-9.273	-10.332	-8.28
RVBD1309	atpG		Essential	Essential	66	0.9198	3.286	3.266	3.307	-0.121	-0.207	-0.03	8.736	5.528	12.181	-0.763	-0.806	-0.714	0.092	0.541	0.493	0.59	0.097	TRUE	-9.292	-10.661	-7.694
RVBD1310	atpD		Essential	Essential	123	0.9627	2.119	2.108	2.13	-0.04	-0.089	0.01	8.855	6.835	10.81	-0.685	-0.71	-0.66	0.05	0.486	0.459	0.515	0.056	TRUE	-8.575	-9.445	-7.716
RVBD1311	atpC		Uncertain	Essential	50	0.9192	1.852	1.833	1.873	-0.056	-0.183	0.068	11.366	6.227	17.43	-0.719	-0.768	-0.668	0.099	0.321	0.254	0.383	0.128	TRUE	-11.881	-13.551	-10.141
RVBD1312	RVBD1312		NonEssential	Essential	7	0.0628	5.385	4.98	5.782	0.107	-0.306	0.659	11.381	4.843	19.94	-0.342	-0.453	-0.238	0.215	0.455	0.13	0.76	0.63	FALSE	-3.402	-8.322	3.279
RVBD1313c	RVBD1313c		NonEssential	NonEssential	8	0.2453	4.706	3.644	5.695	0.203	-0.01	0.551	12.661	6.376	19.961	-0.026	-0.045	-0.007	0.038	0.308	0.149	0.486	0.338	FALSE	0.912	-0.626	3.351
RVBD1314c	RVBD1314c		NonEssential	NonEssential	5	0.211	5.95	3.99	7.965	0.186	-0.003	0.511	13.069	6.48	19.594	-0.013	-0.027	0.001	0.028	0.263	0.112	0.424	0.312	FALSE	0.732	-0.429	2.556
RVBD1315	murA		Essential	Essential	120	0.922	6.275	6.255	6.298	-0.016	-0.03	-0.002	8.552	7.486	9.587	-0.886	-0.896	-0.876	0.019	0.737	0.714	0.762	0.048	TRUE	-4.654	-5.082	-4.24
RVBD1316c	ogt		NonEssential	NonEssential	7	0.3956	5.959	4.554	7.498	0.189	0.003	0.491	13.127	7.017	20.572	-0.005	-0.016	0.007	0.023	0.251	0.115	0.4	0.285	FALSE	0.913	-0.121	2.53
RVBD1317c	alkA		NonEssential	NonEssential	10	0.2678	4.215	3.268	5.111	0.209	0.005	0.569	12.507	6.4	20.171	-0.012	-0.027	0.004	0.031	0.324	0.143	0.526	0.383	FALSE	1.319	-0.3	3.867
RVBD1318c	RVBD1318c		NonEssential	NonEssential	12	0.268	3.092	2.178	3.993	0.224	0.013	0.577	13.159	7.351	20.067	-0.004	-0.014	0.006	0.02	0.294	0.133	0.482	0.348	FALSE	1.413	-0.09	4.115
RVBD1319c	RVBD1319c		NonEssential	NonEssential	11	0.2711	2.907	2.02	3.846	0.198	-0.009	0.557	13.302	6.646	20.408	-0.022	-0.031	-0.012	0.02	0.285	0.117	0.47	0.353	FALSE	0.948	-0.444	3.548
RVBD1320c	RVBD1320c		NonEssential	NonEssential	13	0.2775	1.31	0.827	1.787	0.219	0.019	0.534	12.738	7.113	19.257	-0.006	-0.017	0.005	0.022	0.317	0.154	0.475	0.321	FALSE	1.598	-0.009	4.302
RVBD1321	RVBD1321		NonEssential	NonEssential	7	0.2977	5.472	4.903	6.062	0.199	-0.046	0.594	11.228	4.484	18.933	-0.066	-0.112	-0.019	0.094	0.402	0.177	0.646	0.469	FALSE	0.826	-1.563	4.52
RVBD1322	RVBD1322		NonEssential	NonEssential	4	0.3316	6.782	4.912	8.654	0.124	-0.01	0.344	12.411	5.65	20.827	-0.003	-0.026	0.021	0.047	0.234	0.087	0.403	0.316	FALSE	0.588	-0.377	1.704
RVBD1322A	RVBD1322A		NonEssential	NonEssential	11	0.2703	2.409	1.488	3.414	0.212	0.008	0.548	13.53	7.367	20.5	-0.002	-0.01	0.006	0.016	0.28	0.13	0.462	0.332	FALSE	1.324	-0.022	3.774
RVBD1323	fadA4		NonEssential	NonEssential	5	0.3709	6.112	4.412	7.788	0.182	0.002	0.466	12.264	5.869	19.585	-0.014	-0.033	0.006	0.039	0.291	0.134	0.471	0.337	FALSE	0.87	-0.349	2.733
RVBD1324	RVBD1324		NonEssential	NonEssential	5	0.2637	6.193	4.731	7.605	0.207	-0.031	0.591	11.911	5.362	19.846	-0.039	-0.07	-0.006	0.064	0.353	0.145	0.587	0.442	FALSE	0.905	-1.111	3.841
RVBD1325c	PE-PGRS24		NonEssential	NonEssential	7	0.3838	3.727	2.689	4.728	0.152	-0.112	0.515	10.666	3.947	19.423	-0.106	-0.2	-0.02	0.18	0.438	0.159	0.739	0.58	FALSE	0.194	-3.376	4.485
RVBD1326c	glgB		Essential	Essential	230	0.9817	3.198	3.191	3.205	-0.069	-0.131	-0.006	8.787	6.855	10.878	-0.788	-0.815	-0.761	0.054	0.345	0.314	0.376	0.062	TRUE	-11.661	-12.512	-10.777
RVBD1327c	glgE		Essential	Essential	171	0.9552	2.203	2.193	2.213	0.056	0.002	0.11	4.498	3.637	5.406	-0.783	-0.81	-0.757	0.053	0.455	0.422	0.493	0.071	TRUE	-8.952	-9.927	-8.018
RVBD1328	glgP		NonEssential	NonEssential	19	0.2874	5.077	4.9	5.249	0.19	-0.042	0.545	11.157	5.034	18.955	-0.072	-0.112	-0.034	0.078	0.397	0.177	0.613	0.436	FALSE	0.538	-1.648	3.747
RVBD1329c	dinG		NonEssential	NonEssential	11	0.196	4.551	4.177	4.982	0.193	-0.038	0.571	12.47	5.844	20.114	-0.054	-0.077	-0.03	0.047	0.337	0.135	0.548	0.413	FALSE	0.641	-1.257	3.819
RVBD1330c	pncB1		NonEssential	NonEssential	8	0.2429	5.551	4.68	6.474	0.22	-0.014	0.632	12.106	5.873	19.643	-0.043	-0.064	-0.022	0.042	0.381	0.159	0.627	0.468	FALSE	1.057	-0.957	4.575
RVBD1331	RVBD1331		NonEssential	NonEssential	4	0.26	6.226	4.263	8.203	0.167	-0.004	0.466	12.601	6.043	19.999	-0.015	-0.036	0.006	0.042	0.26	0.103	0.428	0.326	FALSE	0.541	-0.643	2.188
RVBD1332	RVBD1332		NonEssential	NonEssential	7	0.2632	5.196	4.216	6.203	0.188	-0.069	0.554	11.039	4.272	19.527	-0.083	-0.155	-0.018	0.137	0.417	0.166	0.672	0.505	FALSE	0.567	-2.295	4.229
RVBD1333	RVBD1333		NonEssential	NonEssential	8	0.2356	2.707	1.409	4.204	0.208	-0.028	0.58	11.769	4.877	19.827	-0.033	-0.08	0.012	0.092	0.356	0.135	0.593	0.458	FALSE	1.244	-1.29	4.841
RVBD1334	mec		NonEssential	NonEssential	5	0.4557	6.203	4.662	7.836	0.126	-0.052	0.385	10.41	3.625	19.067	-0.044	-0.109	0.013	0.122	0.379	0.121	0.636	0.515	FALSE	0.418	-1.635	2.807
RVBD1335	cysO		NonEssential	NonEssential	8	0.2106	4.713	3.567	5.902	0.226	0.005	0.599	12.252	6.19	19.61	-0.022	-0.039	-0.006	0.033	0.364	0.161	0.583	0.422	FALSE	1.383	-0.484	4.453
RVBD1336	cysM		NonEssential	NonEssential	7	0.2247	4.3	3.43	5.238	0.178	-0.065	0.58	12.195	5.644	20.148	-0.076	-0.111	-0.039	0.073	0.355	0.127	0.6	0.473	FALSE	0.258	-1.994	3.697
RVBD1337	RVBD1337		NonEssential	NonEssential	7	0.2132	6.206	5.652	6.766	0.119	-0.281	0.662	10.924	3.933	19.02	-0.269	-0.412	-0.134	0.278	0.449	0.149	0.754	0.605	FALSE	-1.918	-6.688	3.701
RVBD1338	murI		Essential	Essential	74	0.9409	6.283	6.262	6.304	-0.013	-0.028	0.003	16.552	13.872	19.458	-0.975	-0.986	-0.965	0.021	0.567	0.546	0.59	0.044	TRUE	-8.142	-8.595	-7.669
RVBD1339	RVBD1339		NonEssential	Essential	9	0.2519	12.44	12.048	12.789	0.091	-0.228	0.539	11.134	4.571	18.68	-0.263	-0.323	-0.208	0.115	0.385	0.162	0.62	0.459	FALSE	-6.026	-7.937	-3.466
RVBD1340	rphA		NonEssential	NonEssential	6	0.2499	4.203	3.674	4.72	0.071	-0.191	0.419	11.066	4.852	18.924	-0.252	-0.341	-0.174	0.167	0.358	0.199	0.536	0.337	FALSE	-3.083	-6.038	0.17
RVBD1341	RVBD1341		NonEssential	NonEssential	6	0.4108	5.482	3.824	7.102	0.155	-0.006	0.425	12.473	6.093	20.315	-0.018	-0.036	-0.001	0.035	0.255	0.108	0.419	0.312	FALSE	0.465	-0.641	1.971
RVBD1342c	RVBD1342c		Essential	NonEssential	50	0.898	3.057	3.012	3.104	0	-0.027	0.031	8.75	4.088	14.043	-0.155	-0.172	-0.137	0.035	0.66	0.557	0.753	0.196	TRUE	-1.182	-1.748	-0.575
RVBD1343c	lprD		Essential	Essential	37	0.8839	1.297	1.264	1.329	-0.004	-0.06	0.05	10.015	6.792	13.767	-0.452	-0.48	-0.421	0.059	0.45	0.398	0.502	0.104	TRUE	-5.945	-6.951	-4.927
RVBD1344	mbtL		NonEssential	NonEssential	6	0.1783	5.665	4.019	7.451	0.193	0.006	0.509	13.208	6.941	20.441	-0.003	-0.017	0.009	0.026	0.266	0.111	0.427	0.316	FALSE	1.006	-0.128	2.783
RVBD1345	mbtM		NonEssential	NonEssential	7	0.2631	5.793	5.086	6.5	0.191	-0.033	0.524	11.411	4.475	18.698	-0.06	-0.098	-0.025	0.074	0.38	0.182	0.599	0.417	FALSE	0.662	-1.351	3.41
RVBD1346	mbtN		NonEssential	NonEssential	6	0.4076	5.931	4.467	7.32	0.163	-0.008	0.456	11.958	5.497	19.9	-0.031	-0.048	-0.013	0.035	0.303	0.141	0.491	0.35	FALSE	0.476	-0.755	2.375
RVBD1347c	mbtK		NonEssential	NonEssential	5	0.3818	6.176	4.345	8.062	0.182	-0.001	0.497	12.845	6.401	20.092	-0.017	-0.033	-0.003	0.03	0.273	0.113	0.447	0.334	FALSE	0.675	-0.461	2.511
RVBD1348	irtA		Essential	Essential	300	0.9416	2.968	2.959	2.977	-0.026	-0.039	-0.012	11.48	9.442	13.549	-0.492	-0.5	-0.483	0.018	0.603	0.581	0.628	0.046	TRUE	-4.742	-5.078	-4.418
RVBD1349	irtB		Essential	NonEssential	171	0.9794	1.709	1.692	1.726	-0.012	-0.019	-0.006	9.239	5.568	12.92	-0.071	-0.075	-0.067	0.009	0.577	0.526	0.632	0.106	TRUE	-0.885	-1.023	-0.737
RVBD1350	fabG2		NonEssential	NonEssential	7	0.1439	5.343	4.395	6.325	0.195	-0.029	0.554	12.828	7.031	20.238	-0.039	-0.054	-0.022	0.033	0.314	0.129	0.515	0.385	FALSE	0.646	-0.909	3.321
RVBD1351	RVBD1351		NonEssential	NonEssential	5	0.4385	5.186	4.364	6.036	0.136	-0.125	0.473	10.13	3.291	18.122	-0.124	-0.214	-0.034	0.18	0.463	0.158	0.762	0.604	FALSE	-0.095	-3.33	3.893
RVBD1352	RVBD1352		NonEssential	NonEssential	5	0.4395	5.138	3.911	6.325	0.146	-0.061	0.405	10.298	3.592	18.51	-0.056	-0.121	0.006	0.127	0.402	0.15	0.666	0.516	FALSE	0.585	-1.631	3.465
RVBD1353c	RVBD1353c		NonEssential	NonEssential	6	0.2371	5.363	3.691	7.203	0.204	0.005	0.538	13.278	7.216	20.64	-0.014	-0.025	-0.002	0.024	0.297	0.128	0.485	0.356	FALSE	0.956	-0.375	3.219
RVBD1354c	RVBD1354c		NonEssential	NonEssential	10	0.2994	5.054	3.991	6.149	0.204	-0.013	0.551	11.853	5.447	19.74	-0.032	-0.059	-0.004	0.055	0.366	0.159	0.586	0.427	FALSE	1.076	-0.798	4.073
RVBD1355c	moeY		NonEssential	NonEssential	14	0.2977	3.03	2.269	3.836	0.21	0.002	0.558	12.352	5.836	19.617	-0.026	-0.047	-0.004	0.043	0.358	0.16	0.56	0.4	FALSE	1.27	-0.669	4.333
RVBD1356c	RVBD1356c		NonEssential	NonEssential	7	0.2907	4.967	3.453	6.45	0.227	0.018	0.58	12.739	6.695	20.015	0.001	-0.011	0.012	0.023	0.313	0.136	0.515	0.38	FALSE	1.472	-0.009	3.96
RVBD1357c	RVBD1357c		NonEssential	NonEssential	11	0.2132	2.664	1.673	3.592	0.222	0.019	0.579	13.192	7.029	20.176	-0.006	-0.014	0.003	0.017	0.314	0.14	0.499	0.359	FALSE	1.469	-0.119	4.146
RVBD1358	RVBD1358		NonEssential	NonEssential	14	0.2704	5.516	5.147	5.891	0.219	-0.007	0.579	12.026	5.681	19.531	-0.032	-0.055	-0.006	0.049	0.365	0.172	0.588	0.417	FALSE	1.207	-0.765	4.03
RVBD1359	RVBD1359		NonEssential	NonEssential	11	0.2804	5.865	5.491	6.271	0.199	-0.027	0.597	12.659	5.774	20.311	-0.033	-0.055	-0.012	0.043	0.308	0.125	0.517	0.392	FALSE	0.834	-0.7	3.604
RVBD1360	RVBD1360		NonEssential	NonEssential	9	0.289	5.699	5.136	6.235	0.207	-0.034	0.545	10.936	4.713	18.885	-0.066	-0.113	-0.019	0.094	0.428	0.206	0.657	0.451	FALSE	1.021	-1.605	4.215
RVBD1361c	PPE19		NonEssential	NonEssential	8	0.4306	4.358	3.564	5.134	0.093	-0.07	0.312	10.355	3.566	18.221	-0.095	-0.146	-0.044	0.103	0.413	0.174	0.65	0.475	FALSE	-0.562	-2.521	1.854
RVBD1362c	RVBD1362c		NonEssential	NonEssential	5	0.2581	6.388	4.633	8.082	0.212	-0.006	0.593	12.652	6.525	20.487	-0.016	-0.033	-0.001	0.033	0.33	0.14	0.549	0.41	FALSE	1.081	-0.442	3.624
RVBD1363c	RVBD1363c		NonEssential	NonEssential	5	0.4733	5.945	4.268	7.635	0.104	-0.023	0.321	12.201	5.115	20.733	-0.015	-0.036	0.004	0.04	0.257	0.082	0.449	0.367	FALSE	0.267	-0.62	1.587
RVBD1364c	RVBD1364c		NonEssential	NonEssential	9	0.2227	5.885	4.943	6.876	0.216	-0.026	0.603	11.885	5.256	19.467	-0.053	-0.089	-0.021	0.068	0.405	0.156	0.66	0.504	FALSE	0.865	-1.361	4.338
RVBD1365c	rsfA		NonEssential	NonEssential	5	0.2965	6.608	4.753	8.203	0.113	-0.012	0.322	12.862	6.381	19.759	-0.016	-0.033	0.003	0.037	0.22	0.089	0.357	0.268	FALSE	0.134	-0.663	1.076
RVBD1366	RVBD1366		NonEssential	NonEssential	7	0.2555	4.563	3.997	5.072	0.207	-0.059	0.577	10.541	4.041	18.788	-0.079	-0.152	-0.012	0.139	0.449	0.197	0.706	0.508	FALSE	1.078	-2.324	5.134
RVBD1367c	RVBD1367c		NonEssential	NonEssential	10	0.2629	4.662	4.015	5.388	0.2	-0.021	0.583	11.793	5.132	19.295	-0.045	-0.076	-0.016	0.059	0.38	0.147	0.641	0.493	FALSE	0.969	-1.135	4.31
RVBD1368	lprF		NonEssential	NonEssential	5	0.2528	5.944	4.618	7.368	0.206	-0.01	0.561	11.774	5.157	19.169	-0.027	-0.061	0.005	0.067	0.352	0.147	0.567	0.42	FALSE	1.022	-0.805	3.79
RVBD1370c	RVBD1370c		NonEssential	NonEssential	1	0	5.791	3.406	8.093	0.07	-0.81	0.891	10.379	3.45	18.871	-0.581	-1.183	0.003	1.186	0.51	0.14	0.875	0.735	FALSE	-4.902	-19.742	10.075
RVBD1371	RVBD1371		NonEssential	NonEssential	25	0.3079	4.443	4.369	4.517	0.187	-0.048	0.554	11.498	4.925	18.669	-0.075	-0.103	-0.045	0.058	0.374	0.175	0.596	0.422	FALSE	0.562	-1.504	3.631
RVBD1372	RVBD1372		NonEssential	NonEssential	7	0.2885	4.796	3.447	5.981	0.2	-0.002	0.517	11.927	5.488	19.983	-0.025	-0.054	0.004	0.059	0.346	0.158	0.545	0.387	FALSE	1.059	-0.712	3.613
RVBD1373	RVBD1373		NonEssential	NonEssential	9	0.3019	5.688	5.423	5.956	0.188	-0.109	0.617	10.98	4.388	19.625	-0.113	-0.193	-0.034	0.159	0.441	0.148	0.717	0.569	FALSE	0.36	-2.85	4.926
RVBD1374c	RVBD1374c		NonEssential	NonEssential	6	0.5259	5.804	4.151	7.42	0.123	0.002	0.336	13.246	6.866	21.169	-0.003	-0.017	0.01	0.027	0.209	0.088	0.352	0.264	FALSE	0.476	-0.233	1.491
RVBD1375	RVBD1375		NonEssential	NonEssential	6	0.2363	5.856	4.6	7.232	0.161	-0.189	0.618	11.363	4.41	19.92	-0.14	-0.25	-0.029	0.222	0.414	0.123	0.714	0.591	FALSE	-0.384	-4.157	4.366
RVBD1376	RVBD1376		NonEssential	NonEssential	10	0.2955	5.403	5.132	5.671	0.203	-0.043	0.553	11.044	4.548	18.229	-0.074	-0.115	-0.033	0.082	0.421	0.204	0.64	0.437	FALSE	0.892	-1.447	4.277
RVBD1377c	RVBD1377c		NonEssential	NonEssential	7	0.3899	5.075	3.396	6.59	0.175	0.012	0.465	13.582	7.193	20.909	0	-0.012	0.012	0.024	0.242	0.099	0.404	0.305	FALSE	0.905	-0.072	2.45
RVBD1378c	RVBD1378c		NonEssential	NonEssential	5	0.2571	2.332	1.185	3.616	0.09	-0.481	0.788	10.414	3.661	19.078	-0.391	-0.729	-0.032	0.697	0.48	0.122	0.831	0.709	FALSE	-3.66	-14.353	7.501
RVBD1379	pyrR		NonEssential	Essential	5	0.3596	7.197	6.391	8.037	-0.058	-0.569	0.631	11.163	4.693	20.038	-0.7	-0.855	-0.541	0.314	0.345	0.125	0.589	0.465	FALSE	-10.887	-16.008	-4.895
RVBD1380	pyrB		Essential	Essential	119	0.8934	1.99	1.977	2.003	-0.028	-0.051	-0.004	19.425	14.62	24.655	-0.588	-0.604	-0.572	0.032	0.613	0.588	0.638	0.049	TRUE	-5.581	-6.107	-5.05
RVBD1381	pyrC		Essential	Essential	85	0.8528	1.768	1.744	1.791	-0.006	-0.022	0.009	13.937	11.193	16.826	-0.645	-0.655	-0.634	0.021	0.605	0.582	0.628	0.046	TRUE	-5.974	-6.446	-5.555
RVBD1382	RVBD1382		Essential	Essential	45	0.9495	1.982	1.958	2.006	-0.077	-0.162	0.019	9.705	5.159	14.916	-0.621	-0.672	-0.569	0.104	0.51	0.445	0.58	0.135	TRUE	-7.898	-9.571	-6.126
RVBD1383	carA		Essential	Essential	78	0.8784	1.906	1.885	1.927	-0.045	-0.098	0.006	8.614	5.648	11.936	-0.621	-0.654	-0.589	0.066	0.626	0.578	0.676	0.098	TRUE	-6.028	-7.13	-4.837
RVBD1384	carB		Essential	Essential	212	0.9488	1.98	1.97	1.99	-0.009	-0.017	-0.001	19.598	16.537	22.616	-0.56	-0.565	-0.554	0.011	0.555	0.542	0.568	0.026	TRUE	-5.823	-6.048	-5.604
RVBD1385	pyrF		Essential	Essential	64	0.9252	2.859	2.837	2.88	-0.02	-0.042	0.003	18.016	12.879	23.343	-0.685	-0.701	-0.67	0.031	0.52	0.501	0.539	0.038	TRUE	-7.577	-8.085	-7.124
RVBD1386	PE15		NonEssential	NonEssential	5	0.2614	3.537	2.661	4.432	0.144	-0.074	0.46	11.548	4.631	19.86	-0.046	-0.117	0.022	0.139	0.309	0.088	0.524	0.436	FALSE	0.155	-2.29	3.027
RVBD1387	PPE20		NonEssential	NonEssential	18	0.3095	2.908	2.416	3.373	0.217	0.013	0.552	12.929	6.968	20.016	-0.005	-0.016	0.006	0.022	0.3	0.135	0.469	0.335	FALSE	1.39	-0.061	3.803
RVBD1388	mihF		NonEssential	Essential	5	0.3404	6.845	6.35	7.401	-0.032	-0.661	0.633	10.423	3.46	19.203	-0.801	-1.068	-0.499	0.569	0.393	0.141	0.652	0.511	FALSE	-10.645	-17.88	-2.238
RVBD1389	gmk		Essential	Essential	53	0.9605	1.486	1.456	1.515	0.006	-0.103	0.119	10.28	6.234	14.687	-0.596	-0.641	-0.553	0.088	0.299	0.246	0.354	0.107	TRUE	-9.721	-11.144	-8.22
RVBD1390	rpoZ		Essential	Essential	15	0.7757	1.901	1.82	1.99	-0.079	-0.313	0.218	10.975	4.34	19.071	-0.484	-0.594	-0.379	0.215	0.185	0.054	0.331	0.278	FALSE	-9.28	-12.262	-6.12
RVBD1391	dfp		Essential	Essential	123	0.9117	3.288	3.275	3.3	-0.021	-0.073	0.033	12.834	9.273	16.468	-0.589	-0.62	-0.559	0.062	0.424	0.394	0.453	0.059	TRUE	-7.601	-8.514	-6.758
RVBD1392	metK		Essential	Essential	89	0.9267	3.78	3.765	3.794	-0.016	-0.057	0.026	8.316	6.638	9.885	-0.747	-0.772	-0.722	0.05	0.501	0.472	0.53	0.059	TRUE	-8.169	-8.975	-7.406
RVBD1393c	RVBD1393c		NonEssential	NonEssential	20	0.289	1.083	0.851	1.322	0.227	0.018	0.547	12.636	6.467	19.186	-0.011	-0.02	-0.002	0.017	0.337	0.178	0.509	0.33	FALSE	1.699	-0.098	4.591
RVBD1394c	cyp132		NonEssential	NonEssential	8	0.1963	3.829	2.496	4.986	0.217	-0.006	0.561	12.595	6.2	19.343	-0.023	-0.037	-0.008	0.029	0.341	0.168	0.538	0.37	FALSE	1.18	-0.58	3.872
RVBD1395	RVBD1395		NonEssential	NonEssential	9	0.1456	5.799	5.127	6.496	0.228	-0.003	0.619	12.33	6.248	19.599	-0.026	-0.042	-0.01	0.032	0.378	0.15	0.617	0.467	FALSE	1.396	-0.491	4.441
RVBD1396c	PE-PGRS25		NonEssential	NonEssential	4	0.1726	5.418	4.056	6.762	0.14	-0.28	0.637	10.293	3.57	19.16	-0.202	-0.431	0.017	0.448	0.454	0.151	0.777	0.626	FALSE	-0.884	-6.993	5.46
RVBD1397c	vapC10		NonEssential	NonEssential	6	0.3698	5.926	4.352	7.586	0.172	-0.001	0.47	13.056	6.971	20.721	-0.01	-0.024	0.005	0.029	0.248	0.11	0.396	0.286	FALSE	0.657	-0.318	2.291
RVBD1398c	vapB10		NonEssential	NonEssential	4	0.2144	6.316	4.608	8.191	0.174	-0.027	0.508	12.237	5.85	20.144	-0.024	-0.054	0.006	0.06	0.281	0.11	0.473	0.363	FALSE	0.592	-0.855	2.642
RVBD1399c	nlhH		NonEssential	NonEssential	9	0.2615	4.796	3.7	5.941	0.209	0.003	0.552	12.778	6.564	19.996	-0.02	-0.035	-0.004	0.031	0.316	0.148	0.508	0.36	FALSE	1.023	-0.505	3.339
RVBD1400c	lipI		NonEssential	NonEssential	11	0.2548	3.777	3.346	4.231	0.196	-0.109	0.622	11.075	4.339	19.475	-0.076	-0.186	0.024	0.211	0.395	0.123	0.673	0.55	FALSE	0.66	-3.066	5.305
RVBD1401	RVBD1401		NonEssential	Essential	9	0.2321	4.247	4.169	4.333	0.065	-0.32	0.52	11.361	5.418	18.448	-0.439	-0.493	-0.382	0.111	0.481	0.26	0.678	0.418	FALSE	-4.24	-8.468	1.254
RVBD1402	priA		Essential	Essential	194	0.9662	1.322	1.294	1.347	-0.006	-0.013	0.001	12.614	11.12	14.14	-0.382	-0.387	-0.377	0.009	0.508	0.489	0.526	0.037	TRUE	-4.39	-4.592	-4.183
RVBD1403c	RVBD1403c		NonEssential	NonEssential	8	0.2245	1.914	0.874	2.952	0.183	-0.232	0.748	10.546	3.603	19.234	-0.205	-0.41	0	0.41	0.496	0.159	0.839	0.68	FALSE	-0.282	-7.418	8.399
RVBD1404	RVBD1404		NonEssential	NonEssential	5	0.241	7.193	5.538	9.073	0.136	-0.125	0.512	11.286	4.261	19.519	-0.117	-0.195	-0.042	0.152	0.37	0.142	0.618	0.476	FALSE	-0.916	-3.434	2.233
RVBD1405c	RVBD1405c		NonEssential	NonEssential	12	0.4463	3.615	2.968	4.29	0.164	-0.01	0.433	11.986	5.463	19.047	-0.021	-0.036	-0.007	0.029	0.281	0.123	0.447	0.324	FALSE	0.648	-0.562	2.552
RVBD1406	fmt		Essential	Essential	86	0.9409	4.032	3.971	4.091	-0.017	-0.059	0.027	8.105	5.484	11.009	-0.42	-0.445	-0.395	0.05	0.532	0.472	0.591	0.119	TRUE	-4.341	-5.168	-3.538
RVBD1407	fmu		NonEssential	NonEssential	5	0.1352	6.099	4.422	7.758	0.179	-0.024	0.508	12.875	6.397	20.052	-0.037	-0.057	-0.017	0.041	0.279	0.123	0.456	0.334	FALSE	0.29	-1.022	2.265
RVBD1408	rpe		Essential	Essential	84	0.9117	2.287	2.272	2.303	-0.029	-0.07	0.012	16.545	11.803	21.432	-0.614	-0.639	-0.592	0.047	0.408	0.383	0.432	0.048	TRUE	-8.485	-9.182	-7.803
RVBD1409	ribG		Essential	Essential	74	0.8948	3.288	3.259	3.317	-0.023	-0.106	0.066	9.482	4.252	15.357	-0.375	-0.425	-0.328	0.097	0.436	0.337	0.537	0.2	TRUE	-4.853	-6.288	-3.444
RVBD1410c	RVBD1410c		NonEssential	NonEssential	20	0.2837	6.623	6.527	6.717	0.215	0.068	0.38	12.358	8.657	16.198	-0.109	-0.124	-0.093	0.031	0.555	0.499	0.609	0.11	FALSE	1.446	-0.123	3.142
RVBD1411c	lprG		NonEssential	NonEssential	7	0.3988	6.291	5.993	6.572	0.083	-0.116	0.433	13.151	6.523	20.218	-0.132	-0.147	-0.119	0.028	0.235	0.099	0.387	0.287	FALSE	-1.136	-2.244	0.604
RVBD1412	ribC		NonEssential	Essential	4	0.3941	5.247	3.751	6.657	0.086	-0.478	0.708	10.402	3.675	19.206	-0.71	-1.019	-0.396	0.623	0.588	0.318	0.844	0.526	FALSE	-5.178	-14.592	4.429
RVBD1413	RVBD1413		NonEssential	NonEssential	7	0.4032	5.68	4.109	7.151	0.169	0.003	0.467	12.982	6.288	20.059	-0.004	-0.014	0.008	0.023	0.239	0.095	0.397	0.302	FALSE	0.792	-0.123	2.405
RVBD1414	RVBD1414		NonEssential	NonEssential	5	0.4323	4.211	2.446	6.003	0.125	-0.335	0.699	10.322	3.49	18.654	-0.282	-0.556	-0.019	0.537	0.472	0.158	0.82	0.662	FALSE	-1.814	-9.463	6.214
RVBD1415	ribA2		Essential	Essential	74	0.937	1.271	1.253	1.292	-0.028	-0.111	0.054	13.357	8.36	18.648	-0.698	-0.739	-0.658	0.082	0.289	0.253	0.326	0.073	TRUE	-11.851	-13.154	-10.642
RVBD1416	ribH		Essential	Essential	33	0.9393	3.628	3.554	3.712	0.01	-0.017	0.037	18.563	13.871	23.715	-0.688	-0.707	-0.67	0.037	0.552	0.52	0.584	0.064	TRUE	-6.44	-7.093	-5.771
RVBD1417	RVBD1417		NonEssential	NonEssential	6	0.1625	5.327	4.327	6.258	0.214	-0.042	0.631	11.559	4.994	19.824	-0.058	-0.105	-0.011	0.094	0.413	0.146	0.692	0.546	FALSE	1.018	-1.586	5.071
RVBD1418	lprH		NonEssential	NonEssential	7	0.3498	5.522	4.238	6.706	0.175	-0.012	0.505	12.909	6.69	20.821	-0.019	-0.036	-0.002	0.034	0.266	0.102	0.45	0.348	FALSE	0.63	-0.572	2.68
RVBD1419	RVBD1419		NonEssential	NonEssential	6	0.2877	5.037	3.511	6.45	0.191	-0.001	0.505	12.363	6.129	20.023	-0.016	-0.037	0.003	0.041	0.304	0.126	0.497	0.372	FALSE	0.947	-0.517	3.17
RVBD1420	uvrC		NonEssential	NonEssential	16	0.0951	5.09	4.815	5.369	0.174	-0.086	0.577	12.256	5.558	20.416	-0.116	-0.151	-0.081	0.069	0.408	0.156	0.68	0.524	FALSE	-0.188	-2.764	3.753
RVBD1421	RVBD1421		NonEssential	NonEssential	6	0.2392	7.224	6.036	8.439	0.122	-0.232	0.569	11.286	4.107	20.42	-0.191	-0.313	-0.063	0.251	0.391	0.127	0.684	0.556	FALSE	-1.715	-5.349	2.661
RVBD1422	RVBD1422		NonEssential	NonEssential	6	0.29	5.033	4.033	6.053	0.162	-0.289	0.713	10.697	3.651	19.4	-0.192	-0.419	0.032	0.451	0.455	0.125	0.801	0.675	FALSE	-0.476	-6.973	6.614
RVBD1423	whiA		Essential	Essential	68	0.7573	1.63	1.585	1.672	-0.015	-0.06	0.028	9.298	4.966	14.179	-0.279	-0.307	-0.252	0.055	0.496	0.417	0.576	0.159	TRUE	-3.526	-4.435	-2.641
RVBD1424c	RVBD1424c		NonEssential	NonEssential	11	0.1062	3.123	2.075	4.129	0.236	0.009	0.609	13.132	7.239	20.311	-0.007	-0.016	0.002	0.018	0.346	0.154	0.579	0.425	FALSE	1.68	-0.087	4.938
RVBD1425	RVBD1425		NonEssential	NonEssential	13	0.3113	5.508	4.926	6.077	0.209	-0.016	0.544	11.647	4.792	18.967	-0.038	-0.064	-0.008	0.055	0.377	0.175	0.584	0.41	FALSE	1.084	-0.864	3.794
RVBD1426c	lipO		NonEssential	NonEssential	7	0.1465	0.453	0.243	0.654	0.218	-0.01	0.601	12.682	6.069	19.734	-0.021	-0.039	-0.005	0.034	0.337	0.132	0.567	0.436	FALSE	1.498	-0.547	5.073
RVBD1427c	fadD12		NonEssential	NonEssential	13	0.2744	2.28	1.828	2.728	0.209	-0.004	0.581	13.034	6.944	20.367	-0.014	-0.027	-0.001	0.026	0.31	0.124	0.527	0.403	FALSE	1.319	-0.317	4.353
RVBD1428c	RVBD1428c		NonEssential	NonEssential	15	0.3343	3.447	2.722	4.192	0.21	-0.001	0.561	12.981	6.912	20.239	-0.008	-0.019	0.003	0.021	0.294	0.123	0.48	0.357	FALSE	1.256	-0.209	3.839
RVBD1429	RVBD1429		NonEssential	NonEssential	7	0.2355	5.874	4.989	6.793	0.222	-0.052	0.672	10.891	4.038	19.511	-0.071	-0.145	0.003	0.148	0.442	0.171	0.73	0.559	FALSE	1.093	-2.125	5.168
RVBD1430	PE16		NonEssential	NonEssential	22	0.2149	5.556	5.431	5.682	0.215	-0.034	0.595	11.466	4.458	18.707	-0.064	-0.106	-0.026	0.079	0.43	0.185	0.669	0.485	FALSE	1.165	-1.339	4.747
RVBD1431	RVBD1431		NonEssential	NonEssential	24	0.3079	4.707	4.588	4.835	0.208	-0.04	0.561	11.481	5.376	19.055	-0.064	-0.09	-0.037	0.052	0.409	0.212	0.626	0.414	FALSE	1.047	-1.302	4.484
RVBD1432	RVBD1432		NonEssential	NonEssential	8	0.2938	5.224	4.941	5.503	0.176	-0.099	0.583	11.481	4.461	20.188	-0.105	-0.162	-0.049	0.114	0.386	0.138	0.618	0.48	FALSE	0.157	-2.438	4.016
RVBD1433	RVBD1433		NonEssential	NonEssential	6	0.3739	4.14	2.727	5.521	0.183	-0.015	0.473	11.594	4.664	18.917	-0.034	-0.067	-0.003	0.064	0.337	0.148	0.528	0.38	FALSE	0.813	-0.934	3.325
RVBD1434	RVBD1434		Uncertain	NonEssential	2	0.0017	6.54	4.204	9.158	0.157	-0.5	0.874	10.412	3.03	19.323	-0.311	-0.734	0.179	0.913	0.518	0.146	0.862	0.717	FALSE	-1.252	-12.153	9.337
RVBD1435c	RVBD1435c		NonEssential	NonEssential	5	0.2985	6.346	4.607	8.135	0.146	-0.085	0.499	12.13	5.844	20.164	-0.094	-0.121	-0.068	0.053	0.302	0.128	0.5	0.371	FALSE	-0.845	-2.458	1.512
RVBD1436	gap		Essential	Essential	54	0.9898	1.735	1.707	1.765	-0.176	-0.252	-0.1	11.408	5.344	17.865	-0.538	-0.581	-0.496	0.085	0.454	0.367	0.543	0.176	TRUE	-8.621	-9.986	-7.228
RVBD1437	pgk		Essential	Essential	114	0.9525	2.211	2.194	2.226	0	-0.069	0.08	9.46	4.582	15.29	-0.308	-0.339	-0.279	0.06	0.336	0.268	0.404	0.135	TRUE	-4.668	-5.675	-3.708
RVBD1438	tpi		Essential	Essential	32	0.9368	3.107	2.893	3.318	-0.024	-0.058	0.009	9.364	6.46	12.557	-0.602	-0.626	-0.58	0.046	0.673	0.625	0.718	0.093	TRUE	-4.834	-5.652	-3.986
RVBD1439c	RVBD1439c		NonEssential	NonEssential	5	0.2581	5.82	4.064	7.615	0.225	0.014	0.574	12.549	6.538	19.913	0.001	-0.016	0.018	0.034	0.323	0.138	0.514	0.375	FALSE	1.439	-0.127	3.819
RVBD1440	secG		NonEssential	Essential	5	0.2943	7.217	6.136	8.348	-0.134	-0.583	0.468	10.691	3.597	19.745	-0.591	-0.816	-0.37	0.447	0.355	0.112	0.633	0.521	FALSE	-8.954	-14.147	-2.877
RVBD1441c	PE-PGRS26		NonEssential	NonEssential	6	0.4318	1.012	0.394	1.573	0.118	-0.134	0.483	11.32	4.281	19.706	-0.101	-0.193	-0.005	0.188	0.334	0.105	0.586	0.481	FALSE	-0.487	-3.812	3.593
RVBD1442	bisC		NonEssential	NonEssential	17	0.2894	4.534	4.413	4.649	0.177	-0.064	0.554	11.676	4.961	19.273	-0.087	-0.12	-0.059	0.062	0.37	0.159	0.601	0.442	FALSE	0.275	-1.977	3.35
RVBD1443c	RVBD1443c		NonEssential	NonEssential	5	0.3197	5.892	4.711	7.052	0.085	-0.055	0.299	10.545	3.672	19.244	-0.066	-0.12	-0.012	0.108	0.376	0.147	0.628	0.481	FALSE	-0.237	-2.027	1.707
RVBD1444c	RVBD1444c		NonEssential	NonEssential	2	0.0275	6.721	4.38	8.989	0.159	-0.46	0.887	10.227	3.422	19.212	-0.292	-0.72	0.168	0.888	0.515	0.144	0.868	0.723	FALSE	-1.097	-10.696	9.62
RVBD1445c	devB		NonEssential	NonEssential	10	0.0809	3.694	2.462	4.797	0.235	0.004	0.611	12.676	6.741	19.478	-0.018	-0.029	-0.006	0.023	0.368	0.149	0.607	0.458	FALSE	1.565	-0.372	5.036
RVBD1446c	opcA		NonEssential	NonEssential	5	0.2266	5.637	3.876	7.529	0.21	0	0.54	12.833	6.544	20.138	-0.011	-0.028	0.007	0.035	0.313	0.138	0.504	0.366	FALSE	1.173	-0.339	3.364
RVBD1447c	zwf2		NonEssential	NonEssential	23	0.2869	2.449	2.06	2.836	0.196	-0.008	0.55	13.116	7.457	20.409	-0.023	-0.034	-0.012	0.022	0.296	0.119	0.475	0.356	FALSE	0.965	-0.581	3.622
RVBD1448c	tal		NonEssential	NonEssential	6	0.3889	5.935	4.549	7.368	0.168	-0.023	0.483	12.825	6.614	20.353	-0.029	-0.045	-0.012	0.033	0.272	0.115	0.466	0.351	FALSE	0.428	-0.673	2.471
RVBD1449c	tkt		Essential	Essential	187	0.9471	3.168	3.158	3.178	-0.023	-0.047	0.001	12.959	10.332	15.653	-0.689	-0.705	-0.674	0.031	0.562	0.539	0.582	0.043	TRUE	-6.886	-7.414	-6.369
RVBD1450c	PE-PGRS27		NonEssential	NonEssential	11	0.3072	5.304	4.456	6.137	0.189	-0.019	0.501	12.891	6.715	20.541	-0.035	-0.052	-0.018	0.035	0.308	0.137	0.489	0.352	FALSE	0.626	-0.76	2.917
RVBD1451	ctaB		Essential	Essential	116	0.9708	0.97	0.953	0.986	0.047	-0.001	0.098	9.281	6.971	11.992	-0.456	-0.476	-0.436	0.04	0.316	0.287	0.349	0.062	TRUE	-7.117	-7.84	-6.442
RVBD1452c	PE-PGRS28		NonEssential	NonEssential	4	0.1456	6.128	4.174	8.193	0.208	0.007	0.548	12.429	6.112	19.532	-0.009	-0.03	0.014	0.043	0.306	0.139	0.495	0.356	FALSE	1.105	-0.338	3.386
RVBD1453	RVBD1453		NonEssential	NonEssential	6	0.1952	5.406	4.968	5.805	0.189	-0.103	0.599	11.254	4.467	19.242	-0.119	-0.179	-0.061	0.119	0.458	0.178	0.756	0.578	FALSE	0.569	-2.639	5.036
RVBD1454c	qor		NonEssential	NonEssential	10	0.3063	3.341	2.186	4.412	0.209	0.01	0.547	13.144	6.926	19.863	-0.013	-0.022	-0.004	0.018	0.299	0.148	0.483	0.335	FALSE	1.142	-0.284	3.58
RVBD1455	RVBD1455		NonEssential	NonEssential	8	0.2063	5.884	5.031	6.759	0.196	-0.024	0.551	12.893	6.024	20.566	-0.027	-0.049	-0.005	0.045	0.305	0.132	0.514	0.383	FALSE	0.839	-0.767	3.195
RVBD1456c	RVBD1456c		Essential	Essential	103	0.9606	1.927	1.901	1.953	-0.009	-0.023	0.004	8.912	7.387	10.55	-0.452	-0.462	-0.443	0.019	0.59	0.555	0.625	0.071	TRUE	-4.477	-4.905	-4.034
RVBD1457c	RVBD1457c		Essential	NonEssential	92	0.8664	3.468	3.443	3.492	-0.013	-0.029	0.005	12.347	6.715	18.385	-0.139	-0.15	-0.128	0.021	0.576	0.518	0.629	0.111	TRUE	-1.406	-1.724	-1.076
RVBD1458c	RVBD1458c		Essential	NonEssential	55	0.8767	3.351	3.321	3.383	0.007	-0.03	0.047	9.753	4.782	15.554	-0.143	-0.162	-0.126	0.036	0.396	0.316	0.476	0.161	TRUE	-1.803	-2.358	-1.246
RVBD1459c	RVBD1459c		Essential	Essential	206	0.9409	4.801	4.79	4.812	-0.019	-0.031	-0.007	8.352	7.305	9.401	-0.573	-0.581	-0.565	0.017	0.751	0.727	0.774	0.047	TRUE	-3.274	-3.591	-2.957
RVBD1460	RVBD1460		NonEssential	NonEssential	6	0.343	3.241	2.538	3.976	0.088	-0.5	0.704	10.241	3.504	18.728	-0.455	-0.762	-0.135	0.627	0.508	0.177	0.822	0.646	FALSE	-3.916	-13.892	6.61
RVBD1461	RVBD1461		Essential	Essential	174	0.9794	1.778	1.76	1.796	-0.047	-0.077	-0.014	12.077	9.797	14.654	-0.762	-0.782	-0.742	0.04	0.593	0.573	0.615	0.042	TRUE	-7.788	-8.455	-7.131
RVBD1462	RVBD1462		Essential	Essential	79	0.9644	2.194	2.177	2.211	-0.061	-0.098	-0.025	12.967	9.501	16.983	-0.798	-0.822	-0.772	0.05	0.626	0.6	0.65	0.05	TRUE	-7.604	-8.391	-6.798
RVBD1463	RVBD1463		Essential	Essential	101	0.9352	2.019	2.003	2.035	-0.016	-0.058	0.027	12.218	9.833	14.822	-0.791	-0.815	-0.767	0.048	0.493	0.47	0.516	0.046	TRUE	-9.298	-10.121	-8.542
RVBD1464	csd		Essential	Essential	121	0.9621	3.014	2.999	3.029	0.02	-0.011	0.049	5.894	4.953	6.732	-0.592	-0.609	-0.573	0.036	0.576	0.545	0.607	0.062	TRUE	-5.383	-6.041	-4.785
RVBD1465	RVBD1465		Essential	NonEssential	33	0.911	3.603	3.543	3.663	0.009	-0.022	0.044	11.101	5.299	17.813	-0.158	-0.177	-0.139	0.037	0.536	0.459	0.608	0.149	TRUE	-1.442	-2.041	-0.866
RVBD1466	RVBD1466		Uncertain	NonEssential	2	0.0455	6.931	4.535	9.124	0.198	-0.374	0.859	10.222	3.399	18.65	-0.185	-0.565	0.197	0.762	0.504	0.146	0.85	0.704	FALSE	0.08	-8.433	9.396
RVBD1467c	fadE15		NonEssential	NonEssential	18	0.3159	1.8	1.296	2.29	0.208	-0.003	0.564	13.01	6.909	19.774	-0.018	-0.027	-0.008	0.019	0.308	0.142	0.488	0.347	FALSE	1.244	-0.278	4.055
RVBD1468c	PE-PGRS29		NonEssential	NonEssential	10	0.2465	3.037	1.94	4.072	0.206	0.001	0.544	12.488	6.242	19.936	-0.019	-0.033	-0.004	0.028	0.32	0.131	0.499	0.367	FALSE	1.129	-0.577	3.746
RVBD1469	ctpD		NonEssential	NonEssential	13	0.3079	4.406	3.716	5.04	0.204	-0.033	0.573	11.728	4.85	19.35	-0.044	-0.074	-0.011	0.063	0.363	0.147	0.581	0.435	FALSE	0.942	-1.129	4.197
RVBD1470	trxA		NonEssential	NonEssential	5	0.4418	5.795	4.643	6.978	0.107	-0.046	0.302	10.527	3.495	18.613	-0.046	-0.09	-0.002	0.089	0.363	0.137	0.599	0.463	FALSE	0.158	-1.461	1.908
RVBD1471	trxB1		NonEssential	NonEssential	6	0.2598	5.976	4.281	7.762	0.146	0.002	0.386	13.485	7.36	20.877	-0.01	-0.022	0.004	0.026	0.22	0.098	0.356	0.258	FALSE	0.463	-0.308	1.616
RVBD1472	echA12		NonEssential	NonEssential	8	0.3343	3.977	3.194	4.754	0.18	-0.052	0.487	10.831	4.33	18.569	-0.072	-0.114	-0.029	0.085	0.404	0.187	0.624	0.437	FALSE	0.585	-1.767	3.779
RVBD1473	RVBD1473		NonEssential	NonEssential	6	0.2385	5.421	4.657	6.167	0.192	-0.141	0.634	10.818	3.905	19.43	-0.15	-0.249	-0.049	0.2	0.474	0.176	0.777	0.602	FALSE	-0.04	-4.282	5.075
RVBD1473A	RVBD1473A		NonEssential	NonEssential	5	0.24	5.845	4.047	7.537	0.165	0.005	0.443	12.648	6.616	19.884	-0.004	-0.02	0.013	0.033	0.243	0.099	0.396	0.297	FALSE	0.732	-0.269	2.13
RVBD1474c	RVBD1474c		NonEssential	NonEssential	7	0.2473	4.676	3.339	6.01	0.206	-0.01	0.573	13.031	6.715	20.287	-0.021	-0.038	-0.006	0.032	0.299	0.12	0.481	0.361	FALSE	0.909	-0.587	3.386
RVBD1475c	acn		Essential	Essential	237	0.9627	3.862	3.848	3.877	0.004	-0.001	0.01	16.83	14.86	18.952	-0.616	-0.62	-0.612	0.007	0.828	0.819	0.838	0.019	TRUE	-2.181	-2.336	-2.014
RVBD1476	RVBD1476		Essential	Essential	79	0.894	7.273	7.24	7.305	0.004	-0.085	0.094	9.093	5.551	13.529	-0.549	-0.596	-0.506	0.09	0.456	0.397	0.515	0.117	TRUE	-4.984	-6.105	-3.802
RVBD1477	ripA		Essential	Essential	139	0.9627	6.227	6.21	6.246	-0.036	-0.05	-0.022	18.139	14.407	22.181	-0.886	-0.896	-0.877	0.019	0.669	0.654	0.684	0.03	TRUE	-5.701	-6.022	-5.362
RVBD1478	RVBD1478		NonEssential	NonEssential	7	0.2097	4.756	3.163	6.3	0.203	-0.015	0.551	13.002	7.084	20.341	-0.026	-0.039	-0.014	0.026	0.308	0.132	0.484	0.352	FALSE	0.857	-0.594	3.444
RVBD1479	moxR1		Essential	Essential	158	0.921	7.455	7.442	7.467	-0.022	-0.088	0.05	10.398	6.797	14.032	-0.68	-0.715	-0.64	0.075	0.475	0.44	0.51	0.07	TRUE	-6.27	-7.188	-5.374
RVBD1480	RVBD1480		Essential	Essential	65	0.9605	6.254	6.234	6.271	-0.053	-0.151	0.05	9.235	5.543	13.276	-0.837	-0.893	-0.782	0.111	0.472	0.418	0.528	0.11	TRUE	-8.315	-9.83	-6.85
RVBD1481	RVBD1481		Essential	Essential	126	0.9662	8.856	8.838	8.873	0.003	-0.033	0.041	11.96	7.091	17.518	-0.28	-0.301	-0.259	0.042	0.456	0.417	0.5	0.084	TRUE	-2.389	-2.835	-1.942
RVBD1482c	RVBD1482c		NonEssential	NonEssential	12	0.2251	1.356	0.889	1.794	0.221	-0.009	0.606	12.385	6.125	19.802	-0.025	-0.04	-0.01	0.03	0.366	0.16	0.61	0.45	FALSE	1.567	-0.626	5.223
RVBD1483	fabG1		Essential	Essential	50	0.8798	4.28	4.261	4.298	-0.166	-0.292	-0.029	12.706	6.664	18.823	-0.813	-0.871	-0.753	0.118	0.416	0.357	0.475	0.117	TRUE	-11.068	-12.702	-9.117
RVBD1484	inhA	ethionamide	Essential	Essential	77	0.9112	4.311	4.294	4.328	0.017	-0.104	0.126	6.997	4.595	9.686	-0.833	-0.889	-0.774	0.115	0.404	0.35	0.458	0.108	TRUE	-9.913	-11.583	-8.214
RVBD1485	hemZ		Essential	Essential	70	0.7254	4.321	4.146	4.502	-0.007	-0.015	0.002	19.906	15.601	24.207	-0.35	-0.356	-0.344	0.012	0.542	0.508	0.577	0.068	TRUE	-3.427	-3.705	-3.139
RVBD1486c	RVBD1486c		NonEssential	NonEssential	11	0.2759	2.215	1.307	3.084	0.201	0.01	0.539	13.473	7.532	20.821	-0.008	-0.017	0.002	0.02	0.274	0.117	0.443	0.326	FALSE	1.215	-0.16	3.496
RVBD1487	RVBD1487		NonEssential	NonEssential	9	0.3209	3.556	2.496	4.511	0.181	-0.057	0.53	11.406	4.579	19.551	-0.05	-0.113	0.014	0.127	0.352	0.129	0.578	0.449	FALSE	0.715	-1.91	4.032
RVBD1488	RVBD1488		NonEssential	NonEssential	12	0.2721	4.795	4.582	4.999	0.208	-0.029	0.546	11.137	4.698	18.468	-0.062	-0.1	-0.023	0.077	0.421	0.21	0.629	0.419	FALSE	1.135	-1.475	4.252
RVBD1489	RVBD1489		NonEssential	NonEssential	5	0.2551	7.037	5.418	8.67	0.205	-0.009	0.578	12.34	5.944	20.106	-0.022	-0.044	0	0.044	0.327	0.132	0.55	0.418	FALSE	0.942	-0.608	3.483
RVBD1489A	RVBD1489A		NonEssential	NonEssential	5	0.463	5.736	4.582	6.938	0.06	-0.084	0.26	10.175	3.124	18.717	-0.083	-0.133	-0.036	0.097	0.381	0.147	0.645	0.497	FALSE	-0.641	-2.15	1.313
RVBD1490	RVBD1490		NonEssential	NonEssential	24	0.2976	3.816	3.608	4.05	0.193	-0.007	0.526	12.916	6.576	19.733	-0.031	-0.042	-0.02	0.022	0.31	0.143	0.481	0.338	FALSE	0.826	-0.653	3.264
RVBD1491c	RVBD1491c		NonEssential	NonEssential	8	0.2742	4.588	3.282	5.954	0.183	-0.01	0.516	13.189	6.8	20.157	-0.028	-0.04	-0.015	0.025	0.292	0.123	0.458	0.335	FALSE	0.651	-0.634	2.858
RVBD1492	mutA		NonEssential	NonEssential	17	0.2465	3.534	3.387	3.683	0.146	-0.119	0.534	12.074	5.171	20.234	-0.11	-0.164	-0.061	0.104	0.346	0.125	0.594	0.468	FALSE	-0.386	-2.895	3.234
RVBD1493	mutB		NonEssential	NonEssential	20	0.3166	4.457	4.335	4.57	0.19	-0.05	0.584	11.659	5.116	20.065	-0.072	-0.115	-0.029	0.086	0.39	0.143	0.647	0.504	FALSE	0.665	-1.959	4.305
RVBD1494	mazE4		NonEssential	NonEssential	2	0.0163	6.552	4.585	8.729	0.228	-0.274	0.825	10.554	3.402	19.162	-0.142	-0.411	0.12	0.531	0.5	0.136	0.863	0.727	FALSE	0.567	-6.803	8.031
RVBD1496	RVBD1496		NonEssential	NonEssential	8	0.2235	5.119	4.554	5.757	0.223	-0.01	0.585	11.957	5.416	19.206	-0.031	-0.054	-0.007	0.048	0.371	0.188	0.575	0.387	FALSE	1.301	-0.683	4.377
RVBD1497	lipL		NonEssential	NonEssential	11	0.0841	3.805	2.906	4.709	0.238	-0.005	0.629	12.892	6.771	20.035	-0.022	-0.035	-0.011	0.025	0.357	0.15	0.58	0.43	FALSE	1.491	-0.483	4.91
RVBD1498A	RVBD1498A		NonEssential	NonEssential	7	0.2551	4.698	3.221	6.175	0.208	-0.001	0.561	12.612	6.209	19.99	-0.016	-0.032	-0.002	0.03	0.322	0.129	0.545	0.416	FALSE	1.153	-0.432	3.757
RVBD1498c	RVBD1498c		NonEssential	NonEssential	10	0.07	0.042	-0.051	0.137	0.227	0.016	0.607	13.724	8.413	20.172	-0.012	-0.015	-0.009	0.007	0.332	0.138	0.528	0.39	FALSE	1.694	-0.198	5.043
RVBD1499	RVBD1499		NonEssential	NonEssential	5	0.5314	6.456	5.153	7.77	0.091	-0.062	0.272	9.669	3.448	18.083	-0.069	-0.135	0.001	0.137	0.455	0.19	0.714	0.524	FALSE	0.023	-1.843	2.198
RVBD1500	RVBD1500		NonEssential	NonEssential	14	0.3201	3.831	3.704	3.972	0.165	-0.124	0.568	11.211	4.331	19.544	-0.124	-0.194	-0.06	0.134	0.417	0.14	0.685	0.546	FALSE	-0.111	-3.375	4.222
RVBD1501	RVBD1501		NonEssential	NonEssential	18	0.2088	3.87	3.614	4.157	0.217	-0.007	0.618	12.553	6.423	20.367	-0.031	-0.051	-0.011	0.04	0.354	0.136	0.589	0.452	FALSE	1.173	-0.824	4.487
RVBD1502	RVBD1502		NonEssential	NonEssential	14	0.2702	3.725	3.494	3.971	0.191	-0.037	0.543	11.97	5.766	19.936	-0.053	-0.082	-0.023	0.058	0.353	0.151	0.569	0.419	FALSE	0.736	-1.301	3.872
RVBD1505c	RVBD1505c		NonEssential	NonEssential	5	0.3934	5.518	3.947	7.143	0.164	-0.02	0.443	11.732	5.122	19.848	-0.022	-0.05	0.007	0.056	0.305	0.127	0.499	0.372	FALSE	0.679	-0.715	2.678
RVBD1506c	RVBD1506c		NonEssential	NonEssential	10	0.2811	3.74	2.57	4.94	0.192	-0.002	0.512	13.514	7.641	20.474	-0.01	-0.019	-0.001	0.018	0.271	0.123	0.442	0.32	FALSE	0.948	-0.301	3.039
RVBD1507A	RVBD1507A		NonEssential	NonEssential	12	0.3113	2.882	2.109	3.662	0.194	0.001	0.522	13.148	6.783	20.32	-0.015	-0.026	-0.005	0.021	0.288	0.126	0.473	0.347	FALSE	1.028	-0.336	3.342
RVBD1507c	RVBD1507c		NonEssential	NonEssential	5	0.4044	5.486	3.807	7.301	0.18	-0.003	0.473	12.368	5.55	19.613	-0.012	-0.032	0.01	0.043	0.292	0.128	0.47	0.342	FALSE	0.879	-0.396	2.724
RVBD1508A	RVBD1508A		NonEssential	NonEssential	7	0.4123	4.667	3.62	5.719	0.162	-0.057	0.482	10.584	4.179	19.026	-0.06	-0.113	-0.009	0.104	0.385	0.146	0.625	0.479	FALSE	0.498	-1.695	3.694
RVBD1508c	RVBD1508c		NonEssential	NonEssential	25	0.3153	3.458	3.222	3.693	0.199	0	0.536	12.987	6.921	19.769	-0.018	-0.028	-0.009	0.019	0.294	0.147	0.467	0.319	FALSE	0.998	-0.428	3.331
RVBD1509	RVBD1509		NonEssential	NonEssential	13	0.2797	2.729	2.071	3.331	0.222	-0.003	0.618	12.87	6.959	19.611	-0.031	-0.04	-0.022	0.018	0.354	0.172	0.555	0.383	FALSE	1.331	-0.619	4.588
RVBD1510	RVBD1510		NonEssential	NonEssential	13	0.2993	4.984	4.792	5.178	0.192	-0.044	0.525	10.894	4.471	18.542	-0.072	-0.12	-0.022	0.098	0.417	0.189	0.646	0.457	FALSE	0.851	-1.516	4.223
RVBD1511	gmdA		NonEssential	NonEssential	8	0.2798	5.384	4.944	5.738	0.177	-0.078	0.559	10.946	4.148	18.841	-0.114	-0.169	-0.062	0.107	0.434	0.193	0.68	0.487	FALSE	0.222	-2.475	3.946
RVBD1512	epiA		NonEssential	NonEssential	6	0.2527	6.011	4.765	7.368	0.162	-0.172	0.648	10.556	3.848	19.128	-0.17	-0.301	-0.037	0.264	0.459	0.159	0.765	0.606	FALSE	-0.424	-4.774	4.692
RVBD1513	RVBD1513		NonEssential	NonEssential	14	0.2874	4.945	4.742	5.142	0.191	-0.062	0.58	11.736	4.993	19.862	-0.064	-0.103	-0.028	0.074	0.372	0.144	0.629	0.485	FALSE	0.666	-1.626	4.095
RVBD1514c	RVBD1514c		NonEssential	NonEssential	7	0.0626	5.173	3.723	6.724	0.237	0.006	0.615	12.661	6.667	19.817	-0.008	-0.021	0.006	0.027	0.366	0.146	0.601	0.455	FALSE	1.657	-0.155	4.789
RVBD1515c	RVBD1515c		NonEssential	NonEssential	12	0.263	2.407	1.693	3.124	0.223	0.005	0.552	12.427	6.158	19.393	-0.014	-0.025	-0.003	0.022	0.346	0.152	0.543	0.392	FALSE	1.568	-0.187	4.637
RVBD1516c	RVBD1516c		NonEssential	NonEssential	11	0.2745	2.568	1.671	3.456	0.182	-0.019	0.514	12.779	6.058	20.416	-0.027	-0.052	-0.002	0.05	0.302	0.116	0.523	0.407	FALSE	0.852	-0.867	3.583
RVBD1517	RVBD1517		NonEssential	NonEssential	15	0.289	5.39	4.815	5.957	0.214	0.001	0.566	12.657	6.652	19.836	-0.019	-0.034	-0.003	0.031	0.313	0.156	0.496	0.34	FALSE	1.136	-0.32	3.544
RVBD1518	RVBD1518		NonEssential	NonEssential	11	0.2874	4.634	4.393	4.867	0.171	-0.056	0.531	11.918	5.724	19.546	-0.077	-0.101	-0.053	0.048	0.35	0.155	0.556	0.4	FALSE	0.249	-1.6	3.207
RVBD1519	RVBD1519		NonEssential	NonEssential	4	0.3085	6.996	5.26	8.63	0.057	-0.049	0.211	10.697	3.781	18.939	-0.031	-0.07	0.008	0.078	0.315	0.083	0.571	0.487	FALSE	-0.023	-1.092	1.14
RVBD1520	RVBD1520		NonEssential	NonEssential	11	0.3137	5.171	4.583	5.779	0.21	0	0.529	11.851	5.713	19.145	-0.022	-0.043	-0.002	0.042	0.341	0.167	0.526	0.358	FALSE	1.176	-0.385	3.845
RVBD1521	fadD25		NonEssential	NonEssential	22	0.2702	1.823	1.644	1.998	0.237	0.006	0.596	12.092	6.713	18.697	-0.032	-0.045	-0.019	0.026	0.396	0.226	0.575	0.349	FALSE	1.828	-0.41	5.375
RVBD1522c	mmpL12		NonEssential	NonEssential	27	0.2916	0.141	0.051	0.224	0.209	0.002	0.541	13.515	7.853	19.914	-0.017	-0.023	-0.012	0.011	0.295	0.15	0.46	0.311	FALSE	1.268	-0.267	4.007
RVBD1523	RVBD1523		NonEssential	NonEssential	12	0.2422	4.694	4.197	5.195	0.209	-0.008	0.56	12.568	6.314	20.091	-0.03	-0.048	-0.012	0.036	0.339	0.149	0.533	0.384	FALSE	1.097	-0.605	3.812
RVBD1524	RVBD1524		NonEssential	NonEssential	7	0.0856	4.737	4.402	5.06	0.176	-0.153	0.657	11.313	4.617	19.574	-0.153	-0.213	-0.084	0.13	0.431	0.124	0.719	0.595	FALSE	-0.208	-3.662	4.924
RVBD1525	wbbL2		NonEssential	NonEssential	8	0.1911	5.404	4.799	5.953	0.19	-0.054	0.584	12.045	5.544	19.541	-0.068	-0.098	-0.038	0.059	0.36	0.124	0.593	0.469	FALSE	0.403	-1.65	3.595
RVBD1526c	RVBD1526c		NonEssential	NonEssential	12	0.2222	3.072	2.601	3.551	0.219	-0.003	0.581	12.281	5.855	19.149	-0.018	-0.034	-0.001	0.033	0.352	0.139	0.559	0.42	FALSE	1.497	-0.422	4.782
RVBD1527c	pks5		NonEssential	NonEssential	35	0.2942	1.535	1.196	1.872	0.218	0.02	0.555	13.366	7.398	20.015	-0.003	-0.011	0.003	0.014	0.29	0.137	0.463	0.326	FALSE	1.457	-0.013	4.151
RVBD1528c	papA4		NonEssential	NonEssential	8	0.253	4.154	2.914	5.449	0.209	-0.004	0.572	13.101	6.501	20.417	-0.017	-0.03	-0.002	0.029	0.308	0.132	0.513	0.381	FALSE	1.108	-0.461	3.785
RVBD1529	fadD24		NonEssential	NonEssential	15	0.3063	5.209	4.996	5.419	0.184	-0.04	0.513	11.6	5.343	19.491	-0.065	-0.105	-0.029	0.076	0.395	0.166	0.64	0.474	FALSE	0.63	-1.507	3.716
RVBD1530	adh		NonEssential	NonEssential	5	0.4031	5.56	4.062	7.045	0.128	-0.159	0.473	10.121	3.061	19.212	-0.124	-0.259	0.012	0.271	0.453	0.154	0.76	0.606	FALSE	-0.223	-4.067	4.162
RVBD1531	RVBD1531		NonEssential	NonEssential	7	0.2632	5.614	4.539	6.607	0.203	-0.016	0.57	11.928	5.666	19.957	-0.037	-0.063	-0.012	0.051	0.35	0.149	0.571	0.422	FALSE	0.88	-0.846	3.649
RVBD1532c	RVBD1532c		NonEssential	NonEssential	5	0.2879	6.175	4.362	7.954	0.156	0.001	0.402	12.737	6.437	19.608	-0.008	-0.025	0.009	0.034	0.239	0.111	0.385	0.274	FALSE	0.603	-0.331	1.915
RVBD1533	RVBD1533		NonEssential	NonEssential	6	0.2598	5.839	4.972	6.669	0.214	-0.02	0.578	11.587	4.75	19.144	-0.043	-0.077	-0.008	0.069	0.396	0.186	0.642	0.456	FALSE	1.176	-1.02	4.208
RVBD1534	RVBD1534		NonEssential	NonEssential	6	0.4592	5.839	4.078	7.639	0.111	-0.008	0.336	12.535	5.652	20.032	-0.005	-0.021	0.011	0.031	0.226	0.067	0.401	0.334	FALSE	0.397	-0.442	1.507
RVBD1535	RVBD1535		NonEssential	NonEssential	5	0.3688	5.741	3.706	7.566	0.162	-0.009	0.463	13.083	6.617	19.987	-0.018	-0.034	-0.003	0.031	0.246	0.105	0.392	0.287	FALSE	0.472	-0.579	2.016
RVBD1536	ileS		Essential	Essential	340	0.9794	1.908	1.901	1.914	-0.019	-0.035	-0.002	10.35	8.998	11.786	-0.708	-0.719	-0.697	0.022	0.573	0.545	0.601	0.057	TRUE	-7.285	-7.849	-6.777
RVBD1537	dinX		NonEssential	NonEssential	10	0.259	5.926	5.656	6.187	0.204	-0.059	0.631	11.035	4.745	18.881	-0.104	-0.149	-0.053	0.096	0.461	0.2	0.726	0.526	FALSE	0.702	-2.204	4.922
RVBD1538c	ansA		NonEssential	NonEssential	5	0.5094	4.168	2.48	5.756	0.062	-0.244	0.417	10.232	3.316	18.99	-0.14	-0.323	0.033	0.356	0.415	0.081	0.759	0.677	FALSE	-1.109	-5.847	3.99
RVBD1539	lspA		Essential	Essential	76	0.9794	4.699	4.681	4.719	0.006	-0.005	0.018	8.958	7.936	10.028	-0.516	-0.524	-0.508	0.015	0.782	0.76	0.804	0.044	TRUE	-2.064	-2.36	-1.773
RVBD1540	RVBD1540		Essential	NonEssential	58	0.9439	5.996	5.95	6.041	0.004	-0.008	0.016	10.23	6.906	13.841	-0.169	-0.177	-0.161	0.016	0.715	0.674	0.757	0.083	TRUE	-0.779	-1.016	-0.534
RVBD1541c	lprI		NonEssential	NonEssential	9	0.2382	3.984	2.884	5.099	0.218	0.006	0.599	12.583	6.524	19.95	-0.013	-0.028	0.002	0.03	0.324	0.136	0.533	0.397	FALSE	1.334	-0.363	4.007
RVBD1542c	glbN		NonEssential	NonEssential	7	0.5124	5.063	3.522	6.766	0.121	-0.002	0.319	11.796	5.083	19.122	-0.012	-0.024	0.001	0.025	0.257	0.108	0.423	0.315	FALSE	0.448	-0.373	1.647
RVBD1543	RVBD1543		NonEssential	NonEssential	7	0.2788	5.461	4.513	6.285	0.202	-0.02	0.534	11.985	5.848	19.587	-0.033	-0.058	-0.009	0.05	0.355	0.153	0.553	0.4	FALSE	1.029	-0.774	3.701
RVBD1544	RVBD1544		NonEssential	NonEssential	13	0.2844	5.273	4.945	5.603	0.204	-0.007	0.529	11.803	6.147	18.703	-0.045	-0.066	-0.026	0.04	0.37	0.209	0.535	0.326	FALSE	0.933	-0.822	3.477
RVBD1545	RVBD1545		NonEssential	NonEssential	6	0.2436	6.144	4.432	7.998	0.13	0.004	0.338	13.396	7.052	20.663	-0.005	-0.017	0.009	0.026	0.209	0.086	0.337	0.251	FALSE	0.475	-0.187	1.504
RVBD1547	dnaE1		Essential	Essential	377	0.973	2.967	2.915	3.024	-0.026	-0.044	-0.009	18.237	16.13	20.549	-0.926	-0.936	-0.915	0.021	0.43	0.412	0.447	0.035	TRUE	-11.916	-12.337	-11.465
RVBD1548c	PPE21		NonEssential	NonEssential	9	0.2993	3.785	2.516	5.033	0.206	0.003	0.551	12.854	6.987	19.997	-0.013	-0.024	-0.002	0.022	0.3	0.137	0.469	0.332	FALSE	1.127	-0.314	3.5
RVBD1549	fadD11.1		NonEssential	NonEssential	6	0.4723	5.767	4.19	7.355	0.136	0.002	0.383	12.63	5.919	20.877	-0.003	-0.02	0.015	0.035	0.236	0.089	0.399	0.31	FALSE	0.631	-0.227	1.959
RVBD1550	fadD11		NonEssential	NonEssential	9	0.2157	4.893	4.078	5.703	0.225	-0.01	0.637	12.467	6.102	19.084	-0.031	-0.046	-0.016	0.029	0.356	0.14	0.578	0.438	FALSE	1.225	-0.704	4.472
RVBD1551	plsB1		NonEssential	NonEssential	19	0.2606	5.089	4.926	5.26	0.224	-0.019	0.579	11.45	5.277	19.354	-0.046	-0.077	-0.015	0.062	0.417	0.201	0.631	0.43	FALSE	1.363	-0.789	4.799
RVBD1552	frdA		NonEssential	NonEssential	15	0.286	5.296	5.032	5.555	0.202	-0.03	0.559	11.806	5.159	19.064	-0.041	-0.068	-0.014	0.054	0.362	0.169	0.585	0.416	FALSE	0.984	-0.889	4.033
RVBD1553	frdB		NonEssential	NonEssential	10	0.2946	3.973	3.218	4.788	0.218	0.002	0.539	12.315	6.15	18.808	-0.023	-0.037	-0.011	0.027	0.354	0.192	0.538	0.346	FALSE	1.393	-0.364	4.087
RVBD1554	frdC		NonEssential	NonEssential	8	0.247	5.695	5.046	6.283	0.194	-0.057	0.574	11.533	4.798	19.48	-0.068	-0.115	-0.024	0.091	0.364	0.153	0.6	0.447	FALSE	0.581	-1.642	3.843
RVBD1555	frdD		NonEssential	NonEssential	5	0.2235	6.024	4.935	7.119	0.206	-0.048	0.577	11.404	4.878	19.614	-0.057	-0.1	-0.01	0.09	0.399	0.161	0.649	0.488	FALSE	0.945	-1.331	4.472
RVBD1556	RVBD1556		NonEssential	NonEssential	6	0.3404	4.791	3.458	6.122	0.154	-0.334	0.71	10.414	3.323	19.04	-0.253	-0.51	-0.005	0.505	0.499	0.154	0.827	0.674	FALSE	-1.002	-8.267	6.703
RVBD1557	mmpL6		NonEssential	NonEssential	15	0.2976	3.129	2.733	3.526	0.202	-0.026	0.537	11.793	5.614	19.255	-0.049	-0.074	-0.025	0.049	0.36	0.181	0.56	0.379	FALSE	0.953	-1.127	3.996
RVBD1558	RVBD1558		NonEssential	NonEssential	5	0.5244	5.801	3.677	7.998	0.053	-0.15	0.347	10.592	3.527	18.652	-0.086	-0.188	0.013	0.2	0.354	0.067	0.672	0.605	FALSE	-0.838	-3.606	1.992
RVBD1559	ilvA		Essential	Essential	80	0.973	1.907	1.894	1.921	0.016	-0.054	0.095	12.583	8.232	17.448	-0.606	-0.64	-0.572	0.068	0.309	0.275	0.341	0.066	TRUE	-9.609	-10.607	-8.58
RVBD1560	vapB11		NonEssential	NonEssential	3	0.394	6.911	5.182	8.445	0.147	-0.096	0.482	10.592	3.833	19	-0.08	-0.156	-0.002	0.155	0.419	0.141	0.707	0.566	FALSE	0.107	-2.615	3.354
RVBD1561	vapC11		NonEssential	NonEssential	6	0.4809	5.835	4.326	7.434	0.102	-0.015	0.313	12.44	5.997	20.153	-0.017	-0.033	-0.003	0.03	0.226	0.079	0.387	0.308	FALSE	0.196	-0.531	1.316
RVBD1562c	treZ		NonEssential	NonEssential	13	0.2492	4.869	4.223	5.493	0.234	0.005	0.643	12.7	6.154	20.427	-0.005	-0.019	0.008	0.027	0.338	0.133	0.571	0.439	FALSE	1.595	-0.138	4.688
RVBD1563c	treY		NonEssential	NonEssential	16	0.2062	1.947	1.58	2.32	0.232	0.007	0.606	12.926	6.925	19.884	-0.017	-0.028	-0.007	0.021	0.336	0.159	0.533	0.374	FALSE	1.598	-0.303	4.917
RVBD1564c	treX		NonEssential	NonEssential	13	0.2261	4.034	2.998	5.053	0.225	-0.007	0.58	12.024	5.52	19.347	-0.032	-0.053	-0.009	0.045	0.395	0.167	0.637	0.47	FALSE	1.391	-0.717	4.796
RVBD1565c	RVBD1565c		NonEssential	Essential	25	0.3095	3.999	3.94	4.051	0.125	-0.133	0.532	11.33	5.492	18.759	-0.183	-0.213	-0.152	0.061	0.39	0.186	0.607	0.421	FALSE	-1.32	-3.777	2.389
RVBD1566c	RVBD1566c		NonEssential	NonEssential	13	0.3246	3.165	2.946	3.394	0.201	-0.012	0.537	12.031	5.733	19.083	-0.041	-0.065	-0.02	0.045	0.34	0.164	0.531	0.366	FALSE	1.024	-0.805	3.897
RVBD1567c	RVBD1567c		NonEssential	NonEssential	10	0.363	5.883	4.755	6.914	0.193	-0.001	0.513	12.6	6.558	19.957	-0.016	-0.028	-0.003	0.025	0.296	0.131	0.474	0.343	FALSE	0.827	-0.421	2.752
RVBD1568	bioA		NonEssential	NonEssential	83	0.9085	0.11	0.082	0.137	-0.006	-0.01	-0.001	10.266	3.696	19.111	-0.013	-0.015	-0.01	0.005	0.498	0.259	0.772	0.512	FALSE	-0.239	-0.327	-0.144
RVBD1569	bioF1		NonEssential	NonEssential	141	0.9708	3.607	3.512	3.708	-0.009	-0.013	-0.004	11.754	5.264	19.434	-0.029	-0.032	-0.026	0.006	0.626	0.521	0.731	0.21	FALSE	-0.354	-0.448	-0.263
RVBD1570	bioD		NonEssential	NonEssential	36	0.7498	0.144	0.088	0.208	-0.001	-0.009	0.009	10.567	4.056	18.82	-0.017	-0.021	-0.012	0.009	0.349	0.193	0.523	0.33	FALSE	-0.285	-0.435	-0.137
RVBD1571	RVBD1571		Uncertain	NonEssential	4	0.1303	6.355	4.881	8.049	0.121	-0.025	0.345	12.232	6.008	19.961	-0.036	-0.066	-0.007	0.059	0.252	0.117	0.409	0.292	FALSE	0.039	-1.053	1.353
RVBD1572c	RVBD1572c		Uncertain	NonEssential	8	0.3146	4.635	3.213	6.107	0.171	-0.003	0.477	13.677	7.653	21.359	-0.014	-0.024	-0.003	0.021	0.249	0.104	0.416	0.312	FALSE	0.679	-0.371	2.448
RVBD1573	RVBD1573		Uncertain	NonEssential	6	0.2298	6.861	5.216	8.458	0.186	0.002	0.489	12.256	6.147	19.265	-0.02	-0.038	-0.002	0.035	0.289	0.137	0.449	0.312	FALSE	0.728	-0.435	2.576
RVBD1574	RVBD1574		NonEssential	NonEssential	8	0.4421	4.281	3.736	4.836	0.157	-0.147	0.558	10.409	3.612	18.755	-0.131	-0.234	-0.02	0.214	0.446	0.161	0.759	0.598	FALSE	-0.128	-4.15	4.384
RVBD1576c	RVBD1576c		Essential	NonEssential	128	0.9875	0.623	0.595	0.654	-0.008	-0.013	-0.003	10.992	4.188	19.272	-0.016	-0.019	-0.013	0.006	0.609	0.392	0.809	0.416	FALSE	-0.288	-0.384	-0.182
RVBD1577c	RVBD1577c		Essential	NonEssential	70	0.9385	0.341	0.301	0.38	0.002	-0.003	0.008	10.12	3.259	19.054	-0.001	-0.004	0.003	0.007	0.474	0.094	0.85	0.755	FALSE	0.012	-0.091	0.113
RVBD1578c	RVBD1578c		NonEssential	NonEssential	6	0.3911	6.205	4.545	7.765	0.184	0.01	0.468	12.84	6.363	19.787	-0.009	-0.022	0.005	0.027	0.262	0.126	0.418	0.292	FALSE	0.825	-0.266	2.403
RVBD1579c	RVBD1579c		NonEssential	NonEssential	9	0.1778	4.013	2.764	5.305	0.223	0.016	0.596	13.284	6.758	19.97	-0.004	-0.013	0.006	0.019	0.294	0.128	0.469	0.341	FALSE	1.358	-0.027	3.872
RVBD1580c	RVBD1580c		NonEssential	NonEssential	6	0.0973	5.485	3.76	7.297	0.213	0.006	0.553	13.491	7.24	20.567	-0.007	-0.02	0.005	0.025	0.286	0.125	0.456	0.331	FALSE	1.041	-0.277	3.184
RVBD1581c	RVBD1581c		NonEssential	NonEssential	5	0.1808	6.594	5.217	8.056	0.174	0.007	0.466	12.806	6.635	19.728	-0.012	-0.033	0.009	0.042	0.26	0.121	0.424	0.303	FALSE	0.754	-0.375	2.273
RVBD1582c	RVBD1582c		NonEssential	NonEssential	8	0.301	5.874	4.754	6.996	0.217	-0.017	0.596	11.537	5.12	19.952	-0.024	-0.071	0.019	0.091	0.366	0.134	0.609	0.475	FALSE	1.175	-1.153	4.05
RVBD1583c	RVBD1583c		NonEssential	NonEssential	5	0.2521	5.523	3.854	7.255	0.169	0.001	0.465	12.444	6.166	20.422	-0.009	-0.037	0.019	0.056	0.267	0.111	0.445	0.334	FALSE	0.864	-0.498	2.704
RVBD1584c	RVBD1584c		NonEssential	NonEssential	5	0.1962	6.087	4.327	7.691	0.167	-0.001	0.462	12.965	6.648	20.667	-0.007	-0.028	0.013	0.041	0.243	0.1	0.401	0.301	FALSE	0.73	-0.341	2.349
RVBD1585c	RVBD1585c		NonEssential	NonEssential	4	0.2099	6.332	4.875	7.85	0.165	-0.058	0.512	11.614	4.55	19.951	-0.031	-0.087	0.029	0.116	0.305	0.106	0.534	0.427	FALSE	0.463	-1.469	3.09
RVBD1586c	RVBD1586c		NonEssential	NonEssential	7	0.2136	5.313	3.799	6.82	0.218	0.014	0.578	13.195	7.049	20.611	0.001	-0.013	0.015	0.028	0.305	0.134	0.503	0.37	FALSE	1.38	-0.04	3.713
RVBD1587c	RVBD1587c		NonEssential	NonEssential	3	0.1286	6.327	3.996	8.461	0.118	-0.062	0.383	11.038	4.559	19.481	-0.05	-0.109	0.006	0.116	0.309	0.124	0.516	0.392	FALSE	-0.034	-1.854	1.954
RVBD1588c	RVBD1588c		NonEssential	NonEssential	4	0.243	5.193	3.953	6.453	0.118	-0.16	0.446	10.282	3.697	18.695	-0.174	-0.301	-0.043	0.258	0.443	0.21	0.694	0.484	FALSE	-0.975	-4.978	2.815
RVBD1589	bioB		NonEssential	NonEssential	111	0.9263	4.17	4.135	4.205	0.001	-0.004	0.007	10.266	5.154	16.316	-0.04	-0.043	-0.037	0.007	0.747	0.667	0.813	0.146	TRUE	-0.169	-0.283	-0.051
RVBD1590	RVBD1590		NonEssential	NonEssential	13	0.8467	5.908	5.495	6.296	-0.003	-0.035	0.032	10.713	3.808	19.699	-0.043	-0.059	-0.027	0.032	0.417	0.131	0.699	0.568	FALSE	-0.54	-0.979	-0.071
RVBD1591	RVBD1591		NonEssential	NonEssential	8	0.2696	7.038	6.147	7.943	0.174	-0.028	0.529	13.192	6.974	20.279	-0.042	-0.056	-0.028	0.028	0.287	0.111	0.473	0.362	FALSE	0.272	-0.938	2.253
RVBD1592c	RVBD1592c		NonEssential	NonEssential	12	0.0872	3.271	2.91	3.705	0.231	-0.009	0.629	12.908	6.666	19.754	-0.03	-0.042	-0.018	0.024	0.361	0.152	0.578	0.426	FALSE	1.454	-0.556	5.008
RVBD1593c	RVBD1593c		NonEssential	NonEssential	6	0.3664	6.333	4.799	7.738	0.189	0.017	0.49	12.896	6.597	19.87	0.005	-0.008	0.018	0.026	0.252	0.107	0.414	0.307	FALSE	1.009	0.013	2.55
RVBD1594	nadA		Essential	Essential	123	0.9439	1.878	1.868	1.889	-0.072	-0.121	-0.023	9.939	6.993	12.885	-0.607	-0.633	-0.582	0.051	0.417	0.387	0.447	0.06	TRUE	-8.866	-9.626	-8.019
RVBD1595	nadB		Essential	Essential	124	0.7676	2.114	2.1	2.128	-0.013	-0.044	0.018	8.414	6.812	10.074	-0.554	-0.573	-0.536	0.037	0.468	0.439	0.494	0.055	TRUE	-6.92	-7.507	-6.315
RVBD1596	nadC		Essential	Essential	90	0.7756	3.924	3.887	3.957	-0.002	-0.021	0.019	10.806	7.537	14.263	-0.257	-0.269	-0.244	0.025	0.461	0.428	0.496	0.068	TRUE	-2.951	-3.31	-2.599
RVBD1597	RVBD1597		NonEssential	NonEssential	9	0.0936	5.178	4.914	5.426	0.201	-0.055	0.621	12.256	5.504	19.938	-0.081	-0.109	-0.054	0.055	0.396	0.142	0.668	0.526	FALSE	0.662	-1.767	4.319
RVBD1598c	RVBD1598c		NonEssential	NonEssential	5	0.3282	5.868	4.085	7.6	0.13	-0.002	0.378	12.827	6.027	20.328	-0.001	-0.022	0.018	0.04	0.225	0.078	0.379	0.302	FALSE	0.606	-0.301	1.807
RVBD1599	hisD		Essential	Essential	118	0.9439	1.74	1.724	1.756	-0.041	-0.068	-0.014	11.262	8.399	14.1	-0.787	-0.804	-0.769	0.035	0.596	0.56	0.63	0.07	TRUE	-7.969	-8.754	-7.199
RVBD1600	hisC1		Essential	Essential	112	0.9571	1.801	1.784	1.819	-0.005	-0.07	0.064	5.94	4.426	7.713	-0.78	-0.819	-0.744	0.075	0.598	0.552	0.645	0.093	TRUE	-7.494	-8.881	-6.115
RVBD1601	hisB		Essential	Essential	43	0.8708	2.048	2.026	2.07	-0.015	-0.08	0.055	13.782	9.072	18.88	-0.743	-0.785	-0.7	0.085	0.511	0.474	0.548	0.074	TRUE	-8.48	-9.764	-7.158
RVBD1602	hisH		Essential	Essential	58	0.9747	1.942	1.926	1.959	-0.04	-0.09	0.009	11.935	8.56	15.291	-0.67	-0.699	-0.642	0.057	0.516	0.487	0.545	0.058	TRUE	-7.914	-8.844	-6.998
RVBD1603	hisA		Essential	Essential	56	0.7339	2.113	2.09	2.138	-0.043	-0.118	0.028	11.852	7.472	16.247	-0.575	-0.613	-0.535	0.077	0.335	0.295	0.37	0.075	TRUE	-9.052	-10.199	-7.996
RVBD1604	impA		NonEssential	Essential	8	0.2424	3.368	3.26	3.487	0.015	-0.463	0.632	11.182	4.761	19.045	-0.599	-0.707	-0.499	0.209	0.417	0.174	0.674	0.5	FALSE	-7.499	-13.256	-0.789
RVBD1605	hisF		Essential	Essential	77	0.8957	3.356	3.34	3.374	-0.079	-0.15	-0.011	12.013	7.468	17.163	-0.726	-0.772	-0.685	0.087	0.651	0.607	0.693	0.086	TRUE	-6.642	-7.977	-5.308
RVBD1606	hisI		Essential	Essential	40	0.7383	4.103	4.05	4.161	-0.011	-0.051	0.029	8.719	6.597	10.929	-0.71	-0.735	-0.682	0.053	0.527	0.485	0.57	0.085	TRUE	-7.182	-8.06	-6.307
RVBD1607	chaA		NonEssential	NonEssential	9	0.271	5.303	5.116	5.51	0.211	-0.109	0.631	10.786	3.73	18.669	-0.113	-0.199	-0.026	0.173	0.463	0.172	0.762	0.59	FALSE	0.817	-3.314	5.556
RVBD1608c	bcpB		NonEssential	NonEssential	8	0.3511	5.276	4.046	6.517	0.19	0.013	0.501	13.134	6.513	20.14	0.004	-0.008	0.015	0.023	0.262	0.104	0.436	0.332	FALSE	1.093	0.019	2.859
RVBD1609	trpE		Essential	Essential	136	1	3.886	3.865	3.905	0.017	-0.04	0.076	7.167	5.211	9.14	-0.651	-0.685	-0.619	0.066	0.525	0.481	0.57	0.09	TRUE	-6.357	-7.441	-5.299
RVBD1610	RVBD1610		Essential	Essential	75	0.9257	4.013	3.979	4.045	-0.01	-0.02	0.001	12.849	9.974	15.59	-0.447	-0.454	-0.44	0.015	0.729	0.712	0.746	0.035	TRUE	-2.74	-3.011	-2.496
RVBD1611	trpC		Essential	Essential	77	0.9117	2.107	2.092	2.123	0.02	-0.041	0.08	12.811	8.33	17.884	-0.532	-0.569	-0.498	0.071	0.473	0.431	0.516	0.086	TRUE	-6.056	-7.088	-4.908
RVBD1612	trpB		Essential	Essential	137	0.9621	2.936	2.925	2.947	-0.006	-0.019	0.008	25.189	21.083	29.581	-0.595	-0.603	-0.587	0.016	0.482	0.461	0.503	0.042	TRUE	-6.865	-7.199	-6.518
RVBD1613	trpA		Essential	Essential	58	0.9535	3.386	3.346	3.42	-0.009	-0.041	0.021	17.913	13.32	22.609	-0.608	-0.626	-0.589	0.037	0.461	0.437	0.485	0.049	TRUE	-7.188	-7.746	-6.614
RVBD1614	lgt		Essential	Essential	111	0.9788	4.921	4.901	4.942	0.006	-0.002	0.014	19.051	14.93	23.527	-0.394	-0.399	-0.388	0.011	0.658	0.646	0.67	0.024	TRUE	-2.502	-2.674	-2.336
RVBD1615	RVBD1615		NonEssential	NonEssential	6	0.3698	5.042	3.478	6.553	0.184	0.007	0.475	12.857	6.589	20.661	-0.002	-0.02	0.016	0.036	0.263	0.118	0.444	0.326	FALSE	0.986	-0.28	2.771
RVBD1616	RVBD1616		NonEssential	NonEssential	5	0.3802	5.463	3.952	7.03	0.2	-0.185	0.706	10.21	3.661	19	-0.131	-0.31	0.041	0.35	0.478	0.148	0.802	0.655	FALSE	0.517	-4.764	6.854
RVBD1617	pykA		Essential	Essential	87	0.9101	3.926	3.899	3.952	-0.028	-0.085	0.021	7.911	5.913	9.995	-0.59	-0.617	-0.564	0.053	0.38	0.348	0.417	0.068	TRUE	-8.213	-9	-7.462
RVBD1618	tesB1		NonEssential	NonEssential	6	0.2469	5.272	4.321	6.217	0.207	-0.041	0.574	10.961	4.434	18.709	-0.068	-0.123	-0.013	0.109	0.432	0.191	0.684	0.493	FALSE	1.034	-1.636	4.829
RVBD1619	RVBD1619		NonEssential	NonEssential	11	0.2669	4.29	3.793	4.81	0.198	-0.135	0.661	10.639	3.795	19.468	-0.128	-0.254	-0.014	0.24	0.473	0.16	0.788	0.628	FALSE	0.557	-4.188	6.33
RVBD1620c	cydC		NonEssential	NonEssential	7	0.2333	6.133	5.76	6.531	0.159	-0.106	0.607	11.646	5.269	19.254	-0.146	-0.182	-0.11	0.073	0.376	0.163	0.593	0.429	FALSE	-0.855	-3.303	2.599
RVBD1621c	cydD		NonEssential	NonEssential	8	0.2576	6.227	5.917	6.551	0.1	-0.18	0.52	12.418	6.31	19.423	-0.219	-0.237	-0.2	0.037	0.323	0.15	0.504	0.354	FALSE	-2.565	-4.444	0.375
RVBD1622c	cydB		NonEssential	Essential	21	0.2193	3.374	3.295	3.456	0.106	-0.199	0.53	12.333	6.358	18.861	-0.242	-0.26	-0.223	0.037	0.363	0.175	0.548	0.373	FALSE	-2.688	-5.294	1.244
RVBD1623c	cydA		NonEssential	Essential	12	0.2718	3.661	3.498	3.82	0.087	-0.213	0.488	12.021	5.909	19.109	-0.258	-0.281	-0.237	0.044	0.346	0.178	0.534	0.356	FALSE	-3.224	-5.588	0.326
RVBD1624c	RVBD1624c		NonEssential	NonEssential	13	0.2727	0.881	0.422	1.355	0.213	0.011	0.541	13.145	7.531	19.858	-0.003	-0.012	0.006	0.018	0.289	0.143	0.467	0.324	FALSE	1.477	-0.025	4.01
RVBD1625c	cya		NonEssential	NonEssential	8	0.2829	5.273	4.556	6.039	0.188	-0.067	0.601	11.873	5.169	19.787	-0.054	-0.092	-0.016	0.076	0.34	0.109	0.599	0.49	FALSE	0.496	-1.596	3.854
RVBD1626	RVBD1626		NonEssential	NonEssential	5	0.475	8.698	7.698	9.659	0.063	-0.084	0.268	11.488	4.785	19.39	-0.095	-0.119	-0.07	0.049	0.268	0.133	0.425	0.292	FALSE	-1.11	-1.991	0.099
RVBD1627c	RVBD1627c		NonEssential	NonEssential	6	0.1882	5.001	3.51	6.569	0.231	-0.017	0.667	11.979	5.132	19.409	-0.033	-0.059	-0.007	0.053	0.392	0.15	0.65	0.501	FALSE	1.35	-0.919	5.046
RVBD1628c	RVBD1628c		NonEssential	NonEssential	5	0.3511	6.769	5.285	8.375	0.161	-0.009	0.446	12.429	6.051	19.958	-0.033	-0.062	-0.008	0.055	0.282	0.14	0.454	0.314	FALSE	0.378	-0.809	2.106
RVBD1629	polA		Essential	Essential	165	0.973	4.048	3.972	4.126	-0.006	-0.011	-0.001	10.788	5.599	15.928	-0.039	-0.042	-0.035	0.006	0.428	0.362	0.494	0.131	TRUE	-0.551	-0.637	-0.463
RVBD1630	rpsA		Essential	Essential	106	0.9202	1.649	1.634	1.664	-0.065	-0.137	-0.001	9.848	6.808	13.375	-0.711	-0.746	-0.674	0.072	0.479	0.439	0.521	0.082	TRUE	-9.356	-10.576	-8.153
RVBD1631	coaE		Essential	Essential	97	0.9638	3.916	3.891	3.941	-0.002	-0.014	0.008	20.709	15.601	26.179	-0.467	-0.475	-0.459	0.016	0.729	0.71	0.747	0.037	TRUE	-2.746	-3.024	-2.484
RVBD1632c	RVBD1632c		NonEssential	NonEssential	5	0.3985	6.547	4.747	8.163	0.175	0.007	0.473	12.365	5.947	19.947	-0.007	-0.024	0.009	0.033	0.28	0.108	0.463	0.355	FALSE	0.863	-0.227	2.603
RVBD1633	uvrB		NonEssential	NonEssential	19	0.2632	5.118	4.984	5.251	0.136	0.031	0.244	11.105	6.297	16.419	-0.154	-0.181	-0.125	0.056	0.677	0.619	0.737	0.118	FALSE	0.71	-0.676	2.382
RVBD1634	RVBD1634		NonEssential	NonEssential	8	0.318	4.719	4.56	4.877	0.172	-0.154	0.627	10.698	4.098	18.892	-0.183	-0.278	-0.091	0.187	0.488	0.18	0.782	0.602	FALSE	-0.174	-4.426	5.22
RVBD1635c	RVBD1635c		NonEssential	NonEssential	20	0.3181	0.976	0.83	1.131	0.21	0.007	0.555	13.469	7.75	19.817	-0.016	-0.022	-0.009	0.013	0.276	0.14	0.434	0.294	FALSE	1.245	-0.162	3.716
RVBD1636	TB15.3		Essential	Essential	18	0.9112	4.309	4.261	4.355	-0.044	-0.157	0.072	9.229	5.581	13.227	-0.682	-0.73	-0.632	0.097	0.312	0.259	0.363	0.104	TRUE	-9.729	-11.143	-8.349
RVBD1637c	RVBD1637c		NonEssential	NonEssential	5	0.2285	6.341	4.839	7.965	0.21	-0.018	0.584	12.519	6.136	20.504	-0.024	-0.053	0.004	0.056	0.317	0.137	0.534	0.396	FALSE	0.922	-0.713	3.501
RVBD1638	uvrA		NonEssential	NonEssential	24	0.2677	4.716	4.643	4.784	0.204	-0.052	0.598	11.405	5.384	18.596	-0.094	-0.128	-0.059	0.069	0.43	0.187	0.655	0.468	FALSE	0.742	-1.805	4.773
RVBD1638A	RVBD1638A		NonEssential	NonEssential	2	0.0069	6.641	4.49	8.923	0.248	-0.313	0.797	10.428	3.374	18.685	-0.104	-0.367	0.182	0.549	0.499	0.134	0.866	0.732	FALSE	1.351	-6.006	8.791
RVBD1639c	RVBD1639c		NonEssential	NonEssential	9	0.2582	3.977	2.832	5.067	0.208	0	0.58	12.873	6.511	19.828	-0.018	-0.033	-0.001	0.032	0.305	0.121	0.497	0.376	FALSE	1.072	-0.473	3.67
RVBD1640c	lysX		NonEssential	NonEssential	29	0.271	4.141	4.095	4.189	0.168	-0.091	0.557	12.518	6.548	20.01	-0.115	-0.129	-0.1	0.028	0.35	0.162	0.562	0.4	FALSE	-0.203	-2.254	2.935
RVBD1641	infC		Essential	Essential	32	0.79	1.076	1.04	1.113	0.033	-0.099	0.17	13.195	8.302	18.528	-0.725	-0.78	-0.672	0.108	0.377	0.327	0.43	0.103	TRUE	-10.537	-12.491	-8.607
RVBD1642	rpmI		Uncertain	Essential	20	0.7677	2.362	2.269	2.452	-0.271	-0.503	-0.027	10.938	4.923	18.96	-0.69	-0.788	-0.598	0.19	0.413	0.283	0.547	0.264	FALSE	-12.442	-15.798	-9.296
RVBD1643	rplT		Essential	Essential	15	0.7333	1.209	1.148	1.266	0.007	-0.037	0.051	15.4	11.788	19.183	-0.777	-0.801	-0.754	0.047	0.402	0.372	0.438	0.066	TRUE	-11.022	-11.906	-10.074
RVBD1644	tsnR		NonEssential	NonEssential	6	0.394	5.503	4.52	6.454	0.165	-0.043	0.461	11.102	4.264	18.614	-0.067	-0.11	-0.027	0.084	0.365	0.172	0.558	0.386	FALSE	0.296	-1.686	2.982
RVBD1645c	RVBD1645c		NonEssential	NonEssential	12	0.2949	2.083	1.241	3.033	0.195	0.006	0.522	13.744	7.255	20.324	-0.012	-0.02	-0.004	0.016	0.28	0.122	0.457	0.336	FALSE	1.06	-0.264	3.312
RVBD1646	PE17		NonEssential	NonEssential	13	0.2923	6.01	5.78	6.252	0.191	-0.04	0.552	11.137	4.787	18.954	-0.07	-0.107	-0.035	0.072	0.404	0.19	0.636	0.446	FALSE	0.723	-1.374	3.925
RVBD1647	RVBD1647		NonEssential	NonEssential	6	0.2404	5.81	4.748	6.902	0.203	-0.044	0.561	11.183	4.254	19.282	-0.051	-0.101	-0.003	0.097	0.398	0.169	0.668	0.5	FALSE	1.013	-1.439	4.383
RVBD1648	RVBD1648		NonEssential	NonEssential	6	0.2002	5.913	5.123	6.724	0.198	-0.094	0.583	11.113	4.297	19.649	-0.093	-0.165	-0.023	0.142	0.437	0.172	0.732	0.56	FALSE	0.604	-2.634	4.571
RVBD1649	pheS		Essential	Essential	109	0.9692	2.333	2.321	2.347	-0.008	-0.032	0.012	22.993	18.55	27.561	-0.719	-0.732	-0.704	0.027	0.4	0.386	0.415	0.029	TRUE	-9.865	-10.282	-9.454
RVBD1650	pheT		Essential	Essential	227	0.9817	2.307	2.3	2.314	-0.018	-0.031	-0.004	24.366	20.688	28.643	-0.737	-0.746	-0.728	0.018	0.424	0.409	0.44	0.031	TRUE	-9.841	-10.173	-9.505
RVBD1651c	PE-PGRS30		NonEssential	NonEssential	14	0.2791	3.708	3.33	4.091	0.21	-0.011	0.567	12.485	5.919	19.762	-0.02	-0.039	-0.001	0.037	0.328	0.127	0.541	0.414	FALSE	1.248	-0.589	3.975
RVBD1652	argC		Essential	Essential	117	0.9455	2.293	2.28	2.306	-0.016	-0.029	-0.004	14.465	11.563	17.717	-0.645	-0.654	-0.636	0.017	0.623	0.604	0.64	0.036	TRUE	-5.758	-6.11	-5.423
RVBD1653	argJ		Essential	Essential	101	0.7676	2.945	2.914	2.975	-0.005	-0.011	0.002	11.098	5.552	17.529	-0.031	-0.035	-0.027	0.007	0.373	0.289	0.45	0.161	TRUE	-0.508	-0.609	-0.397
RVBD1654	argB		Essential	Essential	74	0.9605	2.762	2.657	2.854	0.003	-0.005	0.012	27.415	23.339	31.922	-0.723	-0.729	-0.718	0.011	0.673	0.664	0.681	0.017	TRUE	-5.214	-5.43	-5.011
RVBD1655	argD		Essential	Essential	95	0.9291	3.076	2.958	3.192	-0.013	-0.022	-0.005	20.157	16.396	24.273	-0.646	-0.652	-0.64	0.012	0.764	0.748	0.778	0.03	TRUE	-3.595	-3.86	-3.319
RVBD1656	argF		Essential	Essential	111	0.9283	2.766	2.738	2.794	-0.008	-0.016	0	12.254	7.613	17.259	-0.084	-0.089	-0.079	0.01	0.578	0.515	0.634	0.12	TRUE	-0.937	-1.103	-0.77
RVBD1657	argR		NonEssential	Essential	5	0.2058	2.952	1.852	3.985	0.065	-0.26	0.48	10.579	3.942	18.927	-0.278	-0.395	-0.151	0.244	0.403	0.177	0.641	0.465	FALSE	-3.12	-7.591	1.76
RVBD1658	argG		Essential	Essential	66	0.9112	1.437	1.412	1.463	0.002	-0.069	0.076	8.277	5.691	11.198	-0.643	-0.686	-0.602	0.084	0.507	0.446	0.563	0.118	TRUE	-7.437	-8.943	-6.003
RVBD1659	argH		Essential	Essential	120	0.9296	3.023	3.007	3.037	-0.024	-0.037	-0.01	15.099	12.639	17.695	-0.682	-0.691	-0.672	0.019	0.591	0.572	0.611	0.04	TRUE	-6.471	-6.851	-6.11
RVBD1660	pks10		NonEssential	NonEssential	8	0.2408	6.042	5.022	7.024	0.214	-0.02	0.576	11.722	5.146	18.639	-0.032	-0.059	-0.006	0.052	0.355	0.146	0.564	0.418	FALSE	1.046	-0.872	3.83
RVBD1661	pks7		NonEssential	NonEssential	27	0.2711	4.317	4.265	4.364	0.191	-0.074	0.581	11.016	4.414	18.581	-0.126	-0.175	-0.073	0.102	0.476	0.244	0.728	0.484	FALSE	0.572	-2.575	4.79
RVBD1662	pks8		NonEssential	NonEssential	27	0.3199	4.161	4.103	4.224	0.122	0.018	0.238	10.94	5.692	17.258	-0.199	-0.238	-0.161	0.077	0.7	0.639	0.765	0.126	FALSE	0.468	-1.365	2.166
RVBD1663	pks17		NonEssential	NonEssential	13	0.2578	4.107	3.741	4.44	0.206	-0.019	0.556	12.432	6.057	19.46	-0.036	-0.053	-0.02	0.033	0.346	0.16	0.561	0.401	FALSE	1.017	-0.716	4.014
RVBD1664	pks9		NonEssential	NonEssential	17	0.2908	5.094	4.959	5.232	0.199	-0.024	0.534	11.664	5.833	18.85	-0.066	-0.094	-0.038	0.056	0.402	0.201	0.607	0.407	FALSE	0.857	-1.235	3.935
RVBD1665	pks11		NonEssential	NonEssential	8	0.2727	4.984	4.671	5.288	0.212	-0.126	0.704	10.818	3.844	19.176	-0.113	-0.219	-0.013	0.205	0.463	0.14	0.777	0.637	FALSE	0.811	-3.345	6.067
RVBD1666c	cyp139		NonEssential	NonEssential	8	0.2697	4.7	3.813	5.582	0.194	-0.015	0.526	12.302	6.054	19.669	-0.035	-0.056	-0.014	0.042	0.328	0.128	0.522	0.394	FALSE	0.77	-0.841	3.443
RVBD1667c	RVBD1667c		NonEssential	NonEssential	7	0.2669	5.172	3.958	6.304	0.222	0.005	0.56	11.731	5.451	19.009	-0.016	-0.04	0.011	0.051	0.356	0.17	0.557	0.387	FALSE	1.418	-0.459	4.124
RVBD1668c	RVBD1668c		NonEssential	NonEssential	5	0.3752	6.299	4.368	7.94	0.19	0.005	0.486	12.231	5.872	18.808	-0.006	-0.023	0.01	0.034	0.288	0.134	0.455	0.321	FALSE	0.929	-0.213	2.852
RVBD1669	RVBD1669		NonEssential	NonEssential	6	0.4026	5.841	4.18	7.394	0.179	-0.008	0.489	13.139	6.96	20.602	-0.014	-0.03	0.001	0.031	0.263	0.115	0.437	0.322	FALSE	0.646	-0.472	2.54
RVBD1670	RVBD1670		NonEssential	NonEssential	7	0.5234	6.012	5.154	6.956	0.009	-0.052	0.081	10.299	3.382	18.467	-0.071	-0.094	-0.047	0.048	0.492	0.232	0.736	0.505	FALSE	-0.697	-1.467	0.239
RVBD1671	RVBD1671		NonEssential	NonEssential	6	0.4961	5.162	4.028	6.256	0.093	-0.097	0.341	10.313	3.277	18.916	-0.079	-0.153	-0.014	0.139	0.4	0.134	0.687	0.553	FALSE	-0.217	-2.494	2.382
RVBD1672c	RVBD1672c		NonEssential	NonEssential	16	0.3057	4.51	4.115	4.919	0.185	-0.035	0.556	12.817	6.582	20.624	-0.036	-0.055	-0.02	0.035	0.301	0.11	0.515	0.405	FALSE	0.59	-0.912	3.224
RVBD1673c	RVBD1673c		NonEssential	NonEssential	11	0.2938	3.263	2.408	4.09	0.209	-0.003	0.565	12.407	6.296	19.352	-0.022	-0.04	-0.005	0.035	0.318	0.139	0.502	0.363	FALSE	1.148	-0.545	3.972
RVBD1674c	RVBD1674c		NonEssential	NonEssential	6	0.3546	6.557	5.044	8.195	0.185	0.005	0.51	12.9	6.843	20.437	-0.005	-0.021	0.012	0.033	0.264	0.11	0.444	0.334	FALSE	0.904	-0.235	2.693
RVBD1675c	cmr		NonEssential	NonEssential	10	0.2907	2.817	1.801	3.8	0.203	0.009	0.51	12.725	6.838	19.513	-0.017	-0.029	-0.005	0.025	0.309	0.146	0.484	0.338	FALSE	1.137	-0.336	3.543
RVBD1676	RVBD1676		NonEssential	NonEssential	6	0.2761	5.465	4.482	6.422	0.203	-0.055	0.608	11.379	4.357	19.428	-0.063	-0.115	-0.007	0.108	0.397	0.153	0.656	0.503	FALSE	0.89	-1.785	4.489
RVBD1677	dsbF		NonEssential	NonEssential	6	0.3812	6.174	5.096	7.165	0.163	-0.022	0.451	11.058	4.137	18.998	-0.041	-0.082	0.002	0.083	0.353	0.156	0.564	0.409	FALSE	0.659	-1.054	2.897
RVBD1678	RVBD1678		NonEssential	NonEssential	7	0.3791	5.037	4.278	5.876	0.152	-0.057	0.437	11.054	4.779	18.877	-0.065	-0.1	-0.03	0.07	0.354	0.164	0.576	0.412	FALSE	0.161	-1.642	2.621
RVBD1679	fadE16		NonEssential	NonEssential	13	0.0872	4.412	4.221	4.623	0.207	-0.046	0.621	12.157	6.104	19.684	-0.061	-0.088	-0.034	0.053	0.39	0.15	0.642	0.492	FALSE	0.931	-1.388	4.68
RVBD1680	RVBD1680		NonEssential	NonEssential	8	0.4518	5.828	4.774	6.88	0.089	-0.025	0.293	12.316	5.065	19.854	-0.027	-0.045	-0.01	0.035	0.236	0.09	0.405	0.315	FALSE	0.004	-0.777	1.105
RVBD1681	moeX		NonEssential	NonEssential	7	0.2266	4.912	3.522	6.241	0.203	-0.002	0.569	13.203	6.954	20.364	-0.015	-0.026	-0.004	0.022	0.292	0.134	0.486	0.352	FALSE	1	-0.387	3.304
RVBD1682	RVBD1682		NonEssential	NonEssential	10	0.2681	5.087	4.538	5.609	0.198	-0.022	0.523	11.157	5.189	18.756	-0.057	-0.091	-0.024	0.067	0.403	0.196	0.597	0.402	FALSE	0.877	-1.174	4.018
RVBD1683	RVBD1683		NonEssential	Essential	19	0.2907	6.654	6.254	7.079	0.057	-0.27	0.565	11.529	4.903	19.468	-0.303	-0.372	-0.236	0.136	0.351	0.135	0.581	0.446	FALSE	-3.36	-6.318	0.567
RVBD1684	RVBD1684		Essential	Essential	36	0.8707	4.75	4.67	4.82	-0.037	-0.119	0.046	13.135	7.355	19.618	-0.71	-0.766	-0.658	0.108	0.621	0.572	0.667	0.096	TRUE	-5.921	-7.388	-4.429
RVBD1685c	RVBD1685c		NonEssential	NonEssential	7	0.2514	5.65	4.047	6.926	0.212	-0.012	0.604	12.551	6.285	19.919	-0.028	-0.049	-0.01	0.039	0.325	0.127	0.539	0.412	FALSE	0.96	-0.727	3.778
RVBD1686c	RVBD1686c		NonEssential	NonEssential	6	0.1974	4.999	3.515	6.558	0.219	0.001	0.598	12.576	6.194	20.289	-0.012	-0.028	0.007	0.035	0.315	0.121	0.516	0.395	FALSE	1.211	-0.434	3.829
RVBD1687c	RVBD1687c		NonEssential	NonEssential	6	0.413	4.894	4.188	5.569	0.135	-0.083	0.485	11.142	4.538	19.336	-0.064	-0.12	-0.011	0.109	0.323	0.107	0.56	0.453	FALSE	0.042	-2.115	2.811
RVBD1688	mpg		NonEssential	NonEssential	4	0.1372	6.374	4.296	8.31	0.12	-0.019	0.346	12.767	6.585	20.244	-0.013	-0.035	0.009	0.044	0.225	0.099	0.378	0.279	FALSE	0.239	-0.661	1.385
RVBD1689	tyrS		Essential	Essential	102	0.9621	2.945	2.926	2.963	-0.009	-0.034	0.018	19.816	15.071	24.949	-0.737	-0.753	-0.722	0.032	0.405	0.383	0.426	0.042	TRUE	-9.774	-10.298	-9.248
RVBD1690	lprJ		NonEssential	NonEssential	5	0.2551	6.408	4.894	7.836	0.197	-0.033	0.57	12.205	5.365	19.975	-0.04	-0.076	-0.004	0.072	0.34	0.117	0.558	0.441	FALSE	0.729	-1.2	3.469
RVBD1691	RVBD1691		NonEssential	NonEssential	5	0.2053	6.238	5.384	7.049	0.186	-0.082	0.562	11.246	4.911	19.14	-0.091	-0.137	-0.046	0.091	0.392	0.145	0.625	0.48	FALSE	0.287	-2.194	3.743
RVBD1692	RVBD1692		NonEssential	NonEssential	6	0.3587	5.423	4.203	6.675	0.158	-0.014	0.422	12.551	6.141	19.308	-0.025	-0.044	-0.006	0.037	0.258	0.13	0.407	0.277	FALSE	0.437	-0.635	2.01
RVBD1693	RVBD1693		Uncertain	NonEssential	6	0.198	5.97	5.629	6.331	0.168	-0.147	0.612	10.741	4.277	18.278	-0.179	-0.258	-0.101	0.157	0.462	0.213	0.741	0.528	FALSE	-0.368	-4.083	4.188
RVBD1694	tlyA		NonEssential	Essential	7	0.3196	6.184	5.488	6.885	0.086	-0.393	0.661	10.415	3.381	18.886	-0.379	-0.603	-0.168	0.434	0.465	0.168	0.765	0.597	FALSE	-3.128	-9.112	3.945
RVBD1695	ppnK		Essential	Essential	66	0.8167	6.496	6.479	6.514	0.027	-0.039	0.09	10.853	7.965	13.98	-0.906	-0.945	-0.866	0.079	0.62	0.583	0.655	0.072	TRUE	-6.01	-7.116	-4.853
RVBD1696	recN		NonEssential	NonEssential	6	0.3578	5.567	4.403	6.694	0.15	-0.072	0.475	11.138	4.041	19.162	-0.066	-0.118	-0.016	0.102	0.349	0.12	0.595	0.476	FALSE	0.156	-2.056	2.829
RVBD1697	RVBD1697		Essential	Essential	108	0.9541	6.037	6.023	6.053	-0.086	-0.141	-0.032	10.614	6.428	15.394	-0.614	-0.646	-0.58	0.066	0.623	0.577	0.671	0.093	TRUE	-4.955	-5.854	-3.984
RVBD1698	mctB		NonEssential	NonEssential	8	0.2688	6.269	5.899	6.67	0.186	-0.098	0.6	11.282	4.822	18.893	-0.123	-0.174	-0.072	0.102	0.439	0.181	0.709	0.528	FALSE	0.067	-2.862	4.164
RVBD1699	pyrG		Essential	Essential	176	0.9605	4.096	4.077	4.113	-0.014	-0.023	-0.003	23.891	19.684	28.206	-1.009	-1.016	-1.002	0.014	0.671	0.657	0.686	0.029	TRUE	-7.112	-7.453	-6.755
RVBD1700	RVBD1700		NonEssential	NonEssential	5	0.4986	8.072	6.763	9.416	0.063	-0.108	0.274	9.753	3.397	18.059	-0.106	-0.182	-0.026	0.156	0.456	0.188	0.735	0.547	FALSE	-0.451	-2.481	1.665
RVBD1701	RVBD1701		NonEssential	NonEssential	8	0.2774	4.722	4.562	4.891	0.135	-0.151	0.548	10.92	4.451	19.122	-0.161	-0.24	-0.084	0.156	0.413	0.165	0.67	0.506	FALSE	-0.503	-3.943	3.584
RVBD1702c	RVBD1702c		Essential	NonEssential	116	0.8673	0.138	0.118	0.156	-0.008	-0.012	-0.004	10.372	3.619	19.667	-0.012	-0.014	-0.009	0.005	0.503	0.17	0.851	0.681	FALSE	-0.258	-0.34	-0.172
RVBD1703c	RVBD1703c		NonEssential	NonEssential	6	0.2126	5.255	3.559	6.947	0.164	-0.006	0.481	13.15	6.94	20.553	-0.016	-0.032	0.001	0.033	0.258	0.098	0.433	0.335	FALSE	0.592	-0.51	2.363
RVBD1704c	cycA		NonEssential	NonEssential	20	0.308	1.562	1.026	2.032	0.207	-0.006	0.528	12.811	6.663	19.688	-0.021	-0.032	-0.011	0.021	0.327	0.149	0.511	0.362	FALSE	1.276	-0.526	4.048
RVBD1705c	PPE22		NonEssential	NonEssential	5	0.1997	5.776	4.147	7.404	0.195	-0.013	0.53	12.073	5.901	19.512	-0.02	-0.047	0.007	0.053	0.306	0.118	0.497	0.379	FALSE	0.876	-0.672	3.211
RVBD1706A	RVBD1706A		NonEssential	NonEssential	5	0.3313	6.306	4.646	8.005	0.172	0.003	0.462	13.304	7.146	20.91	-0.006	-0.022	0.01	0.032	0.237	0.098	0.39	0.291	FALSE	0.669	-0.353	2.218
RVBD1706c	PPE23		NonEssential	NonEssential	6	0.238	6.038	4.465	7.49	0.209	0.012	0.553	12.693	6.348	19.775	-0.012	-0.026	0.002	0.028	0.313	0.146	0.507	0.361	FALSE	1.085	-0.295	3.402
RVBD1707	RVBD1707		NonEssential	NonEssential	13	0.2522	6.517	6.256	6.795	0.197	-0.026	0.543	11.678	5.532	19.028	-0.055	-0.084	-0.027	0.057	0.363	0.159	0.567	0.408	FALSE	0.698	-1.102	3.329
RVBD1708	RVBD1708		Essential	Essential	111	0.9627	6.177	6.164	6.191	-0.017	-0.063	0.034	11.129	7.801	14.923	-0.469	-0.491	-0.446	0.045	0.306	0.276	0.336	0.06	TRUE	-6.364	-6.903	-5.809
RVBD1709	scpA		NonEssential	NonEssential	6	0.2599	6.144	5.363	6.903	0.14	-0.28	0.67	10.527	3.268	19.271	-0.242	-0.441	-0.038	0.403	0.48	0.176	0.819	0.644	FALSE	-1.111	-6.78	5.63
RVBD1710	scpB		NonEssential	Essential	6	0.3421	4.382	4.096	4.66	-0.032	-0.408	0.518	12.299	5.75	20.191	-0.46	-0.516	-0.406	0.111	0.284	0.105	0.484	0.379	FALSE	-7.061	-10.05	-3.167
RVBD1711	RVBD1711		Essential	NonEssential	52	0.8952	4.354	4.319	4.388	-0.042	-0.068	-0.012	10.435	5.235	15.526	-0.326	-0.345	-0.307	0.038	0.737	0.662	0.813	0.151	TRUE	-2.505	-3.173	-1.854
RVBD1712	cmk		Essential	Essential	58	0.9708	3.938	3.914	3.959	0.038	0.001	0.073	4.876	3.907	5.782	-0.545	-0.567	-0.524	0.043	0.613	0.561	0.664	0.103	TRUE	-4.119	-4.871	-3.304
RVBD1713	engA		Essential	Essential	84	0.9576	4.096	4.081	4.112	-0.053	-0.133	0.03	12.027	6.896	17.735	-0.627	-0.674	-0.58	0.093	0.547	0.494	0.592	0.098	TRUE	-6.571	-7.933	-5.215
RVBD1714	RVBD1714		NonEssential	NonEssential	7	0.3957	6.34	5.22	7.323	0.17	-0.031	0.486	11.317	4.99	18.942	-0.046	-0.082	-0.008	0.074	0.334	0.15	0.536	0.387	FALSE	0.45	-1.23	2.747
RVBD1715	fadB3		NonEssential	NonEssential	7	0.394	5.228	4.403	6.121	0.153	-0.027	0.427	11.125	4.944	18.769	-0.054	-0.082	-0.027	0.055	0.334	0.168	0.51	0.342	FALSE	0.305	-1.195	2.416
RVBD1716	RVBD1716		NonEssential	NonEssential	6	0.0731	5.676	4.822	6.46	0.222	-0.133	0.729	11.056	4.056	19.758	-0.119	-0.245	0.003	0.248	0.471	0.148	0.828	0.68	FALSE	0.861	-3.875	6.457
RVBD1717	RVBD1717		NonEssential	NonEssential	5	0.533	4.351	2.953	5.831	0.072	-0.166	0.35	10.553	4.198	19.038	-0.419	-0.564	-0.286	0.278	0.663	0.472	0.837	0.364	FALSE	-2.092	-6.618	2.38
RVBD1718	RVBD1718		NonEssential	NonEssential	7	0.3795	3.823	2.504	5.209	0.11	-0.115	0.44	11.062	3.952	19.529	-0.083	-0.176	0.014	0.19	0.346	0.097	0.609	0.512	FALSE	-0.339	-3.167	3.174
RVBD1719	RVBD1719		NonEssential	NonEssential	8	0.2056	4.792	3.931	5.655	0.208	-0.015	0.581	12.201	5.665	19.471	-0.04	-0.068	-0.014	0.054	0.373	0.167	0.598	0.431	FALSE	1.024	-0.947	4.156
RVBD1720c	vapC12		NonEssential	NonEssential	5	0.3614	5.933	4.399	7.5	0.19	-0.005	0.516	12.223	5.309	19.744	-0.007	-0.04	0.024	0.064	0.295	0.115	0.489	0.374	FALSE	1.013	-0.567	3.144
RVBD1721c	vapB12		NonEssential	NonEssential	8	0.2656	4.812	3.316	6.083	0.21	0.004	0.559	13.193	7.188	20.87	-0.013	-0.024	-0.003	0.021	0.294	0.124	0.474	0.35	FALSE	1.027	-0.336	3.306
RVBD1722	RVBD1722		NonEssential	NonEssential	12	0.2469	4.893	4.538	5.253	0.21	-0.012	0.553	11.938	5.827	19.462	-0.039	-0.061	-0.018	0.043	0.377	0.178	0.582	0.403	FALSE	1.139	-0.789	4.061
RVBD1723	RVBD1723		NonEssential	NonEssential	7	0.0958	5.753	5.431	6.085	0.2	-0.104	0.666	11.458	4.408	19.72	-0.11	-0.184	-0.038	0.146	0.439	0.151	0.767	0.616	FALSE	0.49	-2.838	5.056
RVBD1724c	RVBD1724c		NonEssential	NonEssential	6	0.3973	5.907	4.199	7.868	0.19	0.008	0.517	13.121	6.786	20.392	-0.001	-0.013	0.012	0.025	0.255	0.11	0.419	0.309	FALSE	0.972	-0.114	2.771
RVBD1725c	RVBD1725c		NonEssential	NonEssential	7	0.144	5.362	4.156	6.617	0.221	-0.008	0.613	12.688	6.203	20.135	-0.017	-0.037	0.005	0.042	0.32	0.135	0.542	0.407	FALSE	1.183	-0.584	3.964
RVBD1726	RVBD1726		NonEssential	NonEssential	6	0.2352	4.89	3.752	5.989	0.182	-0.046	0.547	12.428	5.932	20.326	-0.054	-0.082	-0.029	0.053	0.32	0.135	0.535	0.401	FALSE	0.438	-1.384	3.122
RVBD1727	RVBD1727		NonEssential	NonEssential	6	0.3632	5.07	3.85	6.203	0.119	-0.14	0.496	10.513	3.69	19.113	-0.13	-0.218	-0.037	0.181	0.399	0.144	0.671	0.528	FALSE	-0.623	-3.574	3.335
RVBD1728c	RVBD1728c		NonEssential	NonEssential	6	0.3705	5.734	4.02	7.357	0.195	0.005	0.503	12.891	6.754	20.179	-0.008	-0.02	0.005	0.025	0.28	0.125	0.445	0.32	FALSE	0.955	-0.169	2.835
RVBD1729c	RVBD1729c		NonEssential	NonEssential	6	0.2284	6.049	4.512	7.587	0.217	0.02	0.579	13.12	7.079	20.101	0	-0.013	0.012	0.025	0.29	0.13	0.459	0.328	FALSE	1.231	-0.049	3.306
RVBD1730c	RVBD1730c		NonEssential	NonEssential	12	0.2539	1.108	0.612	1.546	0.218	-0.001	0.592	13.1	7.009	20.605	-0.016	-0.026	-0.006	0.02	0.347	0.142	0.582	0.44	FALSE	1.571	-0.385	5.055
RVBD1731	gabD2		NonEssential	NonEssential	15	0.3197	5.034	4.874	5.197	0.211	-0.05	0.583	11.467	5.225	19.063	-0.075	-0.106	-0.042	0.064	0.425	0.207	0.648	0.441	FALSE	0.981	-1.418	4.672
RVBD1732c	RVBD1732c		NonEssential	NonEssential	7	0.4039	4.952	3.561	6.194	0.174	-0.009	0.494	12.933	6.256	20.441	-0.021	-0.042	0.002	0.043	0.264	0.123	0.435	0.312	FALSE	0.623	-0.635	2.5
RVBD1733c	RVBD1733c		NonEssential	NonEssential	8	0.4028	5.449	4.001	6.724	0.174	0.002	0.5	13.105	6.26	20.537	-0.006	-0.021	0.008	0.029	0.25	0.094	0.43	0.336	FALSE	0.833	-0.21	2.648
RVBD1734c	RVBD1734c		NonEssential	NonEssential	5	0.4242	7.094	5.457	8.728	0.128	-0.022	0.35	11.143	4.432	18.977	-0.027	-0.05	-0.003	0.047	0.311	0.123	0.509	0.386	FALSE	0.349	-0.754	1.954
RVBD1735Ac	RVBD1735Ac		Unknown	NonEssential	6	0.3729	4.705	3.301	6.125	0.178	-0.008	0.461	11.747	5.196	18.96	-0.022	-0.051	0.007	0.058	0.307	0.139	0.492	0.353	FALSE	0.743	-0.803	2.781
RVBD1735c	RVBD1735c		NonEssential	NonEssential	6	0.3707	3.826	2.186	5.436	0.138	-0.152	0.515	10.439	3.409	18.469	-0.072	-0.208	0.084	0.292	0.389	0.093	0.713	0.62	FALSE	0.23	-4.074	4.634
RVBD1736c	narX		NonEssential	NonEssential	12	0.2829	4.144	3.692	4.631	0.214	-0.005	0.58	12.552	6.091	20.085	-0.022	-0.039	-0.005	0.034	0.33	0.145	0.537	0.393	FALSE	1.209	-0.48	4.04
RVBD1737c	narK2		NonEssential	NonEssential	16	0.2915	3.774	3.466	4.063	0.228	-0.008	0.598	12.283	5.843	19.654	-0.019	-0.036	0	0.035	0.36	0.147	0.568	0.421	FALSE	1.507	-0.467	4.691
RVBD1738	RVBD1738		NonEssential	NonEssential	2	0.0163	6.614	4.259	9.168	0.126	-0.574	0.826	10.107	3.375	19.003	-0.44	-0.924	0.026	0.951	0.531	0.181	0.878	0.697	FALSE	-2.538	-13.531	8.227
RVBD1739c	RVBD1739c		NonEssential	NonEssential	23	0.3247	1.777	1.51	2.061	0.204	0.004	0.569	13.418	7.258	20.485	-0.007	-0.017	0.003	0.019	0.27	0.107	0.452	0.345	FALSE	1.223	-0.134	3.765
RVBD1740	vapB34		NonEssential	NonEssential	6	0.5244	6.366	5.298	7.483	0.108	-0.018	0.328	11.749	5.311	19.943	-0.025	-0.043	-0.008	0.036	0.245	0.101	0.401	0.3	FALSE	0.171	-0.651	1.393
RVBD1741	vapC34		NonEssential	NonEssential	7	0.2617	5.459	3.864	6.986	0.195	0.003	0.529	13.311	7.467	20.212	-0.016	-0.027	-0.005	0.022	0.277	0.124	0.443	0.318	FALSE	0.763	-0.397	2.768
RVBD1742	RVBD1742		NonEssential	NonEssential	5	0.1939	6.348	5.311	7.366	0.212	-0.062	0.657	11.325	4.872	19.407	-0.066	-0.118	-0.019	0.099	0.419	0.147	0.706	0.559	FALSE	0.908	-1.875	4.606
RVBD1743	pknE		NonEssential	NonEssential	11	0.3247	5.429	5.127	5.752	0.197	-0.03	0.544	11.283	5.22	18.945	-0.067	-0.095	-0.035	0.06	0.422	0.218	0.634	0.416	FALSE	0.838	-1.35	4.09
RVBD1744c	RVBD1744c		NonEssential	NonEssential	2	0.0181	7.039	4.743	9.322	0.142	-0.54	0.855	10.208	3.319	18.899	-0.339	-0.834	0.116	0.95	0.518	0.158	0.863	0.705	FALSE	-1.574	-11.057	9.512
RVBD1745c	idi		NonEssential	NonEssential	6	0.1254	8.59	7.941	9.195	0.187	-0.045	0.58	12.094	5.279	19.949	-0.057	-0.099	-0.016	0.083	0.353	0.135	0.586	0.451	FALSE	-1.081	-2.889	1.5
RVBD1746	pknF		NonEssential	NonEssential	10	0.2803	4.39	3.411	5.376	0.204	0.002	0.545	13.047	6.912	20.556	-0.018	-0.032	-0.003	0.029	0.302	0.135	0.48	0.345	FALSE	1.034	-0.454	3.285
RVBD1747	RVBD1747		NonEssential	NonEssential	24	0.2993	5.758	5.58	5.957	0.216	0.003	0.531	11.688	5.675	18.293	-0.044	-0.065	-0.024	0.041	0.394	0.221	0.586	0.365	FALSE	0.988	-0.87	3.558
RVBD1748	RVBD1748		NonEssential	NonEssential	7	0.2355	6.722	5.468	8.008	0.222	-0.006	0.616	12.01	5.423	19.584	-0.018	-0.044	0.009	0.053	0.359	0.135	0.59	0.454	FALSE	1.283	-0.477	4.286
RVBD1749c	RVBD1749c		NonEssential	NonEssential	7	0.2333	5.659	4.43	6.781	0.216	-0.003	0.564	12.814	6.118	19.915	-0.021	-0.036	-0.006	0.03	0.326	0.144	0.522	0.377	FALSE	1.083	-0.46	3.591
RVBD1750c	fadD1		NonEssential	NonEssential	13	0.2977	3.632	2.975	4.26	0.214	-0.002	0.59	12.847	6.916	20.044	-0.014	-0.027	-0.003	0.024	0.309	0.126	0.507	0.381	FALSE	1.251	-0.298	4.049
RVBD1751	RVBD1751		NonEssential	NonEssential	14	0.3144	5.176	4.72	5.617	0.199	-0.015	0.535	11.889	5.639	19.214	-0.039	-0.063	-0.017	0.046	0.347	0.164	0.543	0.379	FALSE	0.923	-0.842	3.534
RVBD1752	RVBD1752		NonEssential	NonEssential	7	0.4732	4.057	3.804	4.305	0.057	-0.095	0.217	10.763	4.022	18.496	-0.232	-0.304	-0.156	0.147	0.631	0.438	0.796	0.358	FALSE	-0.939	-3.212	1.995
RVBD1753c	PPE24		NonEssential	NonEssential	31	0.2788	0.195	0.122	0.278	0.224	0.012	0.562	13.074	7.375	19.499	-0.01	-0.016	-0.004	0.012	0.307	0.153	0.475	0.321	FALSE	1.601	-0.112	4.404
RVBD1754c	RVBD1754c		NonEssential	NonEssential	18	0.2405	1.733	1.332	2.137	0.216	0.004	0.558	12.888	7.152	19.401	-0.017	-0.026	-0.009	0.017	0.313	0.152	0.486	0.334	FALSE	1.316	-0.292	4.169
RVBD1755c	plcD		NonEssential	NonEssential	14	0.2753	1.825	1.223	2.428	0.21	0.008	0.546	13.596	7.789	20.281	-0.005	-0.013	0.002	0.015	0.272	0.121	0.442	0.321	FALSE	1.259	-0.081	3.713
RVBD1758	cut1		NonEssential	NonEssential	6	0.1788	5.484	4.99	5.964	0.196	-0.074	0.594	11.248	4.806	19.654	-0.097	-0.159	-0.047	0.112	0.44	0.156	0.71	0.554	FALSE	0.683	-2.146	4.893
RVBD1759c	wag22		NonEssential	NonEssential	15	0.2885	3.014	2.632	3.359	0.215	-0.013	0.564	12.442	6.534	18.992	-0.033	-0.048	-0.018	0.029	0.33	0.157	0.51	0.353	FALSE	1.154	-0.595	4.108
RVBD1760	RVBD1760		NonEssential	NonEssential	17	0.2867	5.579	5.393	5.75	0.2	-0.02	0.539	12.151	5.592	19.948	-0.037	-0.063	-0.012	0.05	0.347	0.159	0.558	0.4	FALSE	0.996	-0.75	3.706
RVBD1761c	RVBD1761c		NonEssential	NonEssential	7	0.3587	4.862	3.462	6.265	0.172	-0.012	0.486	12.659	5.832	20.173	-0.009	-0.029	0.014	0.043	0.271	0.097	0.489	0.392	FALSE	0.872	-0.396	3.009
RVBD1762c	RVBD1762c		NonEssential	NonEssential	7	0.2381	5.29	3.895	6.648	0.207	-0.039	0.625	12.121	5.551	20.074	-0.053	-0.082	-0.024	0.058	0.364	0.136	0.6	0.464	FALSE	0.779	-1.401	4.148
RVBD1765A	RVBD1765A		NonEssential	NonEssential	8	0.3997	6.27	4.93	7.614	0.174	-0.004	0.464	12.863	6.205	20.363	-0.009	-0.022	0.003	0.025	0.26	0.108	0.418	0.31	FALSE	0.786	-0.252	2.4
RVBD1765c	RVBD1765c		NonEssential	NonEssential	5	0.3991	5.356	4.412	6.299	0.174	-0.122	0.577	10.451	3.968	18.836	-0.115	-0.22	0	0.219	0.438	0.15	0.741	0.592	FALSE	0.242	-3.674	4.632
RVBD1766	RVBD1766		NonEssential	NonEssential	5	0.4324	5.719	4.048	7.421	0.127	-0.001	0.325	11.484	4.707	19.125	0.002	-0.021	0.025	0.047	0.267	0.103	0.44	0.337	FALSE	0.751	-0.206	2.01
RVBD1767	RVBD1767		NonEssential	NonEssential	5	0.4031	5.929	4.289	7.504	0.155	-0.015	0.431	12.35	5.562	19.569	-0.023	-0.048	0.002	0.05	0.267	0.12	0.429	0.309	FALSE	0.437	-0.788	2.115
RVBD1768	PE-PGRS31		NonEssential	NonEssential	13	0.2908	4.914	4.609	5.258	0.202	-0.041	0.54	10.789	4.374	18.716	-0.077	-0.126	-0.023	0.103	0.43	0.222	0.649	0.427	FALSE	0.953	-1.623	4.446
RVBD1769	RVBD1769		NonEssential	NonEssential	6	0.2451	5.774	4.354	7.149	0.223	-0.043	0.659	11.003	4.29	19.628	-0.047	-0.118	0.024	0.141	0.418	0.152	0.713	0.561	FALSE	1.298	-1.935	5.18
RVBD1770	RVBD1770		NonEssential	NonEssential	10	0.2874	5.071	4.797	5.349	0.191	-0.031	0.503	11.421	5.191	18.975	-0.061	-0.095	-0.027	0.068	0.393	0.198	0.594	0.396	FALSE	0.856	-1.266	3.639
RVBD1771	RVBD1771		NonEssential	NonEssential	18	0.077	4.796	4.663	4.945	0.219	-0.025	0.621	12.219	5.599	19.267	-0.055	-0.075	-0.033	0.042	0.389	0.157	0.646	0.489	FALSE	1.103	-1.136	4.991
RVBD1772	RVBD1772		NonEssential	NonEssential	4	0.1615	5.606	4.394	6.764	0.221	-0.131	0.686	10.759	4.04	18.917	-0.103	-0.209	0.011	0.22	0.454	0.147	0.748	0.601	FALSE	0.842	-3.371	5.943
RVBD1773c	RVBD1773c		NonEssential	NonEssential	5	0.1863	5.802	4.043	7.34	0.214	-0.013	0.614	12.215	5.487	19.613	-0.025	-0.048	-0.001	0.047	0.343	0.144	0.558	0.414	FALSE	1.042	-0.644	4.067
RVBD1774	RVBD1774		NonEssential	NonEssential	9	0.256	5.547	5.139	5.94	0.211	-0.039	0.593	11.383	5.038	18.99	-0.065	-0.101	-0.029	0.071	0.415	0.187	0.657	0.47	FALSE	0.966	-1.326	4.51
RVBD1775	RVBD1775		NonEssential	NonEssential	7	0.3821	5.912	5.227	6.646	0.186	-0.014	0.507	11.514	5.376	18.814	-0.043	-0.064	-0.024	0.041	0.347	0.168	0.541	0.373	FALSE	0.723	-0.883	3.005
RVBD1776c	RVBD1776c		NonEssential	NonEssential	6	0.2751	6.283	4.666	7.738	0.189	0.002	0.52	12.825	6.415	20.692	0	-0.02	0.021	0.041	0.276	0.107	0.464	0.357	FALSE	1.013	-0.228	3.012
RVBD1777	cyp144		NonEssential	NonEssential	14	0.2993	4.58	4.258	4.882	0.218	-0.004	0.544	11.449	5.786	18.025	-0.047	-0.066	-0.026	0.04	0.399	0.225	0.591	0.366	FALSE	1.219	-0.788	4.252
RVBD1778c	RVBD1778c		NonEssential	NonEssential	6	0.2602	0.114	-0.093	0.308	0.217	0.017	0.539	12.731	6.978	18.903	-0.01	-0.021	-0.001	0.021	0.314	0.165	0.466	0.301	FALSE	1.555	-0.093	4.344
RVBD1779c	RVBD1779c		NonEssential	NonEssential	9	0.2829	3.997	2.779	5.099	0.22	0.021	0.549	12.712	6.735	19.206	-0.003	-0.014	0.008	0.022	0.299	0.142	0.461	0.318	FALSE	1.338	-0.036	3.692
RVBD1780	RVBD1780		NonEssential	NonEssential	9	0.4011	5.043	4.27	5.783	0.163	-0.047	0.462	10.797	4.367	19.134	-0.059	-0.105	-0.013	0.093	0.381	0.16	0.614	0.454	FALSE	0.535	-1.644	3.265
RVBD1781c	malQ		NonEssential	NonEssential	11	0.2977	3.329	2.99	3.669	0.222	-0.042	0.629	11.429	4.499	19.425	-0.046	-0.102	0.011	0.114	0.405	0.16	0.674	0.514	FALSE	1.414	-1.47	5.852
RVBD1782	eccB5		Essential	Essential	108	0.9317	3.078	3.067	3.089	0.037	-0.025	0.103	10.745	8.174	13.529	-0.552	-0.575	-0.527	0.048	0.257	0.233	0.281	0.048	TRUE	-8.726	-9.376	-8.001
RVBD1783	eccC5		Essential	Essential	362	0.9605	3.356	3.35	3.362	-0.017	-0.026	-0.007	12.716	11.371	14.037	-0.519	-0.525	-0.513	0.012	0.549	0.536	0.562	0.026	TRUE	-5.296	-5.512	-5.085
RVBD1785c	cyp143		NonEssential	NonEssential	9	0.2697	3.866	3.301	4.372	0.188	-0.116	0.578	10.616	3.751	18.391	-0.094	-0.203	0.012	0.216	0.446	0.154	0.761	0.607	FALSE	0.713	-3.111	5.963
RVBD1786	RVBD1786		Uncertain	NonEssential	6	0.323	5.583	4.111	6.94	0.138	-0.002	0.366	12.038	5.577	19.712	-0.018	-0.039	0.003	0.043	0.27	0.124	0.436	0.312	FALSE	0.521	-0.538	1.874
RVBD1787	PPE25		NonEssential	NonEssential	6	0.3571	5.754	4.935	6.584	0.171	-0.04	0.497	11.796	5.396	19.309	-0.049	-0.084	-0.013	0.071	0.325	0.134	0.533	0.399	FALSE	0.523	-1.219	2.965
RVBD1788	PE18		NonEssential	NonEssential	5	0.1852	6.522	4.805	8.418	0.143	-0.012	0.407	13.231	6.768	20.452	-0.016	-0.035	0.001	0.036	0.228	0.095	0.372	0.278	FALSE	0.307	-0.592	1.654
RVBD1789	PPE26		NonEssential	NonEssential	6	0.2446	5.932	5.427	6.444	0.172	-0.085	0.568	11.78	5.153	19.831	-0.099	-0.132	-0.064	0.068	0.374	0.138	0.611	0.473	FALSE	0.046	-2.057	3.281
RVBD1790	PPE27		NonEssential	NonEssential	5	0.267	5.44	4.832	5.955	0.163	-0.098	0.567	11.659	4.934	19.829	-0.1	-0.156	-0.045	0.112	0.361	0.135	0.624	0.489	FALSE	-0.046	-2.489	3.543
RVBD1791	PE19		NonEssential	NonEssential	5	0.3209	6.189	5.107	7.303	0.134	-0.106	0.502	11.687	5.333	19.605	-0.127	-0.164	-0.09	0.074	0.348	0.158	0.546	0.387	FALSE	-0.962	-2.908	1.93
RVBD1792A	RVBD1792A		Unknown	NonEssential	2	0.0181	6.265	4.076	8.648	0.158	-0.495	0.787	10.395	3.236	19.034	-0.269	-0.617	0.09	0.707	0.495	0.152	0.869	0.717	FALSE	-1.605	-10.969	7.298
RVBD1793	esxN		NonEssential	NonEssential	2	0.0541	5.013	3.271	6.809	0.112	-0.483	0.82	10.706	3.427	19.584	-0.419	-0.742	-0.101	0.64	0.492	0.126	0.846	0.72	FALSE	-3.889	-13.797	6.191
RVBD1794	RVBD1794		Essential	Essential	73	0.9541	3.643	3.617	3.668	-0.025	-0.053	0.006	6.688	5.289	8.17	-0.528	-0.547	-0.51	0.037	0.655	0.62	0.693	0.073	TRUE	-4.539	-5.154	-3.901
RVBD1795	eccD5		Essential	Essential	202	0.9227	3.038	3.029	3.047	-0.055	-0.102	-0.003	8.438	6.368	10.761	-0.579	-0.604	-0.556	0.048	0.377	0.346	0.406	0.06	TRUE	-8.434	-9.116	-7.672
RVBD1796	mycP5		Essential	Essential	149	0.937	3.484	3.473	3.495	0.004	-0.027	0.037	6.479	4.857	8.055	-0.39	-0.407	-0.372	0.035	0.49	0.449	0.529	0.081	TRUE	-4.29	-4.873	-3.749
RVBD1797	eccE5		Essential	Essential	71	0.9662	3.743	3.723	3.761	0.031	-0.007	0.074	5.65	4.514	6.823	-0.552	-0.573	-0.531	0.042	0.4	0.366	0.435	0.069	TRUE	-6.649	-7.288	-5.991
RVBD1798	eccA5		NonEssential	NonEssential	18	0.269	4.093	3.913	4.278	0.159	-0.106	0.543	12.06	6.017	19.248	-0.139	-0.161	-0.118	0.043	0.365	0.181	0.548	0.367	FALSE	-0.836	-2.987	2.542
RVBD1800	PPE28		NonEssential	NonEssential	13	0.2724	3.212	2.606	3.811	0.211	0.017	0.516	12.592	6.967	19.322	-0.014	-0.024	-0.003	0.021	0.322	0.17	0.482	0.312	FALSE	1.355	-0.121	3.768
RVBD1801	PPE29		NonEssential	NonEssential	8	0.2429	5.592	5.098	6.057	0.21	-0.036	0.587	11.704	5.271	18.555	-0.068	-0.099	-0.038	0.062	0.414	0.193	0.65	0.457	FALSE	0.876	-1.308	4.428
RVBD1802	PPE30		NonEssential	NonEssential	10	0.2728	4.291	3.969	4.618	0.204	-0.029	0.593	12.524	5.79	19.318	-0.047	-0.062	-0.031	0.031	0.346	0.161	0.558	0.396	FALSE	0.917	-0.973	4.02
RVBD1803c	PE-PGRS32		NonEssential	NonEssential	5	0.3878	6.219	5	7.434	0.143	-0.044	0.422	11.392	4.646	19.831	-0.045	-0.083	-0.006	0.077	0.314	0.125	0.517	0.391	FALSE	0.29	-1.298	2.299
RVBD1804c	RVBD1804c		NonEssential	NonEssential	5	0.4219	6.042	4.22	7.758	0.178	0.003	0.493	11.919	5.599	19.78	-0.012	-0.03	0.007	0.037	0.286	0.12	0.479	0.358	FALSE	0.84	-0.329	2.813
RVBD1805c	RVBD1805c		NonEssential	NonEssential	6	0.3889	6.423	5.099	8.004	0.167	-0.012	0.484	12.376	5.626	19.875	-0.019	-0.037	0	0.037	0.281	0.105	0.47	0.366	FALSE	0.572	-0.608	2.447
RVBD1806	PE20		NonEssential	NonEssential	6	0.2051	6.587	5.096	8.09	0.24	0.012	0.638	12.378	5.854	20.252	-0.006	-0.028	0.015	0.043	0.369	0.139	0.602	0.463	FALSE	1.684	-0.131	4.559
RVBD1807	PPE31		NonEssential	NonEssential	8	0.2245	5.593	4.726	6.465	0.235	0.003	0.613	12.113	5.565	19.46	-0.017	-0.036	0.002	0.038	0.368	0.163	0.607	0.444	FALSE	1.553	-0.288	4.75
RVBD1808	PPE32		NonEssential	NonEssential	6	0.2379	5.324	3.783	6.838	0.201	0.023	0.494	12.825	6.841	20.064	0.004	-0.012	0.02	0.032	0.281	0.129	0.446	0.317	FALSE	1.292	0.113	3.193
RVBD1809	PPE33		NonEssential	NonEssential	7	0.3698	5.952	5.043	6.947	0.167	-0.006	0.488	13.408	6.872	20.806	-0.015	-0.03	-0.001	0.029	0.244	0.108	0.412	0.305	FALSE	0.676	-0.353	2.379
RVBD1810	RVBD1810		NonEssential	NonEssential	6	0.3713	5.281	3.655	6.893	0.176	-0.005	0.494	13.339	6.492	20.636	-0.015	-0.03	0.001	0.031	0.26	0.1	0.433	0.334	FALSE	0.664	-0.486	2.485
RVBD1811	mgtC		NonEssential	NonEssential	5	0.2743	6.084	4.572	7.621	0.209	-0.011	0.56	12.179	5.506	19.75	-0.021	-0.049	0.005	0.054	0.336	0.138	0.551	0.414	FALSE	1.167	-0.575	3.673
RVBD1812c	RVBD1812c		NonEssential	NonEssential	5	0.3071	5.784	4.199	7.633	0.191	-0.005	0.529	12.493	6.249	19.457	-0.021	-0.038	-0.002	0.036	0.298	0.131	0.475	0.345	FALSE	0.77	-0.634	2.975
RVBD1813c	RVBD1813c		NonEssential	NonEssential	6	0.235	5.824	4.281	7.277	0.167	-0.008	0.443	12.769	6.076	20.14	-0.015	-0.035	0.004	0.039	0.253	0.109	0.409	0.301	FALSE	0.611	-0.474	2.255
RVBD1814	erg3		NonEssential	NonEssential	17	0.2907	5.299	5.097	5.519	0.222	-0.011	0.592	11.8	5.572	19.049	-0.03	-0.052	-0.01	0.043	0.367	0.165	0.595	0.43	FALSE	1.311	-0.585	4.248
RVBD1815	RVBD1815		NonEssential	NonEssential	7	0.1768	6.254	5.9	6.606	0.182	-0.133	0.611	11.007	4.216	19.046	-0.131	-0.228	-0.032	0.196	0.445	0.158	0.747	0.589	FALSE	0.202	-3.494	4.701
RVBD1816	RVBD1816		NonEssential	NonEssential	6	0.2269	5.473	4.31	6.619	0.209	-0.019	0.58	11.837	5.166	19.565	-0.03	-0.063	0.003	0.067	0.363	0.134	0.606	0.472	FALSE	1.145	-0.97	4.108
RVBD1817	RVBD1817		NonEssential	NonEssential	10	0.2877	4.632	4.305	4.969	0.192	-0.035	0.556	11.694	5.146	19.16	-0.053	-0.084	-0.027	0.058	0.363	0.15	0.603	0.452	FALSE	0.765	-1.216	3.917
RVBD1818c	PE-PGRS33		NonEssential	NonEssential	6	0.2248	6.579	5.129	7.942	0.17	-0.067	0.56	11.89	5.149	19.424	-0.079	-0.116	-0.04	0.076	0.349	0.143	0.572	0.428	FALSE	0.14	-1.896	2.97
RVBD1819c	bacA		NonEssential	NonEssential	32	0.289	0.489	0.377	0.595	0.223	0.018	0.559	13.33	7.523	20	-0.004	-0.01	0.002	0.012	0.308	0.141	0.468	0.327	FALSE	1.681	0.054	4.378
RVBD1820	ilvG		NonEssential	NonEssential	12	0.2742	4.384	4.129	4.64	0.188	-0.043	0.562	11.805	5.363	19.628	-0.07	-0.106	-0.032	0.075	0.375	0.149	0.612	0.463	FALSE	0.567	-1.783	3.837
RVBD1821	secA2		NonEssential	NonEssential	10	0.2932	9.284	9.069	9.498	0.162	-0.112	0.505	11.152	5.535	17.984	-0.207	-0.237	-0.174	0.064	0.501	0.343	0.674	0.331	FALSE	-0.971	-3.336	1.972
RVBD1822	pgsA2		Essential	Essential	110	0.9385	4.45	4.437	4.463	-0.035	-0.083	0.015	8.241	5.758	10.904	-0.573	-0.602	-0.541	0.061	0.614	0.561	0.668	0.108	TRUE	-4.905	-5.9	-3.947
RVBD1823	RVBD1823		NonEssential	NonEssential	6	0.2545	9.553	8.971	10.111	0.192	-0.014	0.528	13.33	6.866	20.292	-0.024	-0.039	-0.011	0.028	0.29	0.114	0.476	0.361	FALSE	1.233	0.136	3.013
RVBD1824	RVBD1824		NonEssential	NonEssential	5	0.459	8.99	8.415	9.553	0.032	-0.048	0.13	9.786	2.977	18.024	-0.051	-0.086	-0.016	0.07	0.453	0.173	0.746	0.573	FALSE	0.622	-0.294	1.578
RVBD1825	RVBD1825		NonEssential	NonEssential	8	0.2221	6.559	6.279	6.815	0.201	-0.044	0.571	11.612	5.156	19.593	-0.061	-0.094	-0.03	0.064	0.393	0.155	0.617	0.462	FALSE	1.44	-0.737	4.476
RVBD1826	gcvH		Essential	Essential	23	0.8878	4.465	4.411	4.518	-0.03	-0.108	0.05	10.05	5.134	16.188	-0.437	-0.482	-0.387	0.095	0.574	0.479	0.656	0.177	TRUE	-4.279	-5.657	-2.797
RVBD1827	garA		Essential	Essential	68	0.8385	1.668	1.652	1.684	-0.129	-0.229	-0.024	9.822	6.407	13.791	-0.695	-0.731	-0.661	0.07	0.386	0.331	0.443	0.112	TRUE	-10.949	-12.294	-9.494
RVBD1828	RVBD1828		Essential	Essential	107	0.9708	6.359	6.348	6.371	0.004	-0.079	0.092	10.404	6.507	14.468	-0.527	-0.553	-0.497	0.056	0.198	0.157	0.244	0.087	TRUE	-8.023	-8.727	-7.228
RVBD1829	RVBD1829		NonEssential	NonEssential	7	0.2046	6.898	6.143	7.697	0.197	-0.047	0.575	12.033	5.464	19.826	-0.081	-0.11	-0.051	0.059	0.403	0.184	0.629	0.446	FALSE	0.31	-1.85	3.292
RVBD1830	RVBD1830		Essential	Essential	74	0.9015	1.753	1.73	1.774	0.012	-0.054	0.082	7.896	6.099	9.99	-0.726	-0.759	-0.694	0.065	0.464	0.428	0.501	0.072	TRUE	-9.142	-10.254	-8.019
RVBD1831	RVBD1831		NonEssential	Essential	7	0.321	3.848	3.666	4.03	-0.045	-0.464	0.516	10.861	4.053	19.067	-0.509	-0.675	-0.36	0.315	0.368	0.147	0.602	0.456	FALSE	-7.282	-12.426	-1.25
RVBD1832	gcvB		Essential	Essential	247	0.9725	3.163	3.153	3.174	-0.011	-0.017	-0.006	14.002	12.309	15.868	-0.558	-0.562	-0.554	0.008	0.707	0.693	0.722	0.029	TRUE	-3.785	-3.998	-3.581
RVBD1833c	RVBD1833c		NonEssential	NonEssential	9	0.2127	4.545	3.403	5.729	0.228	0.017	0.586	12.845	6.507	19.51	-0.006	-0.017	0.004	0.021	0.325	0.15	0.515	0.364	FALSE	1.445	-0.087	4.115
RVBD1834	lipZ		NonEssential	NonEssential	9	0.2803	4.652	4.108	5.259	0.213	0.008	0.509	11.432	5.708	17.836	-0.054	-0.075	-0.032	0.043	0.437	0.278	0.604	0.326	FALSE	1.318	-0.678	4.083
RVBD1835c	RVBD1835c		NonEssential	NonEssential	11	0.2993	3.388	2.34	4.493	0.208	0.006	0.56	13.293	7.302	19.937	-0.016	-0.024	-0.008	0.016	0.299	0.143	0.48	0.337	FALSE	1.102	-0.379	3.439
RVBD1836c	RVBD1836c		NonEssential	NonEssential	14	0.3268	9.469	9.289	9.658	0.149	-0.104	0.531	11.968	6.58	18.6	-0.155	-0.169	-0.14	0.029	0.363	0.208	0.526	0.318	FALSE	-1.052	-2.617	1.388
RVBD1837c	glcB		Essential	Essential	238	0.9455	4.734	4.724	4.742	-0.017	-0.027	-0.007	11.578	9.973	13.309	-0.363	-0.37	-0.356	0.014	0.584	0.568	0.602	0.034	TRUE	-3.22	-3.42	-3.013
RVBD1838c	vapC13		NonEssential	NonEssential	8	0.4992	4.411	3.112	5.763	0.138	-0.008	0.387	13.428	7.066	20.523	-0.017	-0.029	-0.004	0.026	0.215	0.093	0.35	0.257	FALSE	0.332	-0.547	1.579
RVBD1839c	vapB13		NonEssential	NonEssential	5	0.1954	6.15	5.512	6.777	0.214	0.012	0.553	13.121	6.948	20.463	-0.004	-0.019	0.01	0.029	0.3	0.136	0.49	0.354	FALSE	0.505	-1.195	2.693
RVBD1840c	PE-PGRS34		NonEssential	NonEssential	6	0.394	4.835	3.316	6.244	0.164	-0.035	0.487	11.704	4.679	19.685	-0.033	-0.067	0.004	0.07	0.319	0.106	0.541	0.436	FALSE	0.556	-1.256	2.98
RVBD1841c	RVBD1841c		NonEssential	NonEssential	8	0.2279	6.337	5.443	7.277	0.216	-0.01	0.584	12.41	6.212	19.544	-0.028	-0.042	-0.015	0.028	0.35	0.162	0.546	0.384	FALSE	1.003	-0.586	3.72
RVBD1842c	RVBD1842c		NonEssential	NonEssential	11	0.2338	2.404	1.636	3.142	0.225	-0.006	0.593	12.768	6.833	19.75	-0.023	-0.034	-0.012	0.022	0.347	0.163	0.533	0.371	FALSE	1.445	-0.544	4.71
RVBD1843c	guaB1		NonEssential	NonEssential	8	0.2173	5.822	4.75	6.9	0.23	0.004	0.596	11.942	5.429	20.208	-0.014	-0.045	0.016	0.061	0.374	0.139	0.604	0.465	FALSE	1.507	-0.446	4.445
RVBD1844c	gnd1		NonEssential	NonEssential	9	0.2834	5.773	4.59	6.925	0.202	-0.005	0.537	12.969	6.249	20.444	-0.014	-0.026	-0.002	0.024	0.31	0.101	0.51	0.409	FALSE	1.02	-0.347	3.251
RVBD1845c	blaR		NonEssential	Essential	7	0.2926	8.975	7.88	10.066	0.038	-0.519	0.669	10.64	3.729	18.883	-0.549	-0.801	-0.315	0.486	0.455	0.138	0.748	0.61	FALSE	-8.066	-14.354	-1.589
RVBD1846c	RVBD1846c		NonEssential	NonEssential	4	0.0545	6.196	4.215	8.337	0.018	-0.021	0.066	10.105	3.376	18.866	-0.012	-0.034	0.01	0.044	0.387	0.11	0.699	0.588	FALSE	0.046	-0.531	0.583
RVBD1848	ureA		NonEssential	NonEssential	5	0.2239	6.002	4.395	7.62	0.2	-0.009	0.555	12.535	5.964	20.146	-0.027	-0.05	-0.006	0.044	0.323	0.134	0.535	0.402	FALSE	0.809	-0.778	3.337
RVBD1849	ureB		NonEssential	NonEssential	5	0.4195	5.799	4.635	7.056	0.15	-0.021	0.401	10.798	4.394	18.11	-0.036	-0.069	-0.005	0.064	0.325	0.145	0.513	0.368	FALSE	0.536	-0.891	2.498
RVBD1850	ureC		NonEssential	NonEssential	6	0.2356	7.624	6.442	8.901	0.189	-0.041	0.595	12.163	5.411	19.581	-0.052	-0.089	-0.015	0.073	0.326	0.119	0.552	0.433	FALSE	0.391	-1.351	2.919
RVBD1851	ureF		NonEssential	NonEssential	7	0.2449	4.654	3.408	5.866	0.215	0.003	0.58	12.691	6.285	19.774	-0.02	-0.033	-0.006	0.027	0.324	0.141	0.517	0.376	FALSE	1.187	-0.454	3.789
RVBD1852	ureG		NonEssential	NonEssential	6	0.3928	6.404	5.201	7.554	0.178	-0.021	0.515	11.369	4.607	19.161	-0.031	-0.062	0	0.062	0.332	0.124	0.552	0.428	FALSE	0.675	-0.944	3.043
RVBD1853	ureD		NonEssential	NonEssential	6	0.3399	6.267	5.193	7.399	0.19	-0.007	0.484	12.129	6.042	19.262	-0.034	-0.053	-0.016	0.037	0.321	0.178	0.485	0.307	FALSE	0.728	-0.625	2.768
RVBD1854c	ndh		Essential	Essential	109	0.9678	0.395	0.38	0.41	-0.01	-0.026	0.006	11.957	6.881	17.345	-0.088	-0.094	-0.082	0.011	0.246	0.196	0.303	0.107	TRUE	-1.691	-1.875	-1.482
RVBD1855c	RVBD1855c		NonEssential	NonEssential	10	0.2701	3.208	2.464	3.92	0.207	-0.003	0.548	12.445	6.514	19.994	-0.018	-0.041	0.003	0.044	0.323	0.142	0.534	0.392	FALSE	1.219	-0.601	3.856
RVBD1856c	RVBD1856c		NonEssential	NonEssential	5	0.222	6.064	4.317	7.626	0.193	0.011	0.504	12.223	6.075	19.559	0	-0.025	0.023	0.049	0.283	0.128	0.468	0.341	FALSE	1.063	-0.207	3.046
RVBD1857	modA		NonEssential	NonEssential	9	0.2413	6.212	5.275	7.068	0.213	-0.011	0.564	12.142	5.93	19.677	-0.03	-0.053	-0.008	0.045	0.369	0.167	0.581	0.414	FALSE	1.096	-0.619	3.819
RVBD1858	modB		NonEssential	NonEssential	7	0.1984	5.48	4.811	6.148	0.22	-0.021	0.6	12.009	5.665	19.161	-0.042	-0.068	-0.018	0.05	0.395	0.169	0.639	0.47	FALSE	1.273	-0.875	4.585
RVBD1859	modC		NonEssential	NonEssential	6	0.4009	5.178	4.556	5.801	0.163	-0.072	0.46	10.367	3.863	18.692	-0.096	-0.159	-0.031	0.129	0.453	0.199	0.721	0.522	FALSE	0.502	-2.375	3.707
RVBD1860	apa		NonEssential	NonEssential	9	0.3003	5.994	5.582	6.404	0.098	0.045	0.152	11.391	6.501	17.175	-0.11	-0.129	-0.093	0.036	0.675	0.634	0.715	0.081	FALSE	0.639	-0.076	1.405
RVBD1861	RVBD1861		NonEssential	NonEssential	6	0.3528	6.487	5.564	7.445	0.187	-0.066	0.537	11.011	4.372	19.345	-0.059	-0.119	0.001	0.12	0.391	0.132	0.644	0.513	FALSE	0.725	-1.691	3.972
RVBD1862	adhA		NonEssential	NonEssential	5	0.2439	6.521	5.197	7.787	0.226	-0.014	0.594	11.539	4.982	19.53	-0.027	-0.058	0.006	0.064	0.374	0.153	0.601	0.448	FALSE	1.294	-0.756	4.137
RVBD1863c	RVBD1863c		NonEssential	NonEssential	5	0.3671	6.167	4.539	7.826	0.177	-0.011	0.495	12.429	6.258	19.769	-0.026	-0.046	-0.005	0.041	0.298	0.131	0.492	0.361	FALSE	0.61	-0.735	2.709
RVBD1864c	RVBD1864c		NonEssential	NonEssential	6	0.3546	5.523	4.104	6.874	0.173	-0.001	0.438	12.108	5.82	19.436	-0.021	-0.04	-0.002	0.038	0.287	0.142	0.45	0.308	FALSE	0.674	-0.549	2.376
RVBD1865c	RVBD1865c		NonEssential	NonEssential	6	0.209	6.076	4.555	7.609	0.22	-0.006	0.607	12.533	6.349	19.726	-0.017	-0.033	-0.001	0.032	0.334	0.135	0.539	0.404	FALSE	1.208	-0.376	4.028
RVBD1866	RVBD1866		NonEssential	NonEssential	20	0.2424	3.817	3.673	3.958	0.199	-0.02	0.56	12.994	6.651	20.072	-0.038	-0.049	-0.026	0.023	0.332	0.148	0.562	0.415	FALSE	0.921	-0.74	3.881
RVBD1867	RVBD1867		NonEssential	NonEssential	6	0.2681	5.544	4.046	7.069	0.215	0	0.569	12.734	6.285	19.649	-0.016	-0.03	-0.001	0.029	0.311	0.143	0.49	0.347	FALSE	1.121	-0.366	3.506
RVBD1868	RVBD1868		NonEssential	NonEssential	14	0.289	4.44	4.279	4.584	0.195	-0.031	0.56	12.389	5.411	19.375	-0.045	-0.066	-0.025	0.042	0.333	0.128	0.542	0.414	FALSE	0.866	-0.991	3.722
RVBD1869c	RVBD1869c		NonEssential	NonEssential	8	0.2796	4.627	3.242	6.039	0.209	0.003	0.57	13.242	6.914	20.484	-0.013	-0.023	-0.003	0.02	0.299	0.122	0.496	0.374	FALSE	1.079	-0.305	3.457
RVBD1870c	RVBD1870c		NonEssential	NonEssential	5	0.2813	6.271	4.79	7.701	0.208	-0.02	0.591	12.407	5.87	20.38	-0.029	-0.048	-0.007	0.041	0.329	0.129	0.525	0.396	FALSE	0.862	-0.788	3.463
RVBD1871c	RVBD1871c		NonEssential	NonEssential	5	0.3521	6.429	4.675	8.165	0.179	-0.003	0.487	12.342	6.135	20.021	-0.015	-0.033	0.003	0.036	0.285	0.116	0.452	0.336	FALSE	0.764	-0.375	2.721
RVBD1872c	lldD2		NonEssential	NonEssential	8	0.2185	3.314	2.166	4.362	0.227	-0.014	0.589	11.51	4.993	19.113	-0.018	-0.057	0.019	0.076	0.379	0.145	0.605	0.459	FALSE	1.697	-0.752	5.138
RVBD1873	RVBD1873		NonEssential	NonEssential	7	0.3472	4.99	3.401	6.511	0.153	-0.005	0.412	13.587	7.313	20.771	-0.014	-0.026	-0.003	0.023	0.229	0.09	0.364	0.274	FALSE	0.481	-0.394	1.802
RVBD1874	RVBD1874		NonEssential	NonEssential	10	0.2997	2.987	2.043	3.898	0.202	0.006	0.517	12.599	6.614	19.315	-0.02	-0.031	-0.01	0.021	0.314	0.145	0.491	0.346	FALSE	1.134	-0.341	3.643
RVBD1875	RVBD1875		NonEssential	NonEssential	6	0.4607	5.764	4.279	7.131	0.125	-0.031	0.354	10.867	4.234	18.806	-0.038	-0.077	0.003	0.08	0.338	0.143	0.562	0.419	FALSE	0.28	-1.247	2.126
RVBD1876	bfrA		NonEssential	NonEssential	5	0.3507	6.299	4.779	7.831	0.177	-0.002	0.474	11.986	5.419	19.39	-0.01	-0.032	0.014	0.046	0.276	0.114	0.457	0.343	FALSE	0.825	-0.419	2.636
RVBD1877	RVBD1877		NonEssential	NonEssential	22	0.2458	5.728	5.51	5.937	0.227	0.007	0.56	12.291	6.299	18.833	-0.025	-0.039	-0.012	0.027	0.363	0.18	0.544	0.364	FALSE	1.37	-0.345	3.966
RVBD1878	glnA3		NonEssential	NonEssential	16	0.2814	2.772	2.428	3.13	0.211	-0.006	0.564	13.091	6.851	19.703	-0.025	-0.035	-0.016	0.019	0.305	0.141	0.48	0.339	FALSE	1.095	-0.472	3.753
RVBD1879	RVBD1879		NonEssential	NonEssential	13	0.2721	4.904	4.16	5.6	0.212	-0.007	0.584	12.581	6.205	19.47	-0.024	-0.038	-0.01	0.028	0.32	0.135	0.519	0.384	FALSE	1.054	-0.593	3.692
RVBD1880c	cyp140		NonEssential	NonEssential	9	0.2577	4.363	3.294	5.461	0.21	-0.006	0.554	12.425	6.641	19.621	-0.029	-0.043	-0.014	0.029	0.342	0.155	0.539	0.385	FALSE	1.094	-0.576	3.904
RVBD1881c	lppE		NonEssential	NonEssential	9	0.3573	4.92	3.77	6.053	0.181	0.001	0.493	12.824	7.059	19.764	-0.016	-0.029	-0.004	0.025	0.27	0.127	0.434	0.307	FALSE	0.748	-0.365	2.645
RVBD1882c	RVBD1882c		NonEssential	NonEssential	9	0.1623	3.861	2.772	4.928	0.225	-0.001	0.631	12.847	6.448	19.938	-0.019	-0.03	-0.006	0.024	0.342	0.134	0.56	0.427	FALSE	1.361	-0.423	4.559
RVBD1883c	RVBD1883c		NonEssential	NonEssential	5	0.47	6.033	4.429	7.621	0.131	-0.023	0.369	11.927	5.269	19.751	-0.028	-0.052	-0.006	0.046	0.267	0.112	0.433	0.321	FALSE	0.226	-0.869	1.699
RVBD1884c	rpfC		NonEssential	NonEssential	7	0.1977	4.42	3.156	5.77	0.227	-0.005	0.567	12.084	5.794	19.157	-0.028	-0.047	-0.008	0.039	0.378	0.177	0.581	0.404	FALSE	1.322	-0.624	4.377
RVBD1885c	RVBD1885c		NonEssential	NonEssential	6	0.1729	5.426	3.886	7.115	0.216	0.006	0.576	12.741	6.575	19.567	-0.017	-0.032	-0.003	0.029	0.329	0.144	0.516	0.372	FALSE	1.15	-0.419	3.675
RVBD1886c	fbpB		NonEssential	NonEssential	9	0.0795	5.776	4.679	7.004	0.224	0	0.61	13.066	6.897	20.065	-0.025	-0.038	-0.013	0.025	0.354	0.127	0.568	0.442	FALSE	1.187	-0.497	4.178
RVBD1887	RVBD1887		NonEssential	NonEssential	7	0.289	4.848	3.782	5.954	0.195	-0.007	0.539	13.116	6.996	20.254	-0.025	-0.038	-0.014	0.024	0.299	0.142	0.491	0.349	FALSE	0.842	-0.558	3.159
RVBD1888A	RVBD1888A		Uncertain	NonEssential	5	0.3869	6.733	5	8.484	0.151	-0.013	0.429	12.864	6.293	20.545	-0.015	-0.033	0.003	0.036	0.25	0.097	0.427	0.33	FALSE	0.455	-0.523	1.962
RVBD1888c	RVBD1888c		NonEssential	NonEssential	18	0.2898	0.033	-0.029	0.09	0.22	0.023	0.53	13.733	9.013	19.112	-0.004	-0.007	-0.002	0.005	0.278	0.149	0.419	0.27	FALSE	1.487	0.026	3.873
RVBD1889c	RVBD1889c		NonEssential	NonEssential	7	0.4134	5.609	4.467	6.699	0.18	0.002	0.481	11.418	5.321	19.201	-0.03	-0.05	-0.009	0.04	0.34	0.155	0.535	0.379	FALSE	0.813	-0.734	2.887
RVBD1890c	RVBD1890c		NonEssential	NonEssential	6	0.2328	5.572	3.858	7.24	0.221	0.013	0.586	13.076	6.77	20.221	-0.003	-0.015	0.01	0.024	0.295	0.131	0.49	0.36	FALSE	1.271	-0.074	3.622
RVBD1891	RVBD1891		NonEssential	NonEssential	11	0.2662	3.087	2.049	4.132	0.196	0.001	0.511	13.165	7.444	19.554	-0.021	-0.031	-0.013	0.018	0.283	0.146	0.44	0.293	FALSE	0.884	-0.389	3.142
RVBD1892	RVBD1892		NonEssential	NonEssential	7	0.3924	5.975	5.147	6.764	0.169	-0.023	0.461	11.077	4.814	18.787	-0.046	-0.07	-0.021	0.048	0.352	0.158	0.557	0.399	FALSE	0.521	-1.049	2.757
RVBD1893	RVBD1893		Uncertain	NonEssential	1	0	6.773	4.161	9.711	0.052	-0.798	1.006	10.609	3.532	19.769	-0.692	-1.377	-0.058	1.319	0.523	0.16	0.887	0.727	FALSE	-5.692	-22.531	10.478
RVBD1894c	RVBD1894c		NonEssential	NonEssential	7	0.2648	5.141	3.686	6.704	0.214	0.009	0.574	13.255	7.26	20.424	-0.004	-0.015	0.008	0.023	0.283	0.129	0.452	0.322	FALSE	1.2	-0.071	3.536
RVBD1895	RVBD1895		NonEssential	NonEssential	12	0.2343	4.323	3.72	4.915	0.218	-0.007	0.588	12.798	6.235	19.989	-0.026	-0.039	-0.012	0.027	0.348	0.142	0.564	0.422	FALSE	1.209	-0.534	4.189
RVBD1896c	RVBD1896c		NonEssential	NonEssential	8	0.2874	4.599	3.2	6.122	0.227	0.013	0.575	12.73	6.761	19.556	-0.006	-0.016	0.005	0.021	0.319	0.149	0.494	0.345	FALSE	1.433	-0.074	4.013
RVBD1897c	RVBD1897c		NonEssential	NonEssential	6	0.3157	5.582	3.914	7.162	0.191	0.005	0.519	13.251	6.847	20.229	-0.004	-0.016	0.009	0.025	0.263	0.111	0.429	0.318	FALSE	0.954	-0.169	2.779
RVBD1898	RVBD1898		NonEssential	NonEssential	5	0.4865	5.847	4.008	7.886	0.114	-0.004	0.312	11.876	5.188	20.085	-0.006	-0.022	0.009	0.031	0.255	0.098	0.446	0.348	FALSE	0.567	-0.256	1.699
RVBD1899c	lppD		NonEssential	NonEssential	5	0.371	6.075	4.275	7.877	0.192	0.008	0.51	12.859	6.36	19.681	0.002	-0.014	0.016	0.03	0.258	0.113	0.418	0.305	FALSE	1.024	-0.073	2.789
RVBD1900c	lipJ		NonEssential	NonEssential	9	0.2853	4.275	3.005	5.586	0.205	0.003	0.542	13	7.073	19.63	-0.017	-0.026	-0.008	0.019	0.288	0.139	0.446	0.307	FALSE	0.963	-0.377	3.094
RVBD1901	cinA		NonEssential	NonEssential	14	0.2884	4.969	4.445	5.505	0.221	-0.004	0.562	11.967	6.124	18.977	-0.031	-0.049	-0.015	0.034	0.37	0.189	0.569	0.379	FALSE	1.227	-0.588	4.141
RVBD1902c	nanT		NonEssential	NonEssential	20	0.2071	3.826	3.494	4.195	0.232	0	0.622	12.411	6.922	18.738	-0.03	-0.04	-0.019	0.021	0.376	0.166	0.585	0.419	FALSE	1.473	-0.515	4.863
RVBD1903	RVBD1903		NonEssential	NonEssential	8	0.2607	5.665	4.707	6.745	0.208	-0.013	0.54	12.618	6.511	20.056	-0.028	-0.043	-0.013	0.03	0.332	0.156	0.532	0.376	FALSE	0.948	-0.641	3.384
RVBD1904	RVBD1904		NonEssential	NonEssential	4	0.3498	7.383	5.77	9.23	0.168	-0.009	0.471	12.714	6.219	20.274	-0.015	-0.037	0.009	0.045	0.273	0.104	0.461	0.357	FALSE	0.68	-0.486	2.393
RVBD1905c	aao		NonEssential	NonEssential	6	0.3421	5.925	4.318	7.682	0.175	-0.006	0.478	13.446	7.457	20.509	-0.016	-0.028	-0.004	0.025	0.241	0.111	0.387	0.276	FALSE	0.544	-0.46	2.136
RVBD1906c	RVBD1906c		NonEssential	NonEssential	5	0.105	5.894	4.117	7.722	0.207	-0.014	0.546	12.798	6.029	19.797	-0.015	-0.035	0.005	0.04	0.311	0.134	0.515	0.381	FALSE	1.001	-0.501	3.478
RVBD1907c	RVBD1907c		NonEssential	NonEssential	6	0.2965	4.719	3.196	6.222	0.115	-0.013	0.322	12.241	5.501	19.783	-0.021	-0.043	0.003	0.046	0.245	0.108	0.401	0.293	FALSE	0.248	-0.777	1.467
RVBD1908c	katG		NonEssential	NonEssential	12	0.2804	2.307	1.642	3.022	0.205	-0.005	0.544	13.136	7.527	19.54	-0.027	-0.036	-0.019	0.017	0.295	0.141	0.458	0.317	FALSE	0.963	-0.514	3.634
RVBD1909c	furA		NonEssential	NonEssential	6	0.3196	5.722	4.302	7.174	0.186	0.011	0.498	13.161	6.815	20.245	-0.003	-0.02	0.015	0.035	0.253	0.107	0.406	0.3	FALSE	0.905	-0.191	2.687
RVBD1910c	RVBD1910c		NonEssential	NonEssential	5	0.4346	6.04	4.286	7.82	0.13	-0.004	0.344	11.923	5.642	19.923	-0.015	-0.034	0.005	0.039	0.261	0.107	0.426	0.319	FALSE	0.429	-0.451	1.752
RVBD1911c	lppC		NonEssential	NonEssential	6	0.4027	5.886	4.51	7.234	0.192	-0.003	0.526	11.666	5.475	19.263	-0.014	-0.038	0.01	0.048	0.304	0.139	0.508	0.369	FALSE	1.027	-0.444	3.173
RVBD1912c	fadB5		NonEssential	NonEssential	10	0.3122	4.565	3.406	5.726	0.197	-0.001	0.524	13.475	7.682	20.128	-0.015	-0.025	-0.007	0.018	0.274	0.126	0.433	0.307	FALSE	0.868	-0.365	2.89
RVBD1913	RVBD1913		NonEssential	NonEssential	8	0.2282	3.509	2.181	4.854	0.212	-0.026	0.603	11.794	5.246	20.149	-0.047	-0.081	-0.014	0.066	0.382	0.168	0.618	0.45	FALSE	1.188	-1.146	5.024
RVBD1914c	RVBD1914c		NonEssential	NonEssential	7	0.4116	6.172	4.976	7.314	0.176	-0.015	0.458	12.404	6.309	19.143	-0.045	-0.062	-0.028	0.033	0.31	0.175	0.466	0.291	FALSE	0.378	-0.943	2.14
RVBD1915	aceAa		NonEssential	NonEssential	11	0.0872	4.395	3.764	5.002	0.234	-0.005	0.624	12.615	6.203	20.193	-0.022	-0.037	-0.007	0.03	0.38	0.154	0.621	0.467	FALSE	1.623	-0.428	5.031
RVBD1916	aceAb		NonEssential	NonEssential	10	0.2961	4.801	3.78	5.863	0.222	0.013	0.58	12.858	6.897	20.222	-0.005	-0.018	0.009	0.027	0.306	0.135	0.481	0.346	FALSE	1.334	-0.159	3.741
RVBD1917c	PPE34		NonEssential	NonEssential	40	0.2993	2.83	2.679	2.985	0.248	0.04	0.539	12.091	7.417	17.498	-0.015	-0.021	-0.008	0.013	0.387	0.261	0.517	0.256	FALSE	1.996	0.213	4.693
RVBD1918c	PPE35		NonEssential	NonEssential	20	0.309	1.64	1.267	2.011	0.2	0	0.545	13.266	6.917	20.538	-0.015	-0.023	-0.007	0.016	0.282	0.125	0.452	0.327	FALSE	1.092	-0.37	3.591
RVBD1919c	RVBD1919c		NonEssential	NonEssential	5	0.3844	5.533	3.803	7.428	0.151	-0.018	0.447	13.133	6.76	21.053	-0.021	-0.039	-0.004	0.036	0.242	0.1	0.412	0.312	FALSE	0.372	-0.675	2.027
RVBD1920	RVBD1920		NonEssential	NonEssential	5	0.2149	6.467	4.764	8.21	0.227	0.013	0.581	12.161	5.558	19.194	-0.007	-0.027	0.01	0.037	0.338	0.136	0.529	0.393	FALSE	1.344	-0.257	3.81
RVBD1921c	lppF		NonEssential	NonEssential	12	0.2976	2.297	1.505	3.102	0.196	0.002	0.493	13.225	7.059	19.832	-0.017	-0.026	-0.008	0.018	0.293	0.146	0.458	0.312	FALSE	1.013	-0.417	3.154
RVBD1922	RVBD1922		NonEssential	NonEssential	7	0.238	4.671	3.142	6.194	0.209	0.011	0.553	13.148	6.711	20.215	-0.005	-0.018	0.008	0.027	0.291	0.122	0.47	0.348	FALSE	1.184	-0.15	3.513
RVBD1923	lipD		NonEssential	NonEssential	13	0.2599	1.98	1.297	2.687	0.204	0.009	0.529	13.507	7.723	20.848	-0.007	-0.015	0.001	0.017	0.278	0.118	0.443	0.325	FALSE	1.269	-0.128	3.58
RVBD1924c	RVBD1924c		NonEssential	NonEssential	5	0.126	6.409	4.441	8.177	0.226	0.017	0.595	12.791	6.546	19.951	-0.005	-0.021	0.01	0.03	0.338	0.149	0.556	0.406	FALSE	1.427	-0.14	4.013
RVBD1925	fadD31		NonEssential	NonEssential	11	0.2701	4.842	4.718	4.973	0.13	-0.144	0.521	11.815	5.296	19.281	-0.16	-0.195	-0.124	0.072	0.355	0.144	0.578	0.434	FALSE	-0.919	-3.264	2.481
RVBD1926c	mpt63		NonEssential	NonEssential	5	0.1568	5.831	3.961	7.635	0.146	0.016	0.357	12.988	6.949	20.148	0.001	-0.016	0.016	0.032	0.225	0.094	0.352	0.258	FALSE	0.696	-0.121	1.734
RVBD1927	RVBD1927		NonEssential	NonEssential	6	0.4299	5.622	3.987	7.219	0.168	0.01	0.453	13.231	6.995	20.042	-0.002	-0.015	0.01	0.025	0.233	0.102	0.382	0.279	FALSE	0.732	-0.161	2.163
RVBD1928c	RVBD1928c		NonEssential	NonEssential	12	0.2371	2.348	1.548	3.14	0.204	0.007	0.555	13.584	7.33	20.531	-0.009	-0.018	0	0.018	0.284	0.114	0.464	0.35	FALSE	1.193	-0.273	3.639
RVBD1929c	RVBD1929c		NonEssential	NonEssential	12	0.2727	1.231	0.563	1.858	0.215	0.014	0.548	12.958	6.765	19.701	-0.003	-0.013	0.007	0.019	0.304	0.13	0.487	0.357	FALSE	1.546	-0.064	4.201
RVBD1930c	RVBD1930c		NonEssential	NonEssential	5	0.369	6.378	4.726	8.078	0.16	-0.006	0.439	13.239	7.124	20.585	-0.014	-0.031	0.003	0.034	0.234	0.1	0.378	0.279	FALSE	0.56	-0.386	1.972
RVBD1931c	RVBD1931c		NonEssential	NonEssential	6	0.4022	5.918	4.432	7.349	0.174	-0.022	0.488	11.898	5.346	20.048	-0.025	-0.053	0.001	0.054	0.305	0.107	0.516	0.409	FALSE	0.667	-0.87	2.841
RVBD1932	tpx		NonEssential	NonEssential	6	0.218	5.107	3.763	6.569	0.209	-0.007	0.581	12.397	5.882	20.357	-0.026	-0.048	-0.005	0.044	0.345	0.139	0.572	0.433	FALSE	1.102	-0.614	4.069
RVBD1933c	fadE18		NonEssential	NonEssential	12	0.2689	2.899	2.22	3.564	0.221	0.005	0.577	12.653	6.352	19.302	-0.019	-0.031	-0.005	0.026	0.345	0.153	0.557	0.403	FALSE	1.397	-0.388	4.464
RVBD1934c	fadE17		NonEssential	NonEssential	14	0.2993	5.144	4.503	5.76	0.22	0.01	0.534	12.218	6.504	18.717	-0.032	-0.045	-0.019	0.026	0.369	0.216	0.531	0.315	FALSE	1.148	-0.514	3.723
RVBD1935c	echA13		NonEssential	NonEssential	8	0.2607	4.151	2.862	5.463	0.208	-0.009	0.596	12.625	6.611	19.875	-0.032	-0.046	-0.018	0.028	0.319	0.141	0.501	0.361	FALSE	0.923	-0.728	3.745
RVBD1936	RVBD1936		NonEssential	NonEssential	9	0.253	4.542	3.318	5.814	0.195	-0.002	0.5	13.02	7.166	19.602	-0.023	-0.035	-0.012	0.022	0.296	0.15	0.46	0.31	FALSE	0.8	-0.481	2.86
RVBD1937	RVBD1937		NonEssential	NonEssential	24	0.3143	3.556	3.417	3.686	0.193	-0.014	0.549	13.247	6.946	20.121	-0.03	-0.042	-0.019	0.023	0.296	0.132	0.486	0.354	FALSE	0.808	-0.658	3.269
RVBD1938	ephB		NonEssential	NonEssential	13	0.2548	2.12	1.521	2.67	0.201	-0.082	0.628	11.266	4.2	19.609	-0.078	-0.148	0.004	0.152	0.422	0.15	0.717	0.567	FALSE	0.954	-2.606	6.089
RVBD1939	RVBD1939		NonEssential	NonEssential	6	0.3682	5.97	4.446	7.442	0.152	-0.02	0.47	13.329	6.777	20.518	-0.027	-0.043	-0.009	0.034	0.24	0.091	0.407	0.316	FALSE	0.26	-0.78	1.836
RVBD1940	ribA1		NonEssential	NonEssential	7	0.36	5.983	4.334	7.503	0.193	0.017	0.462	12.206	6.014	19.43	-0.009	-0.021	0.006	0.028	0.301	0.144	0.461	0.316	FALSE	1.021	-0.171	2.687
RVBD1941	RVBD1941		NonEssential	NonEssential	5	0.2219	5.99	4.239	7.828	0.168	-0.008	0.445	13.19	6.639	20.084	-0.009	-0.025	0.007	0.032	0.236	0.097	0.383	0.286	FALSE	0.654	-0.295	2.131
RVBD1942c	mazF5		NonEssential	NonEssential	7	0.2037	4.897	3.374	6.358	0.219	-0.003	0.558	12.685	6.414	19.668	-0.014	-0.03	0.003	0.032	0.334	0.14	0.537	0.397	FALSE	1.228	-0.383	3.838
RVBD1944c	RVBD1944c		NonEssential	NonEssential	6	0.4787	5.369	4.24	6.476	0.02	-0.02	0.062	10.554	3.873	18.873	-0.043	-0.061	-0.023	0.038	0.606	0.398	0.821	0.423	FALSE	-0.038	-0.679	0.6
RVBD1945	RVBD1945		NonEssential	NonEssential	3	0.0163	6.723	4.697	8.817	0.212	-0.014	0.558	12.085	5.692	19.814	-0.015	-0.045	0.021	0.065	0.345	0.138	0.575	0.436	FALSE	1.167	-0.638	3.682
RVBD1946c	lppG		NonEssential	NonEssential	9	0.2648	3.831	2.663	5.01	0.212	-0.003	0.577	13.22	7.17	20.286	-0.012	-0.025	0.001	0.027	0.284	0.127	0.457	0.33	FALSE	1.126	-0.312	3.623
RVBD1947	RVBD1947		NonEssential	NonEssential	5	0.2588	6.119	4.375	7.917	0.149	-0.004	0.393	13.144	6.791	20.404	-0.014	-0.029	0.001	0.03	0.236	0.102	0.382	0.279	FALSE	0.457	-0.41	1.743
RVBD1948c	RVBD1948c		NonEssential	NonEssential	6	0.1885	5.544	3.992	7.068	0.221	0	0.589	12.277	6.302	19.958	-0.019	-0.038	-0.001	0.036	0.363	0.141	0.577	0.436	FALSE	1.265	-0.508	4.154
RVBD1949c	RVBD1949c		NonEssential	NonEssential	9	0.2147	3.59	2.648	4.566	0.214	-0.02	0.604	12.094	5.005	19.656	-0.028	-0.055	0.003	0.058	0.348	0.124	0.609	0.485	FALSE	1.267	-0.866	4.696
RVBD1950c	RVBD1950c		NonEssential	NonEssential	5	0.1941	5.559	3.788	7.39	0.185	-0.001	0.498	12.773	6.434	19.626	-0.015	-0.032	0.001	0.033	0.273	0.111	0.431	0.32	FALSE	0.759	-0.444	2.687
RVBD1951c	RVBD1951c		NonEssential	NonEssential	6	0.3727	6.842	5.242	8.552	0.184	0.005	0.475	12.238	5.705	19.339	-0.009	-0.027	0.01	0.037	0.281	0.12	0.458	0.338	FALSE	0.841	-0.25	2.631
RVBD1952	vapB14		NonEssential	NonEssential	7	0.4581	5.437	3.966	6.735	0.144	0	0.381	12.628	6.33	19.692	-0.012	-0.028	0.004	0.032	0.238	0.109	0.383	0.274	FALSE	0.528	-0.384	1.839
RVBD1953	vapC14		NonEssential	NonEssential	5	0.4966	6.133	4.243	8.013	0.129	0.008	0.338	12.969	6.25	20.37	0.001	-0.018	0.018	0.036	0.22	0.101	0.365	0.265	FALSE	0.552	-0.227	1.617
RVBD1954A	RVBD1954A		NonEssential	NonEssential	5	0.3094	5.75	4.043	7.295	0.131	-0.011	0.376	11.977	5.457	19.811	-0.02	-0.04	-0.001	0.04	0.266	0.106	0.438	0.332	FALSE	0.413	-0.601	1.918
RVBD1954c	RVBD1954c		NonEssential	NonEssential	7	0.3964	4.525	3.088	6.005	0.179	-0.006	0.49	12.437	6.2	20.041	-0.02	-0.035	-0.004	0.031	0.275	0.125	0.432	0.307	FALSE	0.664	-0.551	2.658
RVBD1955	higB		NonEssential	NonEssential	9	0.1187	3.647	2.324	4.991	0.243	0.006	0.666	12.89	7.024	19.825	-0.011	-0.021	-0.001	0.019	0.351	0.141	0.573	0.432	FALSE	1.691	-0.176	5.022
RVBD1956	higA		NonEssential	NonEssential	8	0.237	0.018	-0.049	0.077	0.139	-0.335	0.708	10.338	3.236	18.919	-0.333	-0.573	-0.078	0.494	0.524	0.204	0.848	0.644	FALSE	-2.212	-11.093	7.733
RVBD1957	RVBD1957		NonEssential	NonEssential	5	0.4137	2.757	1.802	3.729	0.104	-0.091	0.362	10.073	3.67	18.558	-0.13	-0.185	-0.077	0.108	0.439	0.224	0.656	0.432	FALSE	-0.681	-3.232	2.504
RVBD1958c	RVBD1958c		NonEssential	NonEssential	7	0.077	6.323	5.437	7.188	0.233	-0.027	0.631	11.706	5.398	19.72	-0.04	-0.075	-0.009	0.066	0.418	0.147	0.703	0.556	FALSE	1.342	-0.915	5.065
RVBD1959c	parE1		NonEssential	NonEssential	6	0.4832	5.798	4.386	7.37	0.138	0.002	0.361	12.574	5.76	20.126	-0.008	-0.023	0.008	0.031	0.246	0.099	0.396	0.297	FALSE	0.579	-0.276	1.88
RVBD1960c	RVBD1960c		NonEssential	NonEssential	5	0.3465	6.364	4.636	8.108	0.174	-0.013	0.518	13.485	7.02	20.626	-0.025	-0.039	-0.01	0.029	0.243	0.102	0.396	0.294	FALSE	0.418	-0.682	2.176
RVBD1961	RVBD1961		NonEssential	NonEssential	5	0.357	4.742	3.068	6.321	0.161	-0.094	0.516	11.062	4.147	19.605	-0.065	-0.155	0.016	0.171	0.366	0.127	0.635	0.508	FALSE	0.385	-2.566	3.734
RVBD1962A	vapB35		NonEssential	NonEssential	5	0.3842	6.417	4.956	7.808	0.179	0.007	0.444	11.776	5.545	19.288	-0.016	-0.036	0.004	0.04	0.307	0.149	0.474	0.325	FALSE	0.824	-0.408	2.546
RVBD1962c	RVBD1962c		NonEssential	NonEssential	4	0.1286	6.185	4.113	8.312	0.138	0.005	0.36	12.831	6.473	19.912	-0.002	-0.021	0.017	0.038	0.228	0.1	0.375	0.274	FALSE	0.584	-0.224	1.735
RVBD1963c	mce3R		NonEssential	NonEssential	12	0.2337	4.118	3.673	4.531	0.183	-0.053	0.558	12.38	5.966	20.252	-0.075	-0.095	-0.055	0.04	0.349	0.14	0.549	0.409	FALSE	0.209	-1.733	3.421
RVBD1964	yrbE3A		NonEssential	NonEssential	8	0.2277	5.523	4.804	6.181	0.221	-0.017	0.624	12.29	5.622	18.956	-0.036	-0.05	-0.021	0.029	0.369	0.172	0.596	0.424	FALSE	1.13	-0.672	4.295
RVBD1965	yrbE3B		NonEssential	NonEssential	10	0.2476	4.38	3.704	5.131	0.208	-0.021	0.566	12.598	5.968	19.687	-0.035	-0.05	-0.02	0.03	0.342	0.156	0.562	0.406	FALSE	0.997	-0.769	3.905
RVBD1966	mce3A		NonEssential	NonEssential	10	0.1903	3.103	2.14	4.008	0.213	-0.001	0.531	12.881	7.037	19.33	-0.024	-0.036	-0.014	0.022	0.335	0.165	0.514	0.349	FALSE	1.215	-0.517	3.801
RVBD1967	mce3B		NonEssential	NonEssential	7	0.0998	6.117	5.016	7.151	0.236	-0.01	0.648	12.443	5.948	20.034	-0.026	-0.044	-0.008	0.036	0.372	0.141	0.628	0.487	FALSE	1.399	-0.504	5.022
RVBD1968	mce3C		NonEssential	NonEssential	9	0.251	4.952	3.908	5.823	0.218	-0.002	0.594	11.898	5.997	19.273	-0.034	-0.056	-0.012	0.045	0.385	0.175	0.622	0.447	FALSE	1.222	-0.823	4.395
RVBD1969	mce3D		NonEssential	NonEssential	8	0.2032	4.76	3.497	5.885	0.217	0.004	0.579	12.335	6.001	20.003	-0.015	-0.037	0.008	0.045	0.336	0.128	0.554	0.426	FALSE	1.285	-0.529	3.913
RVBD1970	lprM		NonEssential	NonEssential	5	0.2534	5.696	3.975	7.349	0.203	-0.004	0.512	12.308	5.906	19.41	-0.027	-0.046	-0.007	0.038	0.339	0.162	0.539	0.377	FALSE	0.964	-0.614	3.397
RVBD1971	mce3F		NonEssential	NonEssential	11	0.2742	3.863	3.099	4.609	0.215	-0.023	0.574	10.83	4.378	19.027	-0.057	-0.114	-0.002	0.112	0.429	0.209	0.659	0.449	FALSE	1.308	-1.433	4.987
RVBD1972	RVBD1972		NonEssential	NonEssential	6	0.2959	5.864	4.339	7.288	0.203	-0.009	0.546	12.343	5.912	20.503	-0.023	-0.044	-0.003	0.042	0.326	0.143	0.55	0.407	FALSE	0.999	-0.626	3.471
[truncated: 2,053 more rows]

## Sheet: (2) Mtb HN878
locus_tag	name	antibacterial	tnseq_ess	crispr_ess	n_guides	str_span	gene_gamma	l_gamma	u_gamma	K	l_K	u_K	H	l_H	u_H	beta_max	l_beta	u_beta	beta_max_span	M	l_M	u_M	M_span	certain	Vulnerability Index	VI Lower Bound	VI Upper Bound
16S	16S		Uncertain	Essential	106	0.9678	1.498	1.481	1.515	0.009	-0.039	0.059	7.438	5.919	9.157	-0.673	-0.697	-0.646	0.051	0.468	0.434	0.5	0.065	TRUE	-8.23	-9.175	-7.362
23S	23S		Uncertain	Essential	213	0.9811	1.704	1.688	1.72	0.036	-0.019	0.094	6.688	5.424	7.886	-0.749	-0.777	-0.724	0.052	0.403	0.372	0.431	0.059	TRUE	-9.89	-10.738	-8.917
4.5S	4.5S		Uncertain	Essential	9	0.6606	2.771	2.292	3.258	-0.353	-0.479	-0.222	10.533	4.43	18.029	-0.751	-0.811	-0.692	0.119	0.41	0.309	0.508	0.199	TRUE	-14.088	-16.113	-12.169
5S	5S		Uncertain	Essential	22	0.898	2.998	2.698	3.297	-0.036	-0.194	0.123	11.165	5.031	18.482	-0.639	-0.722	-0.559	0.163	0.27	0.19	0.358	0.168	TRUE	-10.43	-12.655	-8.189
rnpB	rnpB		Uncertain	Essential	21	0.9662	4.162	4.098	4.224	0.006	-0.067	0.079	13.588	7.167	20.302	-0.372	-0.415	-0.334	0.081	0.491	0.423	0.557	0.134	TRUE	-3.926	-5.03	-2.713
RVBD0001	dnaA		Essential	Essential	109	0.9386	0.732	0.714	0.749	-0.03	-0.076	0.013	11.31	8.959	13.492	-0.652	-0.672	-0.634	0.038	0.328	0.304	0.349	0.045	TRUE	-10.84	-11.501	-10.198
RVBD0002	dnaN		Essential	Essential	140	0.9369	6.685	6.462	6.904	-0.023	-0.041	-0.004	10.676	9.186	12.206	-0.737	-0.749	-0.725	0.024	0.589	0.569	0.612	0.043	TRUE	-5.972	-6.392	-5.602
RVBD0003	recF		NonEssential	Essential	6	0.1702	7.848	6.363	9.387	0.071	-0.495	0.702	10.677	4.13	19.563	-0.426	-0.7	-0.126	0.574	0.454	0.126	0.806	0.68	FALSE	-5.32	-13.052	1.748
RVBD0004	RVBD0004		NonEssential	Essential	5	0.5227	7.736	5.354	10.102	0.051	-0.435	0.635	10.091	3.448	18.252	-0.467	-0.719	-0.193	0.526	0.481	0.18	0.811	0.632	FALSE	-5.873	-11.952	1.776
RVBD0005	gyrB	fluoroquinolones	Essential	Essential	119	0.8541	4.656	4.634	4.678	0.006	-0.074	0.088	9.336	7.031	12.05	-0.877	-0.92	-0.838	0.082	0.529	0.494	0.565	0.07	TRUE	-8.286	-9.574	-7.006
RVBD0006	gyrA	fluoroquinolones	Essential	Essential	192	0.9817	5.912	5.897	5.926	-0.03	-0.08	0.019	6.261	5.167	7.37	-1.066	-1.097	-1.038	0.059	0.691	0.662	0.723	0.061	TRUE	-7.128	-8.074	-6.212
RVBD0007	RVBD0007		NonEssential	NonEssential	5	0.2303	5.429	4.708	6.108	0.196	-0.073	0.538	10.922	3.789	19.187	-0.063	-0.138	0.013	0.152	0.415	0.164	0.663	0.5	FALSE	1.189	-1.749	4.929
RVBD0008c	RVBD0008c		NonEssential	NonEssential	5	0.1127	6.263	4.636	7.955	0.201	-0.023	0.543	12.249	5.93	19.877	-0.032	-0.064	0	0.064	0.338	0.151	0.544	0.392	FALSE	0.753	-1.012	3.36
RVBD0009	ppiA		NonEssential	NonEssential	5	0.35	6.151	4.786	7.668	0.189	-0.016	0.533	11.616	4.798	19.235	-0.032	-0.061	-0.003	0.058	0.329	0.142	0.534	0.392	FALSE	0.919	-0.765	3.183
RVBD0010c	RVBD0010c		NonEssential	NonEssential	5	0.4172	5.945	4.123	7.747	0.143	-0.001	0.407	13.321	6.28	20.573	-0.009	-0.026	0.009	0.035	0.222	0.095	0.377	0.282	FALSE	0.55	-0.332	1.888
RVBD0011c	RVBD0011c		NonEssential	NonEssential	4	0.0719	5.729	5.104	6.428	0.114	-0.172	0.541	12.171	5.769	20.038	-0.196	-0.241	-0.152	0.088	0.344	0.138	0.561	0.422	FALSE	-1.841	-4.272	1.437
RVBD0012	RVBD0012		NonEssential	NonEssential	7	0.3371	3.728	3.246	4.185	0.182	-0.04	0.551	11.757	5.56	19.725	-0.049	-0.084	-0.012	0.072	0.326	0.135	0.544	0.409	FALSE	1.048	-0.948	3.98
RVBD0013	trpG		Essential	Essential	88	0.901	2.825	2.633	3.034	-0.006	-0.02	0.007	18.278	15.544	20.821	-0.62	-0.628	-0.61	0.018	0.602	0.589	0.615	0.026	TRUE	-5.54	-5.862	-5.264
RVBD0014c	pknB		Essential	Essential	156	0.8963	6.424	6.409	6.44	0.024	-0.032	0.083	6.028	4.576	7.395	-0.756	-0.789	-0.724	0.065	0.554	0.514	0.594	0.08	TRUE	-5.891	-6.809	-4.958
RVBD0015c	pknA		Essential	Essential	98	0.9714	1.145	1.082	1.204	-0.001	-0.035	0.033	10.695	7.908	13.795	-0.41	-0.428	-0.39	0.037	0.432	0.4	0.462	0.063	TRUE	-4.769	-5.394	-4.187
RVBD0016c	pbpA		NonEssential	NonEssential	10	0.2157	5.7	5.204	6.168	0.196	-0.09	0.649	11.458	4.433	19.289	-0.109	-0.16	-0.054	0.106	0.424	0.142	0.704	0.562	FALSE	0.687	-2.346	5.051
RVBD0017c	rodA		NonEssential	NonEssential	14	0.2727	6.499	6.274	6.716	0.184	-0.061	0.598	11.823	5.356	19.787	-0.085	-0.116	-0.05	0.066	0.379	0.155	0.606	0.451	FALSE	0.506	-1.64	3.725
RVBD0018c	pstP		Essential	Essential	173	0.9898	3.948	3.9	3.995	-0.077	-0.141	-0.008	11.814	6.872	17.95	-0.542	-0.584	-0.505	0.08	0.438	0.38	0.488	0.108	TRUE	-7.054	-8.15	-5.953
RVBD0019c	fhaB		NonEssential	Essential	5	0.4854	4.074	2.779	5.333	-0.026	-0.427	0.435	10.181	3.648	18.684	-0.46	-0.654	-0.26	0.394	0.442	0.16	0.723	0.562	FALSE	-6.086	-11.901	0.388
RVBD0020c	fhaA		Essential	Essential	92	0.9352	7.265	7.245	7.283	0.005	-0.039	0.05	8.488	4.134	13.472	-0.186	-0.209	-0.164	0.045	0.373	0.287	0.466	0.178	TRUE	-1.92	-2.467	-1.333
RVBD0021c	RVBD0021c		NonEssential	NonEssential	7	0.2874	5.693	3.949	7.357	0.206	0.006	0.537	13.298	7.157	20.494	-0.004	-0.015	0.009	0.023	0.285	0.119	0.464	0.345	FALSE	1.122	-0.065	3.228
RVBD0022c	whiB5		NonEssential	NonEssential	6	0.3739	6.225	4.651	7.857	0.172	0.005	0.476	13.001	6.457	20.348	-0.008	-0.025	0.01	0.035	0.248	0.112	0.407	0.296	FALSE	0.704	-0.296	2.216
RVBD0023	RVBD0023		Essential	NonEssential	55	0.9622	1.389	1.306	1.47	0	-0.008	0.008	27.529	22.852	32.27	-0.453	-0.458	-0.447	0.011	0.646	0.63	0.661	0.032	TRUE	-3.749	-3.984	-3.518
RVBD0024	RVBD0024		NonEssential	NonEssential	5	0.3627	4.356	3.27	5.451	0.14	-0.159	0.543	10.226	3.986	18.213	-0.192	-0.292	-0.082	0.211	0.482	0.219	0.742	0.523	FALSE	-0.768	-4.853	4.341
RVBD0025	RVBD0025		NonEssential	NonEssential	6	0.113	5.326	3.867	7.019	0.204	-0.011	0.564	12.933	6.539	20.278	-0.026	-0.046	-0.007	0.04	0.314	0.15	0.507	0.357	FALSE	0.889	-0.613	3.327
RVBD0026	RVBD0026		NonEssential	NonEssential	12	0.2924	4.309	4.173	4.472	0.176	-0.111	0.578	10.894	4.3	18.75	-0.158	-0.229	-0.092	0.137	0.473	0.208	0.709	0.501	FALSE	-0.077	-3.595	4.561
RVBD0027	RVBD0027		NonEssential	NonEssential	4	0.1027	6.847	4.978	8.906	0.129	-0.006	0.364	12.792	6.655	20.641	-0.012	-0.034	0.009	0.044	0.224	0.088	0.369	0.281	FALSE	0.337	-0.568	1.473
RVBD0028	RVBD0028		NonEssential	NonEssential	7	0.4347	5.104	3.888	6.319	0.149	-0.202	0.558	9.985	3.495	18.489	-0.197	-0.356	-0.028	0.328	0.515	0.203	0.834	0.632	FALSE	-0.54	-5.658	5.238
RVBD0029	RVBD0029		NonEssential	NonEssential	9	0.2877	3.905	3.656	4.147	0.177	-0.092	0.599	11.274	4.557	19.661	-0.096	-0.159	-0.038	0.121	0.373	0.142	0.626	0.484	FALSE	0.213	-2.806	4.122
RVBD0030	RVBD0030		NonEssential	NonEssential	4	0.1633	6.522	4.396	8.487	0.204	-0.016	0.576	12.627	6.364	20.231	-0.032	-0.051	-0.013	0.039	0.334	0.132	0.547	0.415	FALSE	0.688	-0.893	3.335
RVBD0031	RVBD0031		Uncertain	NonEssential	2	0.0455	6.567	4.036	9.187	0.207	-0.405	0.832	10.149	3.062	17.989	-0.181	-0.584	0.203	0.788	0.5	0.129	0.855	0.726	FALSE	0.29	-8.646	9.66
RVBD0032	bioF2		NonEssential	NonEssential	27	0.2977	5.038	4.905	5.164	0.2	-0.059	0.587	11.633	4.847	18.92	-0.098	-0.131	-0.064	0.068	0.429	0.209	0.666	0.457	FALSE	0.557	-1.977	4.339
RVBD0033	acpA		NonEssential	NonEssential	5	0.4047	7.493	5.837	9.085	0.166	0	0.472	12.606	6.193	20.117	-0.007	-0.023	0.01	0.034	0.259	0.093	0.43	0.337	FALSE	0.558	-0.434	2.147
RVBD0034	RVBD0034		NonEssential	NonEssential	6	0.3613	4.72	3.678	5.762	0.141	-0.16	0.528	10.061	3.358	18.197	-0.161	-0.288	-0.034	0.254	0.476	0.16	0.759	0.599	FALSE	-0.46	-4.95	4.342
RVBD0035	fadD34		NonEssential	NonEssential	10	0.2469	4.169	3.855	4.471	0.182	-0.139	0.589	11.027	4.129	20.207	-0.109	-0.2	-0.017	0.183	0.423	0.131	0.741	0.61	FALSE	0.26	-3.646	5.018
RVBD0036c	RVBD0036c		NonEssential	NonEssential	1	0	6.698	3.783	9.402	0.087	-0.855	1	10.511	3.441	19.32	-0.58	-1.207	0.118	1.325	0.511	0.155	0.897	0.742	FALSE	-4.471	-20.266	12.656
RVBD0037c	RVBD0037c		NonEssential	NonEssential	17	0.3082	4.233	3.77	4.721	0.211	-0.011	0.601	12.125	6.061	19.233	-0.033	-0.051	-0.016	0.035	0.35	0.147	0.561	0.414	FALSE	1.081	-0.783	4.23
RVBD0038	RVBD0038		NonEssential	NonEssential	5	0.2414	6.629	5.111	8.116	0.117	-0.037	0.362	11.801	4.988	20.203	-0.032	-0.069	0.006	0.076	0.265	0.106	0.443	0.337	FALSE	0.151	-1.083	1.676
RVBD0039c	RVBD0039c		NonEssential	NonEssential	5	0.3008	7.413	5.939	8.968	0.132	-0.052	0.397	11.65	4.942	19.179	-0.044	-0.083	-0.001	0.081	0.293	0.106	0.49	0.384	FALSE	-0.057	-1.524	1.676
RVBD0040c	mtc28		NonEssential	NonEssential	7	0.0733	1.265	1.18	1.353	0.214	-0.013	0.59	12.593	6.439	20.231	-0.039	-0.057	-0.021	0.035	0.373	0.151	0.627	0.476	FALSE	1.7	-0.604	5.613
RVBD0041	leuS		Essential	Essential	284	0.9898	2.131	2.119	2.143	-0.045	-0.062	-0.028	28.73	23.554	34.361	-0.677	-0.687	-0.666	0.021	0.401	0.386	0.414	0.028	TRUE	-9.608	-9.956	-9.262
RVBD0042c	RVBD0042c		NonEssential	NonEssential	5	0.3438	6.998	5.903	8.211	0.118	-0.105	0.436	11.169	4.618	19.371	-0.091	-0.152	-0.032	0.12	0.326	0.124	0.565	0.441	FALSE	-0.431	-2.412	2.029
RVBD0043c	RVBD0043c		NonEssential	NonEssential	14	0.224	2.279	2.098	2.439	0.198	0.009	0.515	13.54	7.963	20.108	-0.016	-0.024	-0.008	0.016	0.279	0.129	0.437	0.308	FALSE	1.169	-0.107	3.419
RVBD0044c	RVBD0044c		NonEssential	NonEssential	9	0.2632	4.558	3.421	5.648	0.209	-0.001	0.533	12.397	6.301	19.201	-0.02	-0.035	-0.004	0.03	0.323	0.166	0.509	0.343	FALSE	1.166	-0.34	3.705
RVBD0045c	RVBD0045c		NonEssential	NonEssential	9	0.2976	4.748	3.742	5.736	0.192	-0.017	0.556	12.52	6.181	20.509	-0.027	-0.049	-0.003	0.046	0.312	0.12	0.532	0.412	FALSE	0.738	-0.898	3.5
RVBD0046c	ino1		Essential	Essential	49	0.8403	3.944	3.372	4.527	-0.016	-0.032	0	20.503	17.569	23.652	-0.813	-0.823	-0.802	0.021	0.489	0.479	0.498	0.019	TRUE	-9.1	-9.483	-8.736
RVBD0047c	RVBD0047c		NonEssential	Essential	6	0.1868	3.746	2.464	5.05	0.006	-0.636	0.656	10.716	3.764	20.168	-0.636	-0.925	-0.336	0.589	0.444	0.121	0.736	0.615	FALSE	-7.588	-16.396	2.667
RVBD0048c	RVBD0048c		NonEssential	NonEssential	6	0.3898	5.941	4.232	7.682	0.183	0.001	0.482	12.445	6.187	19.799	-0.013	-0.029	0.005	0.034	0.288	0.124	0.464	0.34	FALSE	0.839	-0.358	2.812
RVBD0049	RVBD0049		NonEssential	NonEssential	6	0.3341	5.295	4.505	6.058	0.109	-0.122	0.439	10.974	4.277	19.231	-0.137	-0.206	-0.075	0.131	0.356	0.154	0.582	0.428	FALSE	-1.138	-3.599	1.676
RVBD0050	ponA1		NonEssential	NonEssential	14	0.3166	4.259	4.129	4.378	0.103	-0.203	0.538	11.025	3.999	19.223	-0.226	-0.304	-0.144	0.16	0.406	0.145	0.671	0.526	FALSE	-1.956	-5.469	2.669
RVBD0051	RVBD0051		NonEssential	NonEssential	22	0.3143	4.13	3.89	4.355	0.191	-0.076	0.567	11.04	4.132	18.68	-0.123	-0.18	-0.064	0.116	0.467	0.206	0.704	0.497	FALSE	0.374	-2.979	4.731
RVBD0052	RVBD0052		NonEssential	NonEssential	8	0.3682	4.573	3.397	5.75	0.168	-0.021	0.446	11.654	5.157	18.858	-0.042	-0.062	-0.02	0.042	0.319	0.162	0.493	0.331	FALSE	0.491	-0.96	2.575
RVBD0053	rpsF		Essential	Essential	20	0.5928	3.177	2.924	3.405	-0.061	-0.361	0.306	10.692	4.17	18.683	-0.585	-0.706	-0.452	0.255	0.323	0.174	0.488	0.314	FALSE	-8.995	-12.995	-5.007
RVBD0054	ssb		Essential	Essential	8	0.4966	2.151	2.062	2.25	-0.112	-0.375	0.151	10.713	4.574	17.597	-0.759	-0.849	-0.668	0.181	0.351	0.269	0.444	0.175	FALSE	-11.671	-14.839	-8.431
RVBD0055	rpsR1		Essential	Essential	12	0.8295	2.347	2.288	2.405	0.03	-0.151	0.202	13.328	7.195	20.746	-0.748	-0.836	-0.664	0.171	0.384	0.308	0.457	0.149	TRUE	-10.156	-12.815	-7.377
RVBD0056	rplI		NonEssential	NonEssential	6	0.4297	4.991	3.991	6.01	0.132	-0.186	0.53	10.314	2.973	18.785	-0.178	-0.296	-0.063	0.234	0.467	0.164	0.797	0.633	FALSE	-0.771	-4.803	4.281
RVBD0057	RVBD0057		NonEssential	Essential	8	0.4353	7.363	6.128	8.768	0.032	-0.361	0.55	10.099	3.097	18.672	-0.392	-0.562	-0.197	0.364	0.483	0.15	0.827	0.677	FALSE	-5.417	-10.714	0.842
RVBD0058	dnaB		Essential	Essential	205	0.9896	0.954	0.938	0.972	-0.048	-0.063	-0.03	10.038	8.599	11.476	-0.808	-0.818	-0.796	0.022	0.735	0.713	0.756	0.043	TRUE	-6.071	-6.572	-5.55
RVBD0059	RVBD0059		NonEssential	NonEssential	7	0.1851	3.666	2.36	4.933	0.141	-0.169	0.566	11.242	3.982	19.647	-0.154	-0.254	-0.045	0.209	0.394	0.146	0.658	0.512	FALSE	-0.823	-4.496	3.975
RVBD0060	RVBD0060		Essential	Essential	62	0.901	0.075	0.048	0.103	0.03	-0.059	0.136	7.916	5.292	10.864	-0.773	-0.826	-0.727	0.099	0.524	0.474	0.578	0.104	TRUE	-8.771	-10.655	-6.864
RVBD0061c	RVBD0061c		NonEssential	NonEssential	6	0.1944	6.194	4.578	7.834	0.203	-0.008	0.565	12.696	6.014	19.706	-0.029	-0.044	-0.014	0.031	0.341	0.149	0.547	0.398	FALSE	0.841	-0.623	3.523
RVBD0062	celA1		NonEssential	NonEssential	11	0.2727	5.687	5.32	6.066	0.159	-0.121	0.574	11.306	4.613	19.314	-0.123	-0.192	-0.057	0.135	0.395	0.122	0.678	0.555	FALSE	-0.357	-3.2	3.884
RVBD0063	RVBD0063		NonEssential	NonEssential	19	0.3181	4.1	3.958	4.24	0.144	-0.146	0.584	11.113	4.266	19.108	-0.146	-0.211	-0.081	0.13	0.386	0.127	0.664	0.537	FALSE	-0.725	-3.881	3.466
RVBD0064	RVBD0064		NonEssential	NonEssential	37	0.2907	4.275	4.213	4.334	0.161	-0.085	0.561	11.805	5.349	19.28	-0.102	-0.127	-0.076	0.051	0.343	0.141	0.569	0.428	FALSE	-0.22	-2.216	2.872
RVBD0064A	vapB1		NonEssential	NonEssential	6	0.4014	6.131	4.568	7.779	0.18	0.004	0.46	12.874	6.445	19.878	-0.011	-0.025	0.003	0.028	0.263	0.112	0.423	0.312	FALSE	0.743	-0.289	2.419
RVBD0065	vapC1		NonEssential	NonEssential	6	0.172	4.824	3.454	6.163	0.221	-0.018	0.61	12.355	5.287	19.845	-0.027	-0.051	-0.002	0.049	0.353	0.126	0.593	0.467	FALSE	1.212	-0.817	4.408
RVBD0066c	icd2		NonEssential	NonEssential	20	0.2263	6.124	6.012	6.228	0.209	-0.013	0.487	11.834	7.142	16.652	-0.134	-0.154	-0.116	0.038	0.537	0.43	0.646	0.216	FALSE	0.918	-1.505	3.773
RVBD0067c	RVBD0067c		NonEssential	NonEssential	5	0.2759	5.487	3.586	7.479	0.113	-0.186	0.539	11.289	4.712	19.999	-0.191	-0.254	-0.122	0.133	0.393	0.151	0.651	0.499	FALSE	-2.043	-4.975	2.032
RVBD0068	RVBD0068		NonEssential	NonEssential	5	0.3855	5.969	4.463	7.667	0.166	-0.016	0.493	12.197	5.651	20.341	-0.024	-0.06	0.009	0.069	0.277	0.122	0.459	0.337	FALSE	0.574	-0.848	2.588
RVBD0069c	sdaA		NonEssential	NonEssential	10	0.2177	1.962	0.869	3.115	0.214	-0.009	0.585	12.32	5.813	19.405	-0.023	-0.042	-0.002	0.04	0.356	0.132	0.584	0.452	FALSE	1.416	-0.647	4.919
RVBD0070c	glyA2		NonEssential	NonEssential	11	0.1865	4.149	3.398	4.904	0.236	0.003	0.648	12.551	5.992	19.833	-0.01	-0.027	0.005	0.032	0.349	0.124	0.577	0.453	FALSE	1.623	-0.301	5.058
RVBD0071	RVBD0071		NonEssential	NonEssential	6	0.346	6.373	4.948	7.838	0.195	-0.001	0.493	11.971	4.899	19.576	-0.009	-0.036	0.02	0.056	0.309	0.133	0.498	0.365	FALSE	0.996	-0.469	3.05
RVBD0072	RVBD0072		NonEssential	NonEssential	10	0.2718	5	3.983	6.109	0.219	0.006	0.559	12.334	5.868	19.495	-0.016	-0.036	0.002	0.038	0.346	0.163	0.567	0.404	FALSE	1.347	-0.282	4.085
RVBD0073	RVBD0073		NonEssential	NonEssential	7	0.2667	5.472	3.967	6.985	0.208	0.003	0.558	12.869	6.75	20.433	-0.019	-0.033	-0.004	0.029	0.312	0.13	0.484	0.354	FALSE	1.029	-0.431	3.424
RVBD0074	RVBD0074		NonEssential	NonEssential	6	0.2563	5.519	4.419	6.615	0.199	-0.066	0.584	11.109	4.265	19.355	-0.082	-0.154	-0.01	0.144	0.435	0.163	0.717	0.554	FALSE	0.672	-2.305	4.624
RVBD0075	RVBD0075		NonEssential	NonEssential	6	0.1561	5.914	4.289	7.58	0.216	-0.023	0.634	12.649	6.022	19.828	-0.045	-0.061	-0.031	0.029	0.362	0.145	0.585	0.44	FALSE	0.896	-0.98	4.234
RVBD0076c	RVBD0076c		NonEssential	NonEssential	8	0.125	4.314	3.011	5.722	0.226	0.01	0.603	12.65	6.268	19.83	-0.012	-0.026	0.003	0.028	0.364	0.136	0.587	0.451	FALSE	1.51	-0.362	4.61
RVBD0077c	RVBD0077c		NonEssential	NonEssential	8	0.2192	6.613	5.665	7.518	0.221	-0.009	0.586	12.038	5.504	19.662	-0.026	-0.049	-0.003	0.046	0.358	0.157	0.564	0.407	FALSE	1.044	-0.649	3.829
RVBD0078	RVBD0078		NonEssential	NonEssential	7	0.3955	4.91	4.337	5.497	0.093	-0.163	0.447	10.597	3.36	18.789	-0.146	-0.22	-0.071	0.149	0.378	0.123	0.647	0.524	FALSE	-1.269	-4.097	2.059
RVBD0078A	RVBD0078A		NonEssential	NonEssential	8	0.2717	6.265	4.932	7.552	0.198	0	0.529	12.794	6.761	19.861	-0.018	-0.031	-0.004	0.027	0.3	0.132	0.478	0.346	FALSE	0.83	-0.477	2.863
RVBD0078B	RVBD0078B		NonEssential	NonEssential	3	0.0163	8.933	7.286	10.489	0.266	0.012	0.668	11.58	4.75	19.78	0.001	-0.042	0.047	0.089	0.434	0.147	0.745	0.599	FALSE	1.42	-0.8	4.841
RVBD0079	RVBD0079		NonEssential	NonEssential	7	0.1062	4.042	3.681	4.416	0.183	-0.164	0.678	11.008	4.026	19.702	-0.162	-0.281	-0.047	0.234	0.473	0.135	0.797	0.663	FALSE	0.093	-4.945	5.903
RVBD0080	RVBD0080		NonEssential	NonEssential	5	0.1955	6.758	5.228	8.335	0.14	-0.127	0.504	11.04	4.04	19.648	-0.07	-0.184	0.028	0.212	0.362	0.11	0.647	0.537	FALSE	-0.01	-2.899	3.399
RVBD0081	RVBD0081		NonEssential	NonEssential	5	0.3381	7.097	5.538	8.799	0.175	-0.027	0.475	11.588	5.143	19.586	-0.036	-0.081	0.007	0.088	0.322	0.14	0.51	0.37	FALSE	0.521	-1.083	2.745
RVBD0082	RVBD0082		NonEssential	NonEssential	2	0.0455	5.681	3.659	7.519	0.134	-0.408	0.732	10.509	3.558	19.477	-0.31	-0.551	-0.044	0.508	0.488	0.13	0.848	0.718	FALSE	-2.352	-10.163	5.501
RVBD0083	RVBD0083		NonEssential	NonEssential	13	0.2981	3.689	2.787	4.576	0.139	-0.164	0.539	10.6	3.989	18.882	-0.174	-0.253	-0.089	0.164	0.433	0.185	0.7	0.515	FALSE	-0.825	-4.408	3.841
RVBD0084	hycD		NonEssential	Essential	7	0.2152	4.819	3.636	5.897	0.12	-0.365	0.721	10.768	3.832	19.278	-0.401	-0.59	-0.227	0.363	0.508	0.175	0.853	0.678	FALSE	-3.026	-10.046	4.629
RVBD0085	hycP		NonEssential	NonEssential	6	0.2578	4.645	3.776	5.564	0.185	-0.204	0.67	10.533	3.365	19.486	-0.161	-0.316	0	0.316	0.483	0.162	0.815	0.653	FALSE	0.113	-5.24	6.279
RVBD0086	hycQ		NonEssential	NonEssential	21	0.2979	4.256	4.138	4.375	0.048	-0.037	0.141	11.771	6.186	18.49	-0.301	-0.346	-0.251	0.095	0.866	0.804	0.923	0.119	FALSE	-0.113	-1.806	1.608
RVBD0087	hycE		NonEssential	NonEssential	9	0.1227	4.454	4.064	4.807	0.212	-0.115	0.682	11.261	4.409	19.477	-0.114	-0.193	-0.034	0.159	0.452	0.143	0.758	0.616	FALSE	0.69	-3.039	6.209
RVBD0088	RVBD0088		NonEssential	NonEssential	6	0.3316	4.735	3.03	6.331	0.149	-0.328	0.649	10.442	3.687	19.268	-0.204	-0.462	0.035	0.497	0.458	0.132	0.781	0.649	FALSE	-0.896	-7.615	6.179
RVBD0089	RVBD0089		NonEssential	NonEssential	5	0.3997	5.451	4.035	7.083	0.13	-0.06	0.461	12.355	6.008	20.03	-0.063	-0.097	-0.027	0.069	0.271	0.105	0.452	0.347	FALSE	-0.255	-1.834	1.775
RVBD0090	RVBD0090		NonEssential	NonEssential	5	0.2615	5.795	4.222	7.28	0.174	-0.151	0.586	10.679	4.089	19.683	-0.125	-0.229	-0.01	0.219	0.435	0.171	0.717	0.545	FALSE	0.027	-3.967	4.35
RVBD0091	mtn		NonEssential	NonEssential	6	0.3055	6.48	5.282	7.587	0.187	-0.042	0.534	11.649	5.068	19.012	-0.049	-0.096	-0.003	0.094	0.35	0.15	0.572	0.421	FALSE	0.507	-1.472	3.271
RVBD0092	ctpA		NonEssential	NonEssential	10	0.2639	3.51	2.953	4.107	0.176	-0.046	0.551	12.156	5.634	19.338	-0.065	-0.091	-0.039	0.052	0.339	0.149	0.55	0.401	FALSE	0.329	-1.624	3.326
RVBD0093c	RVBD0093c		NonEssential	NonEssential	5	0.3157	5.659	4.198	7.061	0.165	-0.049	0.503	11.857	5.229	19.763	-0.068	-0.103	-0.032	0.071	0.337	0.136	0.539	0.403	FALSE	0.116	-1.689	2.81
RVBD0094c	RVBD0094c		NonEssential	NonEssential	2	0.2018	7.065	5.117	9.179	0.176	-0.407	0.775	10.243	3.444	19.066	-0.205	-0.57	0.151	0.721	0.502	0.147	0.865	0.718	FALSE	-0.252	-8.288	8.103
RVBD0095c	RVBD0095c		NonEssential	NonEssential	5	0.391	6.233	4.682	7.804	0.147	-0.027	0.412	12.346	5.777	19.922	-0.028	-0.056	0.001	0.057	0.262	0.107	0.421	0.315	FALSE	0.292	-0.934	1.861
RVBD0096	PPE1		NonEssential	NonEssential	12	0.3095	4.662	4.45	4.863	0.164	-0.14	0.619	10.919	4.155	19.314	-0.149	-0.227	-0.066	0.162	0.436	0.157	0.736	0.579	FALSE	-0.329	-3.968	4.53
RVBD0097	RVBD0097		NonEssential	NonEssential	10	0.2459	3.375	2.536	4.205	0.176	-0.097	0.571	10.928	4.67	19.97	-0.098	-0.174	-0.024	0.15	0.407	0.156	0.667	0.511	FALSE	0.249	-3.166	4.497
RVBD0098	fcoT		NonEssential	NonEssential	11	0.3451	4.273	3.693	4.905	0.198	-0.019	0.477	10.828	4.858	17.89	-0.073	-0.109	-0.039	0.07	0.452	0.272	0.619	0.347	FALSE	0.916	-1.39	4
RVBD0099	fadD10		NonEssential	NonEssential	17	0.2875	3.504	3.256	3.737	0.226	-0.006	0.574	11.523	5.399	18.831	-0.054	-0.081	-0.027	0.054	0.437	0.215	0.641	0.425	FALSE	1.472	-0.991	5.1
RVBD0100	RVBD0100		NonEssential	NonEssential	5	0.357	6.212	4.343	8.105	0.183	-0.013	0.478	11.93	5.233	19.367	-0.029	-0.05	-0.01	0.04	0.321	0.151	0.496	0.345	FALSE	0.645	-0.741	2.702
RVBD0101	nrp		NonEssential	Essential	51	0.2877	4.093	4.06	4.122	0.118	0.025	0.22	11.279	5.887	16.863	-0.225	-0.263	-0.188	0.075	0.76	0.704	0.811	0.106	FALSE	0.675	-0.94	2.412
RVBD0102	RVBD0102		Essential	Essential	239	0.973	4.709	4.7	4.72	-0.019	-0.041	0.005	4.98	4.233	5.66	-0.627	-0.642	-0.612	0.03	0.747	0.714	0.776	0.062	TRUE	-4.106	-4.632	-3.593
RVBD0103c	ctpB		NonEssential	NonEssential	17	0.2706	3.229	2.79	3.684	0.212	-0.006	0.549	12.414	6.043	19.562	-0.029	-0.044	-0.013	0.031	0.354	0.156	0.564	0.408	FALSE	1.243	-0.635	4.097
RVBD0104	RVBD0104		NonEssential	NonEssential	23	0.2673	4.26	4.133	4.382	0.212	0.009	0.481	11.091	5.728	17.391	-0.071	-0.103	-0.042	0.061	0.492	0.336	0.65	0.314	FALSE	1.366	-0.959	4.282
RVBD0105c	rpmB1		NonEssential	NonEssential	2	0.0275	6.973	4.571	9.385	0.223	-0.387	0.9	10.439	3.259	19.43	-0.171	-0.538	0.182	0.72	0.506	0.13	0.855	0.725	FALSE	0.497	-8.294	8.896
RVBD0106	RVBD0106		NonEssential	NonEssential	6	0.3819	5.013	3.775	6.215	0.168	-0.07	0.506	11.08	4.496	19.148	-0.066	-0.124	-0.009	0.115	0.38	0.144	0.639	0.495	FALSE	0.426	-1.902	3.733
RVBD0107c	ctpI		NonEssential	NonEssential	27	0.2641	3.107	2.867	3.351	0.203	-0.003	0.553	13.229	7.051	19.922	-0.026	-0.035	-0.016	0.018	0.31	0.137	0.485	0.348	FALSE	0.996	-0.5	3.605
RVBD0108c	RVBD0108c		NonEssential	NonEssential	5	0.4329	6.305	4.5	8.208	0.152	-0.01	0.423	13.09	6.66	20.064	-0.011	-0.03	0.007	0.037	0.227	0.093	0.366	0.273	FALSE	0.493	-0.416	1.89
RVBD0109	PE-PGRS1		NonEssential	NonEssential	5	0.286	5.323	3.615	6.87	0.183	-0.294	0.712	10.329	3.283	19.378	-0.196	-0.419	0.059	0.478	0.509	0.155	0.843	0.688	FALSE	-0.158	-6.899	7.359
RVBD0110	RVBD0110		NonEssential	NonEssential	5	0.0869	8.71	7.328	10.127	0.217	-0.015	0.602	11.894	5.727	20.06	-0.023	-0.063	0.017	0.08	0.338	0.14	0.566	0.426	FALSE	0.841	-0.884	3.346
RVBD0111	RVBD0111		NonEssential	Essential	18	0.289	4.425	4.356	4.491	0.153	-0.174	0.61	10.943	4.74	19.602	-0.196	-0.275	-0.115	0.16	0.456	0.187	0.728	0.541	FALSE	-0.682	-4.305	4.881
RVBD0112	gca		NonEssential	NonEssential	10	0.3057	5.048	4.102	6.057	0.193	-0.057	0.556	10.757	4.14	18.937	-0.086	-0.152	-0.019	0.133	0.443	0.199	0.706	0.506	FALSE	0.722	-2.144	4.499
RVBD0113	gmhA		NonEssential	NonEssential	6	0.4485	5.428	4.495	6.367	0.139	-0.149	0.532	10.232	3.524	18.726	-0.153	-0.263	-0.037	0.226	0.464	0.147	0.78	0.632	FALSE	-0.38	-4.316	4.097
RVBD0114	gmhB		NonEssential	NonEssential	6	0.3339	5.372	4.075	6.697	0.11	-0.087	0.387	10.438	3.83	18.419	-0.073	-0.151	0.009	0.159	0.362	0.127	0.612	0.485	FALSE	-0.124	-2.558	2.51
RVBD0115	hddA		NonEssential	NonEssential	17	0.316	4.04	3.865	4.203	0.165	-0.081	0.554	11.32	4.443	19.077	-0.097	-0.143	-0.047	0.096	0.384	0.156	0.659	0.503	FALSE	0.07	-2.618	3.629
RVBD0116c	ldtA		NonEssential	NonEssential	5	0.3705	6.332	4.472	8.358	0.172	-0.008	0.479	12.99	6.465	20.285	-0.014	-0.031	0.002	0.032	0.25	0.104	0.407	0.303	FALSE	0.665	-0.438	2.264
RVBD0117	oxyS		NonEssential	NonEssential	6	0.2814	5.816	5.007	6.568	0.148	-0.157	0.555	10.722	3.486	18.463	-0.163	-0.25	-0.082	0.168	0.453	0.167	0.74	0.573	FALSE	-0.661	-4.057	3.856
RVBD0118c	oxcA		NonEssential	NonEssential	10	0.2554	4.521	3.396	5.851	0.234	0.011	0.594	12.452	6.471	19.332	-0.009	-0.021	0.003	0.024	0.356	0.173	0.558	0.385	FALSE	1.5	-0.251	4.41
RVBD0119	fadD7		NonEssential	NonEssential	9	0.3272	4.758	4.279	5.232	0.185	-0.071	0.573	11.576	5.002	19.608	-0.078	-0.112	-0.04	0.072	0.375	0.149	0.616	0.467	FALSE	0.381	-1.974	3.895
RVBD0120c	fusA2		NonEssential	NonEssential	20	0.2885	6.602	5.966	7.252	0.21	-0.014	0.554	12.574	6.312	19.465	-0.03	-0.044	-0.016	0.029	0.34	0.163	0.53	0.367	FALSE	0.879	-0.672	3.26
RVBD0121c	RVBD0121c		NonEssential	NonEssential	5	0.3354	6.365	4.352	8.261	0.098	-0.004	0.264	12.121	5.695	19.779	-0.008	-0.023	0.009	0.032	0.234	0.079	0.39	0.311	FALSE	0.336	-0.325	1.273
RVBD0122	RVBD0122		NonEssential	NonEssential	5	0.2938	5.584	3.811	7.349	0.134	-0.024	0.4	12.481	5.857	20.36	-0.019	-0.051	0.01	0.061	0.24	0.094	0.404	0.311	FALSE	0.276	-0.885	1.803
RVBD0123	RVBD0123		NonEssential	Essential	5	0.5314	8.509	7.357	9.614	0.028	-0.412	0.552	10.395	3.608	19.572	-0.359	-0.612	-0.117	0.495	0.438	0.118	0.764	0.646	FALSE	-8.991	-14.104	-2.789
RVBD0124	PE-PGRS2		NonEssential	NonEssential	5	0.507	4.927	3.142	6.832	0.034	-0.183	0.304	10.051	3.194	18.8	-0.164	-0.26	-0.065	0.195	0.45	0.133	0.768	0.635	FALSE	-1.6	-4.668	1.651
RVBD0125	pepA		NonEssential	NonEssential	7	0.1865	5.536	4.115	6.912	0.215	-0.022	0.603	11.907	4.73	19.465	-0.035	-0.072	-0.001	0.072	0.385	0.142	0.649	0.507	FALSE	1.108	-1.003	4.602
RVBD0126	treS		NonEssential	Essential	26	0.2979	5.875	5.819	5.93	0.089	-0.227	0.549	11.565	4.995	19.336	-0.284	-0.335	-0.235	0.1	0.418	0.177	0.674	0.497	FALSE	-2.393	-5.401	1.912
RVBD0127	mak		NonEssential	NonEssential	11	0.2742	8.313	7.91	8.67	0.168	-0.104	0.552	11.274	5.281	18.005	-0.159	-0.196	-0.121	0.075	0.429	0.243	0.613	0.369	FALSE	-0.344	-2.571	2.726
RVBD0128	RVBD0128		NonEssential	NonEssential	10	0.2775	4.187	3.812	4.558	0.157	-0.001	0.341	10.267	4.586	17.468	-0.175	-0.227	-0.122	0.104	0.644	0.547	0.74	0.193	FALSE	0.727	-1.698	3.378
RVBD0129c	fbpC		NonEssential	NonEssential	13	0.2149	3.483	3.285	3.683	0.197	-0.042	0.598	12.638	5.895	19.888	-0.062	-0.082	-0.043	0.039	0.338	0.13	0.556	0.426	FALSE	0.711	-1.246	3.91
RVBD0130	htdZ		NonEssential	NonEssential	5	0.3927	5.353	3.604	7.133	0.126	-0.048	0.396	11.078	4.442	19.01	-0.056	-0.087	-0.024	0.063	0.323	0.124	0.537	0.412	FALSE	0.035	-1.54	2.063
RVBD0131c	fadE1		NonEssential	NonEssential	11	0.2985	2.883	1.962	3.904	0.211	-0.005	0.544	12.795	6.782	19.258	-0.02	-0.03	-0.01	0.02	0.31	0.145	0.482	0.337	FALSE	1.18	-0.349	3.779
RVBD0132c	fgd2		NonEssential	NonEssential	13	0.1984	6.544	5.62	7.468	0.214	-0.021	0.606	12.279	5.906	20.131	-0.04	-0.063	-0.016	0.047	0.368	0.156	0.617	0.461	FALSE	0.92	-1.008	3.813
RVBD0133	RVBD0133		NonEssential	NonEssential	5	0.3772	4.957	3.49	6.481	0.167	-0.061	0.461	10.64	4.026	18.839	-0.061	-0.117	0.002	0.12	0.39	0.16	0.634	0.473	FALSE	0.486	-1.796	3.5
RVBD0134	ephF		NonEssential	NonEssential	12	0.2096	3.183	2.363	4.09	0.204	-0.013	0.537	12.431	6.221	18.994	-0.035	-0.051	-0.02	0.031	0.335	0.172	0.508	0.336	FALSE	0.982	-0.73	3.697
RVBD0135c	RVBD0135c		NonEssential	NonEssential	5	0.1675	4.17	2.306	6.035	0.191	-0.188	0.683	10.701	3.711	18.988	-0.135	-0.287	0.032	0.318	0.463	0.137	0.78	0.643	FALSE	0.188	-5.024	6.494
RVBD0136	cyp138		NonEssential	NonEssential	11	0.2553	5.103	3.916	6.286	0.202	-0.081	0.616	11.025	4.281	19.185	-0.064	-0.141	0.018	0.159	0.401	0.136	0.673	0.537	FALSE	0.872	-2.19	5.074
[truncated: 3,905 more rows]

## Sheet: (3) Msmeg
locus_tag	name	tnseq_ess	crispr_ess	n_guides	str_span	gene_gamma	l_gamma	u_gamma	K	l_K	u_K	H	l_H	u_H	beta_max	l_beta	u_beta	beta_max_span	M	l_M	u_M	M_span	certain	Vulnerability Index	VI Lower Bound	VI Upper Bound
[truncated: 6,642 more rows]

[truncated: 1 more sheets: (4) Mtb diff vuln]
